# Supplementary material for: Bis(η5-cyclo­penta­dien­yl)(2-{[(2-meth­oxy­phen­yl)imino]­meth­yl}phenolato-κ3 O,N,O′)terbium
Source: Acta Crystallogr E Crystallogr Commun. 2022 Jan 1;78(Pt 1):44–6. doi: 10.1107/S2056989021013025 (PMC8739212; doi:10.1107/S2056989021013025)
Supplement: Supplementary file 1 [file e-78-00044-sup1.cif]

##############################################################################
#                                                                            #
# This CIF contains the data in a paper accepted for publication in          #
# Acta Crystallographica Section E. It conforms to the requirements of       #
# Notes for Authors for Acta Crystallographica Section E, and has been       #
# peer reviewed under the auspices of the IUCr Commission on Journals.       #
#                                                                            #
# Full details of the Crystallographic Information File format               #
# are given in the paper "The Crystallographic Information File (CIF):       #
# a New Standard Archive File for Crystallography" by S. R. Hall, F. H.      #
# Allen and I. D. Brown [Acta Cryst. (1991), A47, 655-685].                  #
#                                                                            #
# The current version of the core CIF dictionary is obtainable from          #
# ftp://ftp.iucr.org/pub/cif_core.dic.                                       #
#                                                                            #
# Software is freely available for graphical display of the structure(s)     #
# in this CIF. For information consult the CIF software page                 #
# http://www.iucr.org/resources/cif/software.                                #
#                                                                            #
# This file may be used for bona fide research purposes within the           #
# scientific community so long as proper attribution is given to the journal # 
# article from which it was obtained.                                        #
#                                                                            #
##############################################################################
data_I
_audit_creation_method     'SHELXL-2018/3'
_journal_date_recd_electronic     2021-11-29
_journal_date_accepted     2021-12-07
_journal_name_full     'Acta Crystallographica, Section E'
_journal_year     2022
_journal_volume     78
_journal_issue      1
_journal_page_first     0
_journal_page_last     0
_journal_paper_category     GM
_journal_paper_doi     10.1107/S2056989021013025
_journal_coeditor_code     YK2162
_publ_contact_author_name     'Mikhail E. Minyaev'
_publ_contact_author_address
;
N.D. Zelinsky Institute of Organic Chemistry, Russian Academy of Sciences,
47 Leninsky Prospect, Moscow, 119991,
Russian Federation
;
_publ_contact_author_email     'mminyaev@ioc.ac.ru'
_publ_contact_author_fax     '+7(499)135-53-28'
_publ_contact_author_phone     '+7(499)137-29-44'
_publ_section_title
;\
Bis(\h^5^-cyclopentadienyl)(2-{[(2-methoxyphenyl)imino]methyl}phenolato-\
\k^3^<i>O</i>,<i>N</i>,<i>O</i>')terbium
;
loop_
    _publ_author_name
    _publ_author_footnote
    _publ_author_address
    'Minyaev, Mikhail E.' .
;
N.D. Zelinsky Institute of Organic Chemistry, Russian Academy of Sciences,
47 Leninsky Prospect, Moscow, 119991,
Russian Federation
A.V. Topchiev Institute of Petrochemical Synthesis, Russian Academy of Sciences,
29 Leninsky prospect, Moscow, 119991,
Russian Federation
;
    'Lyssenko, Konstantin A.' .
;
Chemistry Department, M.V. Lomonosov Moscow State University, 1 Leninskie Gory
Str., Building 3, Moscow, 119991,
Russian Federation
;
    'Roitershtein, Dmitrii M.' .
;
N.D. Zelinsky Institute of Organic Chemistry, Russian Academy of Sciences,
47 Leninsky Prospect, Moscow, 119991,
Russian Federation
A.V. Topchiev Institute of Petrochemical Synthesis, Russian Academy of Sciences,
29 Leninsky prospect, Moscow, 119991,
Russian Federation
;
    'Nifant'ev, Ilya E.' .
;
Chemistry Department, M.V. Lomonosov Moscow State University, 1 Leninskie Gory
Str., Building 3, Moscow, 119991,
Russian Federation
A.V. Topchiev Institute of Petrochemical Synthesis, Russian Academy of Sciences,
29 Leninsky prospect, Moscow, 119991,
Russian Federation
;
_publ_section_synopsis
;
The air- and moisture-sensitive title compound was synthesized from
tris(cyclopentadienyl)(tetrahydrofuran)terbium and
2-{[(2-methoxyphenyl)imino]methyl}phenol. Each Tb atom is coordinated by two
cyclopentadienyl ligands in an \h^5^-coordination mode and by one N and two O
atoms of the organic ligand  in a tridentate
\k^3^<i>O</i>,<i>N</i>,<i>O</i>'-mode.
;
_chemical_name_systematic
;\
Bis(\h^5^-cyclopentadienyl)(2-{[(2-methoxyphenyl)imino]methyl}phenolato-\
\k^3^<i>O</i>,<i>N</i>,<i>O</i>')terbium
;
_chemical_name_common     ?
_chemical_formula_moiety     'C24 H22 N O2 Tb'
_chemical_formula_sum     'C24 H22 N O2 Tb'
_chemical_formula_iupac     '[Tb (C5 H5)2 (C14 H12 N O2)]'
_chemical_formula_weight     515.34
_chemical_melting_point     ?
_space_group_crystal_system     orthorhombic
_space_group_name_H-M_alt     'P b c n'
_space_group_name_Hall     '-P 2n 2ab'
loop_
    _space_group_symop_operation_xyz
    'x, y, z'
    '-x+1/2, -y+1/2, z+1/2'
    '-x, y, -z+1/2'
    'x+1/2, -y+1/2, -z'
    '-x, -y, -z'
    'x-1/2, y-1/2, -z-1/2'
    'x, -y, z-1/2'
    '-x-1/2, y-1/2, z'
_cell_length_a     21.6309(12)
_cell_length_b     14.4923(8)
_cell_length_c     12.6471(7)
_cell_angle_alpha     90
_cell_angle_beta     90
_cell_angle_gamma     90
_cell_volume     3964.6(4)
_cell_formula_units_Z     8
_cell_measurement_reflns_used     5648
_cell_measurement_theta_min     2.24
_cell_measurement_theta_max     30.21
_cell_measurement_temperature     120(2)
_exptl_crystal_description     block
_exptl_crystal_colour     yellow
_exptl_crystal_size_max     0.32
_exptl_crystal_size_mid     0.21
_exptl_crystal_size_min     0.19
_exptl_crystal_density_diffrn     1.727
_exptl_crystal_density_meas     ?
_exptl_crystal_density_method     'not measured'
_exptl_crystal_F_000     2032
_exptl_absorpt_coefficient_mu     3.587
_exptl_absorpt_correction_type     multi-scan
_exptl_absorpt_process_details
;
(SADABS; Krause <i>et al.</i>, 2015)
;
_exptl_absorpt_correction_T_min     0.333
_exptl_absorpt_correction_T_max     0.569
_diffrn_ambient_temperature     120(2)
_diffrn_source     'sealed X-ray tube'
_diffrn_source_power     50
_diffrn_source_current     40
_diffrn_radiation_type     MoK\a
_diffrn_radiation_wavelength     0.71073
_diffrn_radiation_monochromator     graphite
_diffrn_measurement_device_type     'Bruker APEXII CCD area detector'
_diffrn_measurement_method     '\w scans'
_diffrn_detector_area_resol_mean     7.31
_diffrn_reflns_number     60268
_diffrn_reflns_av_R_equivalents     0.0621
_diffrn_reflns_av_unetI/netI     0.0335
_diffrn_reflns_theta_min     1.691
_diffrn_reflns_theta_max     33.000
_diffrn_reflns_theta_full     25.242
_diffrn_measured_fraction_theta_max     1.000
_diffrn_measured_fraction_theta_full     1.000
_diffrn_reflns_limit_h_min     -33
_diffrn_reflns_limit_h_max     33
_diffrn_reflns_limit_k_min     -22
_diffrn_reflns_limit_k_max     21
_diffrn_reflns_limit_l_min     -19
_diffrn_reflns_limit_l_max     19
_refine_special_details
;
 Refinement of F^2^ against ALL reflections.  The weighted R-factor wR and
 goodness of fit S are based on F^2^, conventional R-factors R are based
 on F, with F set to zero for negative F^2^. The threshold expression of
 F^2^ > 2sigma(F^2^) is used only for calculating R-factors(gt) etc. and is
 not relevant to the choice of reflections for refinement.  R-factors based
 on F^2^ are statistically about twice as large as those based on F, and R-
 factors based on ALL data will be even larger.
;
_reflns_number_total     7485
_reflns_number_gt     5865
_reflns_threshold_expression     'I > 2\s(I)'
_refine_ls_structure_factor_coef     Fsqd
_refine_ls_matrix_type     full
_refine_ls_R_factor_all     0.0387
_refine_ls_R_factor_gt     0.0245
_refine_ls_wR_factor_gt     0.0526
_refine_ls_wR_factor_ref     0.0601
_refine_ls_goodness_of_fit_ref     1.026
_refine_ls_restrained_S_all     1.026
_refine_ls_number_reflns     7485
_refine_ls_number_parameters     319
_refine_ls_number_restraints     0
_refine_ls_hydrogen_treatment     refxyz
_refine_ls_weighting_scheme     calc
_refine_ls_weighting_details
              'w=1/[\s^2^(Fo^2^)+(0.0212P)^2^+3.2936P] where P=(Fo^2^+2Fc^2^)/3'
_atom_sites_solution_hydrogens     difmap
_atom_sites_solution_primary     dual
_atom_sites_solution_secondary     difmap
_refine_ls_shift/su_max     0.004
_refine_ls_shift/su_mean     0.000
_refine_diff_density_max     1.137
_refine_diff_density_min     -0.712
_refine_ls_extinction_method     none
_refine_ls_extinction_coef     .
loop_
    _atom_type_symbol
    _atom_type_description
    _atom_type_scat_dispersion_real
    _atom_type_scat_dispersion_imag
    _atom_type_scat_source
    'C' 'C' 0.0033 0.0016
                         'International Tables Vol C Tables 4.2.6.8 and 6.1.1.4'
    'H' 'H' 0.0000 0.0000
                         'International Tables Vol C Tables 4.2.6.8 and 6.1.1.4'
    'N' 'N' 0.0061 0.0033
                         'International Tables Vol C Tables 4.2.6.8 and 6.1.1.4'
    'O' 'O' 0.0106 0.0060
                         'International Tables Vol C Tables 4.2.6.8 and 6.1.1.4'
    'Tb' 'Tb' -0.1723 4.1537
                         'International Tables Vol C Tables 4.2.6.8 and 6.1.1.4'
_computing_data_collection
;
<i>APEX2</i> (Bruker, 2016)
;
_computing_cell_refinement
;
<i>SAINT</i> (Bruker, 2016)
;
_computing_data_reduction
;
<i>SAINT</i> (Bruker, 2016)
;
_computing_structure_solution
;
SHELXT (Sheldrick, 2015a)
;
_computing_structure_refinement
;
SHELXL2018 (Sheldrick, 2015b)
;
_computing_molecular_graphics
;
Mercury (Macrae <i>et al.</i>, 2020)
;
_computing_publication_material
;
publCIF (Westrip, 2010)
;
loop_
    _atom_site_type_symbol
    _atom_site_label
    _atom_site_fract_x
    _atom_site_fract_y
    _atom_site_fract_z
    _atom_site_U_iso_or_equiv
    _atom_site_adp_type
    _atom_site_calc_flag
    _atom_site_occupancy
    _atom_site_disorder_assembly
    _atom_site_disorder_group
    Tb Tb1 0.65689(2) 0.77625(2) 0.32099(2) 0.01273(3) Uani d 1 . .
    O O1 0.61771(7) 0.82735(11) 0.50164(12) 0.0193(3) Uani d 1 . .
    O O2 0.63302(8) 0.67000(11) 0.20325(12) 0.0190(3) Uani d 1 . .
    N N1 0.56840(8) 0.68915(12) 0.39465(14) 0.0144(3) Uani d 1 . .
    C C1 0.74352(13) 0.7329(2) 0.4689(2) 0.0378(7) Uani d 1 . .
    H H1 0.7343(16) 0.741(2) 0.539(3) 0.045 Uiso d 1 . .
    C C2 0.77065(12) 0.7984(2) 0.4006(2) 0.0328(6) Uani d 1 . .
    H H2 0.7832(15) 0.859(2) 0.415(3) 0.039 Uiso d 1 . .
    C C3 0.77899(11) 0.75538(19) 0.3010(2) 0.0259(5) Uani d 1 . .
    H H3 0.7968(14) 0.786(2) 0.242(3) 0.031 Uiso d 1 . .
    C C4 0.75698(12) 0.66501(19) 0.3091(2) 0.0263(5) Uani d 1 . .
    H H4 0.7546(14) 0.620(2) 0.256(2) 0.032 Uiso d 1 . .
    C C5 0.73448(13) 0.6512(2) 0.4122(2) 0.0337(6) Uani d 1 . .
    H H5 0.7166(15) 0.594(2) 0.432(3) 0.040 Uiso d 1 . .
    C C6 0.65210(11) 0.96160(15) 0.3007(2) 0.0225(5) Uani d 1 . .
    H H6 0.6687(13) 0.996(2) 0.354(2) 0.027 Uiso d 1 . .
    C C7 0.68593(11) 0.92900(15) 0.2132(2) 0.0223(5) Uani d 1 . .
    H H7 0.7266(14) 0.941(2) 0.203(2) 0.027 Uiso d 1 . .
    C C8 0.64535(11) 0.87859(16) 0.1473(2) 0.0209(4) Uani d 1 . .
    H H8 0.6550(12) 0.851(2) 0.083(2) 0.025 Uiso d 1 . .
    C C9 0.58601(11) 0.88127(15) 0.19414(19) 0.0201(4) Uani d 1 . .
    H H9 0.5500(14) 0.850(2) 0.168(2) 0.024 Uiso d 1 . .
    C C10 0.59022(11) 0.93258(15) 0.2884(2) 0.0208(4) Uani d 1 . .
    H H10 0.5580(14) 0.943(2) 0.334(2) 0.025 Uiso d 1 . .
    C C11 0.55636(10) 0.80986(14) 0.52484(17) 0.0157(4) Uani d 1 . .
    C C12 0.53032(10) 0.73486(13) 0.47039(16) 0.0141(4) Uani d 1 . .
    C C13 0.46845(10) 0.71343(15) 0.48786(17) 0.0180(4) Uani d 1 . .
    H H13 0.4491(12) 0.6662(19) 0.448(2) 0.022 Uiso d 1 . .
    C C14 0.43354(11) 0.76366(17) 0.55984(19) 0.0224(5) Uani d 1 . .
    H H14 0.3905(14) 0.750(2) 0.569(2) 0.027 Uiso d 1 . .
    C C15 0.46002(11) 0.83688(17) 0.61333(19) 0.0227(5) Uani d 1 . .
    H H15 0.4355(14) 0.875(2) 0.657(2) 0.027 Uiso d 1 . .
    C C16 0.52167(11) 0.86056(16) 0.59584(18) 0.0209(4) Uani d 1 . .
    H H16 0.5394(13) 0.907(2) 0.632(2) 0.025 Uiso d 1 . .
    C C17 0.55750(10) 0.60229(15) 0.37651(17) 0.0165(4) Uani d 1 . .
    H H17 0.5284(12) 0.5710(19) 0.420(2) 0.020 Uiso d 1 . .
    C C18 0.58451(10) 0.54572(14) 0.29562(16) 0.0158(4) Uani d 1 . .
    C C19 0.61933(10) 0.58261(14) 0.20989(17) 0.0157(4) Uani d 1 . .
    C C20 0.63711(12) 0.52071(16) 0.12895(18) 0.0204(4) Uani d 1 . .
    H H20 0.6584(12) 0.547(2) 0.071(2) 0.025 Uiso d 1 . .
    C C21 0.62280(12) 0.42804(16) 0.1339(2) 0.0221(5) Uani d 1 . .
    H H21 0.6372(14) 0.391(2) 0.081(2) 0.027 Uiso d 1 . .
    C C22 0.58962(12) 0.39198(16) 0.2186(2) 0.0235(5) Uani d 1 . .
    H H22 0.5803(13) 0.332(2) 0.222(2) 0.028 Uiso d 1 . .
    C C23 0.57048(12) 0.45061(15) 0.29754(19) 0.0213(4) Uani d 1 . .
    H H23 0.5481(13) 0.431(2) 0.356(2) 0.026 Uiso d 1 . .
    C C24 0.64613(13) 0.9021(2) 0.5605(2) 0.0310(6) Uani d 1 . .
    H H24A 0.6895(17) 0.903(2) 0.538(3) 0.046 Uiso d 1 . .
    H H24B 0.6416(16) 0.886(3) 0.632(3) 0.046 Uiso d 1 . .
    H H24C 0.6246(16) 0.961(3) 0.547(3) 0.046 Uiso d 1 . .
loop_
    _atom_site_aniso_label
    _atom_site_aniso_U_11
    _atom_site_aniso_U_22
    _atom_site_aniso_U_33
    _atom_site_aniso_U_12
    _atom_site_aniso_U_13
    _atom_site_aniso_U_23
    Tb1 0.01162(5) 0.01062(4) 0.01596(5) 0.00074(3) -0.00014(3) 0.00054(3)
    O1 0.0168(7) 0.0194(7) 0.0216(8) -0.0033(6) 0.0009(6) -0.0079(6)
    O2 0.0274(8) 0.0121(6) 0.0176(7) -0.0002(6) 0.0015(6) 0.0001(6)
    N1 0.0164(8) 0.0135(8) 0.0135(8) 0.0009(6) -0.0009(6) -0.0010(6)
    C1 0.0269(13) 0.065(2) 0.0213(12) 0.0232(14) -0.0049(10) 0.0018(13)
    C2 0.0179(11) 0.0381(15) 0.0423(16) 0.0055(10) -0.0116(11) -0.0095(12)
    C3 0.0139(10) 0.0319(12) 0.0319(14) 0.0049(9) 0.0009(9) 0.0066(10)
    C4 0.0198(11) 0.0269(12) 0.0320(13) 0.0116(9) 0.0036(10) 0.0012(10)
    C5 0.0260(13) 0.0354(15) 0.0397(15) 0.0159(11) 0.0072(11) 0.0163(12)
    C6 0.0237(11) 0.0112(9) 0.0325(13) -0.0014(8) -0.0047(9) -0.0005(8)
    C7 0.0174(10) 0.0147(9) 0.0346(13) -0.0013(8) 0.0004(9) 0.0095(9)
    C8 0.0255(12) 0.0155(10) 0.0216(10) 0.0045(8) 0.0013(9) 0.0045(8)
    C9 0.0192(10) 0.0136(9) 0.0273(12) 0.0011(8) -0.0046(9) 0.0015(8)
    C10 0.0203(11) 0.0142(9) 0.0280(11) 0.0036(8) 0.0018(9) 0.0000(8)
    C11 0.0167(9) 0.0151(9) 0.0153(9) 0.0001(7) -0.0011(7) -0.0015(7)
    C12 0.0162(9) 0.0141(9) 0.0119(8) 0.0002(7) 0.0006(7) 0.0016(7)
    C13 0.0161(9) 0.0200(10) 0.0179(10) -0.0028(8) -0.0008(8) 0.0028(8)
    C14 0.0176(10) 0.0267(12) 0.0229(11) 0.0015(9) 0.0031(8) 0.0054(9)
    C15 0.0248(12) 0.0221(11) 0.0213(11) 0.0041(9) 0.0067(9) -0.0007(9)
    C16 0.0258(12) 0.0193(10) 0.0175(10) 0.0017(9) 0.0010(9) -0.0039(8)
    C17 0.0182(10) 0.0154(9) 0.0160(9) -0.0015(8) 0.0002(8) -0.0006(7)
    C18 0.0189(10) 0.0131(9) 0.0155(9) 0.0000(7) -0.0015(7) -0.0006(7)
    C19 0.0191(10) 0.0127(9) 0.0153(9) 0.0014(7) -0.0027(8) -0.0003(7)
    C20 0.0265(11) 0.0183(10) 0.0165(10) 0.0033(9) 0.0004(9) -0.0024(8)
    C21 0.0260(12) 0.0173(10) 0.0230(11) 0.0048(9) -0.0029(9) -0.0071(9)
    C22 0.0285(12) 0.0136(10) 0.0286(12) -0.0002(9) -0.0041(10) -0.0042(9)
    C23 0.0265(12) 0.0136(9) 0.0237(11) -0.0020(8) 0.0012(9) -0.0005(8)
    C24 0.0270(13) 0.0335(14) 0.0324(14) -0.0105(11) 0.0005(11) -0.0180(11)
_geom_special_details
;
 All esds (except the esd in the dihedral angle between two l.s. planes)
 are estimated using the full covariance matrix.  The cell esds are taken
 into account individually in the estimation of esds in distances, angles
 and torsion angles; correlations between esds in cell parameters are only
 used when they are defined by crystal symmetry.  An approximate (isotropic)
 treatment of cell esds is used for estimating esds involving l.s. planes.
;
loop_
    _geom_bond_atom_site_label_1
    _geom_bond_atom_site_label_2
    _geom_bond_site_symmetry_2
    _geom_bond_distance
    _geom_bond_publ_flag
    Tb1 C1 . 2.721(3) y
    Tb1 C2 . 2.678(3) y
    Tb1 C3 . 2.670(2) y
    Tb1 C4 . 2.704(2) y
    Tb1 C5 . 2.726(3) y
    Tb1 C6 . 2.700(2) y
    Tb1 C7 . 2.675(2) y
    Tb1 C8 . 2.662(2) y
    Tb1 C9 . 2.691(2) y
    Tb1 C10 . 2.717(2) y
    Tb1 O1 . 2.5468(15) y
    Tb1 O2 . 2.2034(16) y
    Tb1 N1 . 2.4748(18) y
    O1 C11 . 1.383(3) ?
    O1 C24 . 1.451(3) ?
    O2 C19 . 1.303(3) ?
    N1 C17 . 1.301(3) ?
    N1 C12 . 1.427(3) ?
    C1 C5 . 1.398(5) ?
    C1 C2 . 1.411(5) ?
    C1 H1 . 0.91(4) ?
    C2 C3 . 1.417(4) ?
    C2 H2 . 0.94(3) ?
    C3 C4 . 1.397(4) ?
    C3 H3 . 0.94(3) ?
    C4 C5 . 1.406(4) ?
    C4 H4 . 0.93(3) ?
    C5 H5 . 0.95(3) ?
    C6 C7 . 1.408(4) ?
    C6 C10 . 1.412(3) ?
    C6 H6 . 0.92(3) ?
    C7 C8 . 1.413(4) ?
    C7 H7 . 0.91(3) ?
    C8 C9 . 1.414(3) ?
    C8 H8 . 0.93(3) ?
    C9 C10 . 1.408(3) ?
    C9 H9 . 0.96(3) ?
    C10 H10 . 0.91(3) ?
    C11 C16 . 1.382(3) ?
    C11 C12 . 1.405(3) ?
    C12 C13 . 1.392(3) ?
    C13 C14 . 1.389(3) ?
    C13 H13 . 0.95(3) ?
    C14 C15 . 1.383(4) ?
    C14 H14 . 0.96(3) ?
    C15 C16 . 1.395(3) ?
    C15 H15 . 0.95(3) ?
    C16 H16 . 0.90(3) ?
    C17 C18 . 1.435(3) ?
    C17 H17 . 0.95(3) ?
    C18 C23 . 1.412(3) ?
    C18 C19 . 1.424(3) ?
    C19 C20 . 1.414(3) ?
    C20 C21 . 1.380(3) ?
    C20 H20 . 0.95(3) ?
    C21 C22 . 1.392(4) ?
    C21 H21 . 0.91(3) ?
    C22 C23 . 1.375(3) ?
    C22 H22 . 0.90(3) ?
    C23 H23 . 0.92(3) ?
    C24 H24A . 0.98(4) ?
    C24 H24B . 0.94(4) ?
    C24 H24C . 0.98(4) ?
loop_
    _geom_angle_atom_site_label_1
    _geom_angle_atom_site_label_2
    _geom_angle_atom_site_label_3
    _geom_angle_site_symmetry_1
    _geom_angle_site_symmetry_3
    _geom_angle
    _geom_angle_publ_flag
    O2 Tb1 N1 . . 73.54(6) ?
    O2 Tb1 O1 . . 137.01(6) ?
    N1 Tb1 O1 . . 63.47(5) ?
    O2 Tb1 C8 . . 79.04(7) ?
    N1 Tb1 C8 . . 121.49(7) ?
    O1 Tb1 C8 . . 123.16(6) ?
    O2 Tb1 C3 . . 95.09(8) ?
    N1 Tb1 C3 . . 137.96(7) ?
    O1 Tb1 C3 . . 116.54(7) ?
    C8 Tb1 C3 . . 94.46(8) ?
    O2 Tb1 C7 . . 106.80(7) ?
    N1 Tb1 C7 . . 142.72(7) ?
    O1 Tb1 C7 . . 107.14(7) ?
    C8 Tb1 C7 . . 30.72(8) ?
    C3 Tb1 C7 . . 79.24(8) ?
    O2 Tb1 C2 . . 123.58(8) ?
    N1 Tb1 C2 . . 129.07(8) ?
    O1 Tb1 C2 . . 86.20(8) ?
    C8 Tb1 C2 . . 109.23(9) ?
    C3 Tb1 C2 . . 30.71(9) ?
    C7 Tb1 C2 . . 82.91(9) ?
    O2 Tb1 C9 . . 81.89(6) ?
    N1 Tb1 C9 . . 94.15(6) ?
    O1 Tb1 C9 . . 100.42(6) ?
    C8 Tb1 C9 . . 30.63(7) ?
    C3 Tb1 C9 . . 124.84(8) ?
    C7 Tb1 C9 . . 50.34(7) ?
    C2 Tb1 C9 . . 132.83(9) ?
    O2 Tb1 C6 . . 128.45(7) ?
    N1 Tb1 C6 . . 120.91(7) ?
    O1 Tb1 C6 . . 77.49(7) ?
    C8 Tb1 C6 . . 50.48(8) ?
    C3 Tb1 C6 . . 98.14(8) ?
    C7 Tb1 C6 . . 30.36(8) ?
    C2 Tb1 C6 . . 87.23(8) ?
    C9 Tb1 C6 . . 50.12(7) ?
    O2 Tb1 C4 . . 74.52(7) ?
    N1 Tb1 C4 . . 109.64(7) ?
    O1 Tb1 C4 . . 119.34(7) ?
    C8 Tb1 C4 . . 111.18(8) ?
    C3 Tb1 C4 . . 30.13(8) ?
    C7 Tb1 C4 . . 106.08(8) ?
    C2 Tb1 C4 . . 49.96(9) ?
    C9 Tb1 C4 . . 139.49(8) ?
    C6 Tb1 C4 . . 128.21(8) ?
    O2 Tb1 C10 . . 110.85(7) ?
    N1 Tb1 C10 . . 94.13(7) ?
    O1 Tb1 C10 . . 73.55(6) ?
    C8 Tb1 C10 . . 50.25(7) ?
    C3 Tb1 C10 . . 127.23(8) ?
    C7 Tb1 C10 . . 50.00(7) ?
    C2 Tb1 C10 . . 116.40(8) ?
    C9 Tb1 C10 . . 30.19(7) ?
    C6 Tb1 C10 . . 30.20(7) ?
    C4 Tb1 C10 . . 156.04(8) ?
    O2 Tb1 C1 . . 117.67(8) ?
    N1 Tb1 C1 . . 98.98(8) ?
    O1 Tb1 C1 . . 71.32(7) ?
    C8 Tb1 C1 . . 139.49(9) ?
    C3 Tb1 C1 . . 50.03(9) ?
    C7 Tb1 C1 . . 112.31(9) ?
    C2 Tb1 C1 . . 30.29(10) ?
    C9 Tb1 C1 . . 158.87(9) ?
    C6 Tb1 C1 . . 108.76(9) ?
    C4 Tb1 C1 . . 49.39(9) ?
    C10 Tb1 C1 . . 131.47(9) ?
    O2 Tb1 C5 . . 88.02(8) ?
    N1 Tb1 C5 . . 88.73(7) ?
    O1 Tb1 C5 . . 91.07(7) ?
    C8 Tb1 C5 . . 141.00(8) ?
    C3 Tb1 C5 . . 49.89(8) ?
    C7 Tb1 C5 . . 128.41(8) ?
    C2 Tb1 C5 . . 49.83(10) ?
    C9 Tb1 C5 . . 168.24(8) ?
    C6 Tb1 C5 . . 136.49(9) ?
    C4 Tb1 C5 . . 30.02(8) ?
    C10 Tb1 C5 . . 160.96(9) ?
    C1 Tb1 C5 . . 29.74(10) ?
    C11 O1 C24 . . 115.77(18) ?
    C11 O1 Tb1 . . 117.16(12) ?
    C24 O1 Tb1 . . 122.42(15) ?
    C19 O2 Tb1 . . 133.53(14) ?
    C17 N1 C12 . . 117.59(18) ?
    C17 N1 Tb1 . . 124.56(15) ?
    C12 N1 Tb1 . . 117.54(12) ?
    C5 C1 C2 . . 108.3(3) ?
    C5 C1 Tb1 . . 75.32(16) ?
    C2 C1 Tb1 . . 73.17(15) ?
    C5 C1 H1 . . 125(2) ?
    C2 C1 H1 . . 127(2) ?
    Tb1 C1 H1 . . 119(2) ?
    C1 C2 C3 . . 107.5(3) ?
    C1 C2 Tb1 . . 76.54(16) ?
    C3 C2 Tb1 . . 74.34(14) ?
    C1 C2 H2 . . 129(2) ?
    C3 C2 H2 . . 123(2) ?
    Tb1 C2 H2 . . 117(2) ?
    C4 C3 C2 . . 107.7(2) ?
    C4 C3 Tb1 . . 76.25(14) ?
    C2 C3 Tb1 . . 74.94(14) ?
    C4 C3 H3 . . 129.4(19) ?
    C2 C3 H3 . . 122.9(19) ?
    Tb1 C3 H3 . . 115.1(19) ?
    C3 C4 C5 . . 108.6(3) ?
    C3 C4 Tb1 . . 73.62(14) ?
    C5 C4 Tb1 . . 75.87(14) ?
    C3 C4 H4 . . 128.1(19) ?
    C5 C4 H4 . . 123.2(19) ?
    Tb1 C4 H4 . . 114.2(19) ?
    C1 C5 C4 . . 107.9(3) ?
    C1 C5 Tb1 . . 74.94(15) ?
    C4 C5 Tb1 . . 74.11(14) ?
    C1 C5 H5 . . 131(2) ?
    C4 C5 H5 . . 121(2) ?
    Tb1 C5 H5 . . 116(2) ?
    C7 C6 C10 . . 107.9(2) ?
    C7 C6 Tb1 . . 73.80(13) ?
    C10 C6 Tb1 . . 75.54(13) ?
    C7 C6 H6 . . 124.0(18) ?
    C10 C6 H6 . . 128.1(18) ?
    Tb1 C6 H6 . . 117.5(19) ?
    C6 C7 C8 . . 108.3(2) ?
    C6 C7 Tb1 . . 75.84(13) ?
    C8 C7 Tb1 . . 74.15(13) ?
    C6 C7 H7 . . 123.9(18) ?
    C8 C7 H7 . . 127.8(18) ?
    Tb1 C7 H7 . . 117.4(19) ?
    C7 C8 C9 . . 107.6(2) ?
    C7 C8 Tb1 . . 75.14(13) ?
    C9 C8 Tb1 . . 75.82(13) ?
    C7 C8 H8 . . 126.8(17) ?
    C9 C8 H8 . . 125.6(17) ?
    Tb1 C8 H8 . . 117.0(18) ?
    C10 C9 C8 . . 108.1(2) ?
    C10 C9 Tb1 . . 75.93(13) ?
    C8 C9 Tb1 . . 73.55(13) ?
    C10 C9 H9 . . 126.6(17) ?
    C8 C9 H9 . . 125.3(17) ?
    Tb1 C9 H9 . . 113.8(17) ?
    C9 C10 C6 . . 108.1(2) ?
    C9 C10 Tb1 . . 73.89(13) ?
    C6 C10 Tb1 . . 74.25(13) ?
    C9 C10 H10 . . 124.7(18) ?
    C6 C10 H10 . . 127.2(18) ?
    Tb1 C10 H10 . . 116.7(18) ?
    C16 C11 O1 . . 124.17(19) ?
    C16 C11 C12 . . 120.8(2) ?
    O1 C11 C12 . . 115.01(18) ?
    C13 C12 C11 . . 118.72(19) ?
    C13 C12 N1 . . 123.94(19) ?
    C11 C12 N1 . . 117.20(19) ?
    C14 C13 C12 . . 120.7(2) ?
    C14 C13 H13 . . 119.3(16) ?
    C12 C13 H13 . . 120.0(16) ?
    C15 C14 C13 . . 119.8(2) ?
    C15 C14 H14 . . 120.3(18) ?
    C13 C14 H14 . . 119.8(18) ?
    C14 C15 C16 . . 120.5(2) ?
    C14 C15 H15 . . 120.2(19) ?
    C16 C15 H15 . . 119.0(19) ?
    C11 C16 C15 . . 119.4(2) ?
    C11 C16 H16 . . 119.8(19) ?
    C15 C16 H16 . . 120.8(18) ?
    N1 C17 C18 . . 127.2(2) ?
    N1 C17 H17 . . 118.6(16) ?
    C18 C17 H17 . . 114.2(16) ?
    C23 C18 C19 . . 119.6(2) ?
    C23 C18 C17 . . 117.3(2) ?
    C19 C18 C17 . . 122.92(19) ?
    O2 C19 C20 . . 120.5(2) ?
    O2 C19 C18 . . 122.27(19) ?
    C20 C19 C18 . . 117.18(19) ?
    C21 C20 C19 . . 121.6(2) ?
    C21 C20 H20 . . 122.1(19) ?
    C19 C20 H20 . . 116.3(19) ?
    C20 C21 C22 . . 121.1(2) ?
    C20 C21 H21 . . 117.7(19) ?
    C22 C21 H21 . . 121.1(19) ?
    C23 C22 C21 . . 118.8(2) ?
    C23 C22 H22 . . 120.3(19) ?
    C21 C22 H22 . . 120.9(19) ?
    C22 C23 C18 . . 121.8(2) ?
    C22 C23 H23 . . 123.1(18) ?
    C18 C23 H23 . . 115.1(18) ?
    O1 C24 H24A . . 105(2) ?
    O1 C24 H24B . . 105(2) ?
    H24A C24 H24B . . 113(3) ?
    O1 C24 H24C . . 111(2) ?
    H24A C24 H24C . . 113(3) ?
    H24B C24 H24C . . 110(3) ?
loop_
    _geom_torsion_atom_site_label_1
    _geom_torsion_atom_site_label_2
    _geom_torsion_atom_site_label_3
    _geom_torsion_atom_site_label_4
    _geom_torsion_site_symmetry_1
    _geom_torsion_site_symmetry_2
    _geom_torsion_site_symmetry_3
    _geom_torsion_site_symmetry_4
    _geom_torsion
    _geom_torsion_publ_flag
    C5 C1 C2 C3 . . . . -0.8(3) ?
    Tb1 C1 C2 C3 . . . . -68.51(18) ?
    C5 C1 C2 Tb1 . . . . 67.73(19) ?
    C1 C2 C3 C4 . . . . 0.2(3) ?
    Tb1 C2 C3 C4 . . . . -69.85(18) ?
    C1 C2 C3 Tb1 . . . . 70.01(18) ?
    C2 C3 C4 C5 . . . . 0.5(3) ?
    Tb1 C3 C4 C5 . . . . -68.45(18) ?
    C2 C3 C4 Tb1 . . . . 68.95(17) ?
    C2 C1 C5 C4 . . . . 1.1(3) ?
    Tb1 C1 C5 C4 . . . . 67.38(18) ?
    C2 C1 C5 Tb1 . . . . -66.30(19) ?
    C3 C4 C5 C1 . . . . -1.0(3) ?
    Tb1 C4 C5 C1 . . . . -67.94(19) ?
    C3 C4 C5 Tb1 . . . . 66.96(18) ?
    C10 C6 C7 C8 . . . . -0.8(3) ?
    Tb1 C6 C7 C8 . . . . 67.66(16) ?
    C10 C6 C7 Tb1 . . . . -68.48(16) ?
    C6 C7 C8 C9 . . . . 0.7(3) ?
    Tb1 C7 C8 C9 . . . . 69.50(16) ?
    C6 C7 C8 Tb1 . . . . -68.79(16) ?
    C7 C8 C9 C10 . . . . -0.3(3) ?
    Tb1 C8 C9 C10 . . . . 68.71(16) ?
    C7 C8 C9 Tb1 . . . . -69.03(16) ?
    C8 C9 C10 C6 . . . . -0.2(3) ?
    Tb1 C9 C10 C6 . . . . 66.92(16) ?
    C8 C9 C10 Tb1 . . . . -67.12(16) ?
    C7 C6 C10 C9 . . . . 0.6(3) ?
    Tb1 C6 C10 C9 . . . . -66.68(16) ?
    C7 C6 C10 Tb1 . . . . 67.31(16) ?
    C24 O1 C11 C16 . . . . 2.4(3) ?
    Tb1 O1 C11 C16 . . . . -154.05(18) ?
    C24 O1 C11 C12 . . . . -177.5(2) ?
    Tb1 O1 C11 C12 . . . . 26.1(2) ?
    C16 C11 C12 C13 . . . . 1.1(3) ?
    O1 C11 C12 C13 . . . . -178.98(18) ?
    C16 C11 C12 N1 . . . . 176.94(19) ?
    O1 C11 C12 N1 . . . . -3.2(3) ?
    C17 N1 C12 C13 . . . . -32.4(3) ?
    Tb1 N1 C12 C13 . . . . 153.66(16) ?
    C17 N1 C12 C11 . . . . 152.0(2) ?
    Tb1 N1 C12 C11 . . . . -21.9(2) ?
    C11 C12 C13 C14 . . . . -1.7(3) ?
    N1 C12 C13 C14 . . . . -177.2(2) ?
    C12 C13 C14 C15 . . . . 1.3(3) ?
    C13 C14 C15 C16 . . . . -0.2(4) ?
    O1 C11 C16 C15 . . . . 180.0(2) ?
    C12 C11 C16 C15 . . . . -0.1(3) ?
    C14 C15 C16 C11 . . . . -0.3(4) ?
    C12 N1 C17 C18 . . . . 171.9(2) ?
    Tb1 N1 C17 C18 . . . . -14.6(3) ?
    N1 C17 C18 C23 . . . . 173.7(2) ?
    N1 C17 C18 C19 . . . . -12.3(4) ?
    Tb1 O2 C19 C20 . . . . -146.18(18) ?
    Tb1 O2 C19 C18 . . . . 36.0(3) ?
    C23 C18 C19 O2 . . . . 179.2(2) ?
    C17 C18 C19 O2 . . . . 5.2(3) ?
    C23 C18 C19 C20 . . . . 1.3(3) ?
    C17 C18 C19 C20 . . . . -172.6(2) ?
    O2 C19 C20 C21 . . . . -179.6(2) ?
    C18 C19 C20 C21 . . . . -1.6(3) ?
    C19 C20 C21 C22 . . . . 0.7(4) ?
    C20 C21 C22 C23 . . . . 0.7(4) ?
    C21 C22 C23 C18 . . . . -1.1(4) ?
    C19 C18 C23 C22 . . . . 0.1(4) ?
    C17 C18 C23 C22 . . . . 174.3(2) ?
_shelx_space_group_comment
;
The symmetry employed for this shelxl refinement is uniquely defined
by the following loop, which should always be used as a source of
symmetry information in preference to the above space-group names.
They are only intended as comments.
;
_shelx_estimated_absorpt_T_min     0.393
_shelx_estimated_absorpt_T_max     0.549
_shelx_hkl_file
;
   0   0  -1   -0.53    0.02
   0   0   1   -0.54    0.02
   0   0  -1   -0.55    0.01
   0   0   1   -0.52    0.03
   0   0  -1   -0.50    0.04
   0   0  -2  332.82   18.23
   0   0  -2  389.12   18.64
   0   0   2  348.27   17.47
   0   0  -3   -0.10    0.25
   0   0   3   -0.12    0.11
   0   0   3   -0.02    0.15
   0   0   4    8.33    0.60
   0   0   4    9.14    0.58
   0   0  -4   10.61    0.77
   0   0  -5    0.05    0.27
   0   0   5   -0.10    0.10
   0   0   5    0.00    0.17
   0   0   6  339.97   17.01
   0   0  -6  348.54   18.22
   0   0   6  344.14   17.64
   0   0  -7    0.45    0.38
   0   0   7   -0.16    0.12
   0   0   7    0.19    0.19
   0   0   8  241.14   12.15
   0   0   8  245.49   12.53
   0   0  -8  241.51   13.10
   0   0   9    0.07    0.14
   0   0   9   -0.03    0.24
   0   0  -9    0.42    0.40
   0   0  10  109.13    5.63
   0   0  10  109.59    5.65
   0   0 -10  100.21    6.16
   0   0  11    0.14    0.25
   0   0 -11   -0.09    0.48
   0   0  11   -0.03    0.15
   0   0  12    3.57    0.44
   0   0 -12    5.19    1.03
   0   0  12    4.29    0.66
   0   0 -13    0.26    0.61
   0   0  13   -0.41    0.26
   0   0  14   60.82    3.50
   0   0 -14   58.84    4.12
   0   0  15   -0.24    0.30
   0   0 -15   -0.15    0.68
   0   0  16   24.88    1.84
   0   0 -16   21.05    2.49
   0   0  17    0.23    0.48
   0   0 -17   -0.49    0.79
   0   0 -18    0.26    0.93
   0   0  18    0.89    0.60
   0   0 -19   -0.84    0.99
   0   0 -20   15.01    2.48
   0  -1   0   -1.37    0.02
   0   1   0   -1.36    0.02
   0   1   0   -1.37    0.01
   0  -1   0   -1.36    0.02
   0  -1   0   -1.38    0.01
   0  -1  -1    0.01    0.04
   0  -1   1    0.03    0.04
   0   1  -1    0.03    0.03
   0   1  -1    0.11    0.07
   0  -1  -1   -0.07    0.04
   0   1   1   -0.04    0.04
   0  -1   1    0.02    0.03
   0   1   1   -0.04    0.04
   0   1  -2    0.46    0.17
   0  -1  -2   -0.13    0.12
   0   1   2    0.15    0.10
   0  -1  -2   -0.07    0.09
   0  -1   2    0.01    0.07
   0  -1   2    0.09    0.07
   0  -1   3   -0.37    0.09
   0  -1  -3    0.31    0.27
   0   1   3    0.23    0.17
   0  -1  -3   -0.19    0.16
   0  -1   3    0.11    0.15
   0   1   4   -0.14    0.14
   0  -1  -4   -0.21    0.12
   0  -1   4   -0.14    0.11
   0  -1   4    0.22    0.15
   0   1  -4    0.12    0.23
   0  -1  -4    0.35    0.26
   0   1  -5    0.17    0.26
   0  -1  -5    0.26    0.16
   0  -1  -5   -0.23    0.22
   0  -1   5    0.10    0.12
   0  -1   5    0.12    0.14
   0   1   5    0.24    0.17
   0   1  -6   -0.01    0.30
   0   1   6   -0.24    0.17
   0  -1  -6   -0.48    0.26
   0  -1   6   -0.10    0.16
   0  -1   6    0.01    0.12
   0  -1  -6   -0.01    0.18
   0   1  -7    0.45    0.38
   0  -1  -7   -0.10    0.37
   0   1   7   -0.15    0.12
   0  -1   7   -0.32    0.18
   0   1   7   -0.12    0.18
   0  -1   7   -0.22    0.12
   0   1   8   -0.10    0.19
   0  -1   8    0.10    0.21
   0   1   8   -0.11    0.12
   0   1  -8    0.85    0.45
   0  -1  -8    0.29    0.37
   0  -1   8   -0.02    0.15
   0   1   9   -0.05    0.13
   0  -1  -9    0.39    0.42
   0  -1   9    0.15    0.16
   0   1  -9   -0.31    0.37
   0   1   9   -0.02    0.20
   0  -1   9    0.28    0.22
   0  -1 -10   -0.47    0.45
   0   1  10    0.49    0.29
   0   1 -10    0.56    0.50
   0  -1  10    0.08    0.16
   0  -1  10    0.23    0.27
   0   1  10   -0.05    0.17
   0   1  11    0.14    0.17
   0   1  11   -0.05    0.29
   0  -1  11    0.16    0.19
   0  -1 -11    0.33    0.52
   0   1 -11    0.19    0.53
   0  -1  11    0.34    0.32
   0   1  12   -0.21    0.35
   0  -1 -12   -0.05    0.53
   0   1  12   -0.20    0.17
   0  -1  12   -0.18    0.29
   0   1 -12   -0.01    0.58
   0  -1  12    0.37    0.23
   0  -1  13    0.56    0.39
   0   1  13    0.09    0.32
   0  -1 -13   -0.62    0.54
   0   1 -13   -0.28    0.56
   0  -1 -14   -0.34    0.62
   0   1  14    0.00    0.32
   0  -1  14   -0.13    0.33
   0   1 -14    0.60    0.72
   0  -1  15   -0.07    0.38
   0   1  15    0.05    0.40
   0   1 -15    1.00    0.83
   0  -1 -15    0.83    0.80
   0   1 -16   -0.68    0.84
   0   1  16   -0.09    0.41
   0  -1 -16    0.45    0.90
   0  -1  16    0.16    0.41
   0  -1 -17   -0.61    0.72
   0   1 -17   -0.44    0.80
   0   1  17    0.28    0.50
   0  -1  17    0.06    0.42
   0   1  18    0.02    0.52
   0   1 -18   -0.64    0.91
   0  -1 -18   -0.15    0.89
   0  -1  18   -0.03    0.46
   0  -1 -19    0.03    1.12
   0   1  19    0.16    0.55
   0   1 -19   -1.05    0.79
   0   1 -20   -0.79    1.09
   0  -1 -20   -0.41    1.00
   0   2   0  833.99   47.64
   0   2   0 1000.00   44.75
   0  -2   0  906.79   46.68
   0   2  -1   39.61    2.07
   0  -2   1   35.38    1.87
   0   2   1   38.09    1.90
   0  -2   1   34.75    1.97
   0   2   1   35.15    2.04
   0  -2  -1   41.32    1.98
   0  -2  -2    3.36    0.26
   0   2   2    2.32    0.25
   0  -2   2    2.25    0.21
   0  -2   2    2.67    0.26
   0   2  -2    3.29    0.36
   0  -2  -2    3.12    0.31
   0  -2  -3  160.97    8.00
   0   2   3  151.91    7.71
   0  -2   3  144.29    7.99
   0  -2   3  153.24    7.65
   0   2  -3  164.36    8.27
   0   2  -4    0.01    0.24
   0  -2   4    0.12    0.13
   0  -2  -4   -0.06    0.20
   0  -2   4    0.33    0.15
   0  -2  -4    0.26    0.17
   0   2   4    0.06    0.15
   0   2   5   51.43    2.80
   0  -2  -5   61.62    3.08
   0  -2   5   49.61    2.74
   0  -2   5   51.64    2.85
   0  -2  -5   52.09    2.86
   0   2  -5   54.67    3.09
   0  -2  -6  262.52   13.49
   0  -2   6  257.20   13.48
   0   2   6  249.92   13.01
   0   2  -6  250.04   13.96
   0  -2  -6  284.23   13.95
   0  -2   6  266.40   12.96
   0  -2   7   47.13    2.48
   0  -2  -7   43.57    2.54
   0  -2   7   45.19    2.52
   0   2  -7   43.19    2.81
   0  -2  -7   48.86    2.80
   0   2   7   47.09    2.54
   0  -2  -8  165.22    8.61
   0  -2  -8  166.81    9.02
   0   2   8  165.14    8.36
   0  -2   8  161.14    8.57
   0   2  -8  161.93    9.08
   0  -2   8  166.75    8.31
   0  -2  -9    7.83    0.97
   0  -2   9    6.36    0.56
   0   2   9    5.90    0.50
   0   2  -9    7.22    0.98
   0  -2   9    5.81    0.65
   0   2   9    6.56    0.73
   0  -2  10   15.00    1.03
   0  -2 -10   15.26    1.41
   0   2  10   15.74    1.15
   0   2  10   15.51    0.98
   0   2 -10   14.31    1.57
   0  -2  10   15.18    1.11
   0   2  11    7.86    0.86
   0  -2  11    7.05    0.65
   0  -2  11    7.71    0.82
   0   2  11    7.91    0.60
   0  -2 -11    6.19    1.05
   0   2 -11    6.58    1.12
   0  -2 -12   66.85    4.23
   0   2 -12   65.65    4.28
   0  -2  12   67.66    3.64
   0  -2  12   62.52    3.65
   0   2  12   65.84    3.72
   0  -2  13    3.97    0.64
   0  -2  13    2.11    0.40
   0   2  13    2.08    0.56
   0  -2 -13    3.64    0.97
   0   2 -13    3.30    0.92
   0  -2  14  115.63    6.25
   0   2  14  112.69    6.28
   0   2 -14  118.91    7.16
   0  -2 -14  121.06    7.08
   0   2  15    1.63    0.60
   0  -2  15    3.94    0.72
   0   2 -15    2.83    1.06
   0  -2 -15    4.55    1.12
   0  -2 -16   14.25    1.98
   0   2 -16   22.41    2.48
   0   2  16   13.92    1.52
   0  -2  16   16.79    1.44
   0  -2  17   -0.47    0.36
   0   2 -17    0.40    0.86
   0   2  17    0.42    0.55
   0  -2 -17   -0.41    0.83
   0  -2 -18    0.00    1.04
   0   2 -18    0.22    1.13
   0   2  18   -0.04    0.50
   0  -2 -19   -0.53    0.94
   0   2 -19   -0.94    1.06
   0   2  19    0.45    0.55
   0   2 -20   18.45    2.71
   0  -2 -20   20.77    2.85
   0   2  20   15.61    1.84
   0  -3   0   -0.24    0.11
   0   3   0    0.02    0.11
   0   3   0   -0.08    0.19
   0   3   1   -0.13    0.11
   0  -3   1    0.05    0.12
   0   3   1    0.06    0.19
   0   3  -1   -0.07    0.20
   0   3  -1    0.63    0.12
   0  -3  -1    0.09    0.14
   0   3   2   -0.29    0.11
   0   3  -2    0.36    0.24
   0  -3  -2   -0.29    0.14
   0  -3  -2   -0.04    0.16
   0  -3   2   -0.10    0.12
   0  -3   2    0.21    0.11
   0   3  -3    0.19    0.23
   0  -3  -3    0.38    0.15
   0  -3  -3   -0.23    0.14
   0  -3   3    0.10    0.14
   0  -3   3    0.13    0.11
   0   3   3   -0.15    0.12
   0  -3   4    0.02    0.12
   0   3  -4   -0.13    0.24
   0  -3   4   -0.20    0.12
   0  -3  -4   -0.07    0.15
   0   3   4    0.10    0.16
   0  -3  -4   -0.13    0.20
   0  -3  -5    0.24    0.18
   0   3  -5    0.25    0.30
   0  -3   5    0.00    0.14
   0  -3   5    0.09    0.13
   0   3   5    0.07    0.18
   0  -3  -5    0.66    0.29
   0  -3   6    0.15    0.17
   0  -3  -6    0.01    0.18
   0  -3   6    0.01    0.15
   0   3  -6    0.34    0.33
   0  -3  -6    0.35    0.31
   0   3   6    0.16    0.19
   0   3  -7   -0.04    0.31
   0  -3  -7    0.09    0.30
   0  -3   7   -0.09    0.14
   0   3   7    0.45    0.27
   0  -3  -7   -0.26    0.14
   0  -3   7    0.19    0.18
   0  -3  -8    0.02    0.19
   0   3  -8   -0.57    0.30
   0  -3   8    0.23    0.18
   0  -3   8    0.04    0.16
   0   3   8   -0.01    0.20
   0  -3  -8    0.31    0.35
   0  -3   9    0.02    0.19
   0   3   9    0.26    0.28
   0  -3  -9    0.38    0.23
   0   3  -9    0.03    0.46
   0  -3  -9   -0.33    0.34
   0  -3   9   -0.11    0.17
   0   3  10    0.04    0.28
   0  -3  10   -0.31    0.15
   0   3 -10    0.47    0.50
   0  -3  10   -0.17    0.21
   0   3  10   -0.11    0.13
   0  -3 -10   -0.06    0.40
   0  -3  11    0.49    0.30
   0  -3  11   -0.06    0.21
   0   3 -11    0.07    0.57
   0   3  11    0.04    0.15
   0   3  11    0.12    0.32
   0  -3 -11    0.08    0.50
   0  -3  12    0.02    0.23
   0  -3  12    0.14    0.29
   0   3 -12    0.27    0.60
   0   3  12   -0.17    0.33
   0  -3 -12   -1.28    0.46
   0  -3  13    0.02    0.23
   0  -3  13    0.18    0.34
   0   3  13    0.12    0.34
   0   3 -13    0.38    0.65
   0  -3 -13    0.50    0.72
   0   3 -14   -0.25    0.65
   0  -3  14    0.72    0.44
   0   3  14   -0.20    0.34
   0  -3 -14   -0.37    0.70
   0   3  15    0.11    0.37
   0   3 -15   -0.76    0.63
   0  -3 -15   -1.02    0.66
   0  -3  15    0.14    0.38
   0   3  16    0.44    0.50
   0   3 -16   -1.87    0.58
   0  -3  16    0.08    0.40
   0  -3 -16    0.64    0.85
   0  -3 -17   -0.52    0.79
   0   3  17    0.19    0.52
   0   3 -17    0.89    1.06
   0   3 -18   -0.08    0.95
   0   3  18    0.15    0.55
   0  -3 -18   -1.30    0.78
   0  -3 -19   -0.99    0.95
   0   3  19    0.06    0.55
   0   3 -19   -0.11    1.10
   0  -3 -20   -1.45    1.05
   0   3  20    0.34    0.61
   0   3 -20   -0.55    1.17
   0   4   0  140.24    8.11
   0   4   0  169.48    7.56
   0  -4   0  147.09    7.89
   0  -4   1    6.23    0.51
   0   4   1    8.38    0.50
   0  -4  -1    6.18    0.50
   0   4   1    5.96    0.56
   0   4  -1    7.34    0.45
   0   4  -1    7.66    0.62
   0   4  -2   40.63    2.17
   0  -4   2   34.86    2.01
   0   4   2   37.62    1.94
   0   4   2   34.43    2.08
   0  -4  -2   35.52    1.99
   0   4  -3    3.70    0.52
   0  -4   3    3.89    0.41
   0  -4   3    4.70    0.34
   0  -4  -3    4.31    0.45
   0  -4  -3    4.85    0.41
   0   4   3    3.40    0.40
   0   4  -4    1.11    0.36
   0   4   4    1.29    0.29
   0  -4   4    1.62    0.28
   0  -4  -4    1.45    0.26
   0  -4   4    1.29    0.21
   0  -4  -4    1.50    0.32
   0   4   5   64.92    3.52
   0  -4  -5   68.80    3.61
   0   4  -5   65.71    3.86
   0  -4   5   60.94    3.40
   0  -4  -5   75.57    3.80
   0  -4   5   66.02    3.60
   0  -4  -6  204.31   10.22
   0  -4   6  201.19   10.23
   0   4   6  196.85    9.88
   0   4  -6  189.93   10.63
   0  -4   6  189.36    9.76
   0  -4  -7   63.65    3.58
   0   4  -7   62.16    3.90
   0  -4   7   66.11    3.43
   0  -4  -7   73.56    3.86
   0   4   7   65.26    3.53
   0  -4   7   64.21    3.59
   0   4  -8  128.51    7.37
   0  -4  -8  126.87    6.88
   0   4   8  127.62    6.74
   0  -4  -8  142.51    7.30
   0  -4   8  128.27    6.62
   0  -4   8  131.05    6.91
   0  -4  -9   24.34    1.76
   0  -4   9   21.67    1.42
   0   4  -9   22.22    1.81
   0  -4  -9   22.17    1.41
   0   4   9   22.59    1.50
   0  -4   9   22.08    1.40
   0  -4  10    1.85    0.39
   0  -4  10    1.87    0.39
   0  -4 -10    0.69    0.51
   0   4 -10    1.29    0.68
   0  -4 -10    2.02    0.40
   0   4  10    1.24    0.43
   0   4  11   23.88    1.66
   0  -4  11   25.58    1.59
   0  -4 -11   22.62    1.91
   0   4 -11   22.42    2.04
   0  -4  11   23.73    1.56
   0   4  11   24.57    1.43
   0   4  12   21.26    1.55
   0  -4 -12   18.87    1.86
   0  -4  12   22.15    1.42
   0  -4  12   20.04    1.43
   0   4 -12   18.86    2.09
   0  -4  13   23.69    1.61
   0  -4  13   23.59    1.55
   0  -4 -13   20.04    1.96
   0   4 -13   22.41    2.15
   0   4  13   22.39    1.68
   0   4  14   61.79    3.86
   0  -4 -14   67.80    4.42
   0  -4  14   67.42    3.79
   0   4 -14   69.65    4.61
   0   4 -15   35.30    2.90
   0   4  15   28.27    2.19
   0  -4  15   31.28    2.10
   0  -4 -15   30.71    2.68
   0  -4 -16   14.93    2.10
   0   4  16   14.44    1.57
   0   4 -16   17.39    2.28
   0   4  17    1.39    0.59
   0  -4 -17   -0.58    0.93
   0   4 -17    0.95    0.95
   0   4  18    0.77    0.60
   0  -4 -18   -0.84    0.91
   0   4 -18    0.45    1.06
   0   4 -19    5.32    1.57
   0   4  19    3.37    0.93
   0  -4 -19    5.01    1.55
   0   4 -20   22.67    3.01
   0   4  20   12.33    1.64
   0  -4 -20   15.36    2.34
   0  -5   0    0.28    0.16
   0   5   0   -0.02    0.12
   0   5   0    0.23    0.22
   0   5   1    0.12    0.13
   0  -5   1   -0.08    0.13
   0  -5  -1    0.00    0.14
   0   5  -1    0.16    0.12
   0   5   1    0.06    0.20
   0   5  -1    0.01    0.22
   0  -5   2   -0.05    0.14
   0   5   2    0.33    0.22
   0   5  -2    0.25    0.13
   0   5   2    0.27    0.16
   0   5  -2    0.61    0.31
   0  -5  -2    0.09    0.15
   0  -5  -3    0.13    0.18
   0   5   3    0.11    0.17
   0  -5   3    0.36    0.18
   0   5  -3    0.04    0.29
   0  -5  -3   -0.02    0.16
   0  -5  -4   -0.15    0.17
   0  -5   4   -0.04    0.12
   0  -5   4    0.24    0.18
   0  -5  -4    0.48    0.21
   0   5   4   -0.02    0.18
   0   5  -4   -0.12    0.26
   0  -5  -5    0.29    0.26
   0   5   5   -0.04    0.18
   0   5  -5    0.26    0.33
   0  -5   5   -0.07    0.13
   0  -5   5    0.07    0.17
   0  -5  -5    0.64    0.24
   0   5  -6   -0.17    0.30
   0  -5  -6   -0.07    0.27
   0  -5  -6   -0.13    0.18
   0  -5   6    0.00    0.14
   0  -5   6    0.02    0.19
   0   5   6   -0.14    0.19
   0  -5   7   -0.05    0.15
   0  -5   7   -0.09    0.18
   0   5  -7    0.68    0.42
   0  -5  -7    0.73    0.39
   0  -5  -7    0.11    0.20
   0   5   7    0.09    0.22
   0  -5   8    0.26    0.23
   0  -5  -8   -0.24    0.30
   0   5  -8    0.55    0.46
   0  -5   8    0.11    0.18
   0   5   8    0.11    0.24
   0  -5  -8    0.25    0.23
   0  -5  -9    0.86    0.50
   0  -5   9   -0.16    0.17
   0  -5  -9    0.29    0.22
   0  -5   9   -0.12    0.21
   0   5   9   -0.63    0.26
   0   5  -9    0.35    0.47
   0  -5  10   -0.41    0.17
   0   5 -10   -0.76    0.38
   0  -5  10   -0.03    0.22
   0  -5 -10    0.37    0.27
   0  -5 -10   -0.26    0.46
   0   5  10    0.16    0.31
   0  -5 -11   -0.19    0.46
   0  -5  11    0.59    0.30
   0   5  11    0.15    0.33
   0   5 -11   -1.15    0.42
   0  -5  11    0.55    0.30
   0  -5 -12    0.03    0.50
   0  -5  12    0.30    0.29
   0   5  12   -0.51    0.34
   0   5 -12    0.35    0.67
   0  -5  12   -0.23    0.26
   0  -5  13    0.44    0.33
   0   5 -13    0.69    0.79
   0  -5 -13   -0.73    0.57
   0   5  13   -0.26    0.33
   0  -5  13    0.42    0.32
   0  -5 -14   -0.19    0.61
   0   5  14   -0.29    0.34
   0  -5  14    0.28    0.37
   0  -5  14    0.07    0.28
   0   5 -14    0.22    0.72
   0   5 -15    0.81    0.80
   0   5  15   -0.45    0.41
   0  -5 -15   -0.61    0.68
   0   5  16   -0.17    0.49
   0   5 -16   -0.69    0.68
   0  -5 -16   -0.42    0.71
   0   5  17    0.13    0.49
   0  -5 -17    0.63    0.89
   0   5 -17   -1.67    0.68
   0   5 -18    0.24    1.02
   0   5  18   -0.25    0.52
   0  -5 -18   -0.55    0.80
   0   5 -19    0.18    1.22
   0   5  19    0.29    0.60
   0  -5 -19   -0.93    0.85
   0   5  20    0.08    0.48
   0  -5 -20   -0.19    1.07
   0  -6   0  189.74   10.04
   0   6   0  178.69   10.32
   0   6   0  210.49    9.60
   0  -6   1  252.82   13.75
   0   6   1  249.62   14.10
   0  -6  -1  258.68   13.75
   0   6   1  293.18   13.19
   0   6  -1  245.49   14.13
   0   6  -1  295.75   13.15
   0   6  -2   97.39    5.46
   0  -6  -2   94.55    5.21
   0  -6   2   94.38    5.23
   0   6   2   93.55    5.38
   0   6  -2  104.78    4.94
   0   6   2  104.57    5.02
   0  -6  -3   22.35    1.33
   0   6   3   19.94    1.39
   0  -6   3   20.54    1.34
   0   6   3   21.40    1.28
   0   6  -3   21.84    1.52
   0   6  -3   21.84    1.19
   0   6   4    0.29    0.23
   0  -6  -4    0.43    0.25
   0   6  -4    0.74    0.38
   0  -6   4    2.30    0.35
   0  -6  -4    0.72    0.26
   0   6  -5  105.10    5.91
   0  -6  -5  108.90    5.57
   0  -6  -5   97.69    5.72
   0  -6   5  107.52    5.27
   0  -6   5  103.25    5.59
   0   6   5  103.30    5.40
   0  -6   6   61.28    3.22
   0  -6   6   61.82    3.45
   0   6   6   61.31    3.37
   0  -6  -6   63.73    3.44
   0   6  -6   54.67    3.69
   0  -6  -6   68.68    3.62
   0  -6   7  101.98    5.50
   0  -6  -7  106.74    5.73
   0   6  -7   99.61    5.88
   0  -6   7   95.18    5.17
   0   6   7  101.18    5.35
   0  -6  -7  106.19    5.49
   0  -6  -8   89.97    4.91
   0  -6  -8   99.29    5.23
   0   6  -8   87.09    5.34
   0   6   8   89.85    4.84
   0  -6   8   85.61    4.65
   0  -6   8   91.45    4.95
   0  -6  -9   95.57    5.44
   0  -6   9   94.09    4.87
   0  -6  -9   92.83    5.08
   0   6   9   92.14    5.05
   0   6  -9   89.65    5.59
   0  -6   9   96.84    5.15
   0   6 -10    0.80    0.61
   0  -6  10    0.70    0.27
   0  -6 -10    0.05    0.46
   0  -6  10    0.59    0.32
   0  -6 -10    0.93    0.33
   0   6  10    0.66    0.43
   0   6 -11    6.93    1.19
   0  -6  11    6.18    0.70
   0  -6  11    6.53    0.77
   0  -6 -11    5.10    0.96
   0   6  11    5.35    0.82
   0   6  12    1.30    0.49
   0  -6 -12    0.48    0.65
   0  -6  12    0.86    0.38
   0   6 -12    1.48    0.80
   0  -6  12    0.75    0.36
   0  -6  13   41.27    2.58
   0   6 -13   47.52    3.42
   0  -6  13   40.13    2.51
   0   6  13   42.28    2.71
   0  -6 -13   43.42    3.10
   0   6  14   12.58    1.37
   0  -6 -14   12.48    1.67
   0  -6  14   10.03    1.07
   0   6 -14   16.22    2.06
   0   6 -15   49.54    3.72
   0  -6 -15   44.26    3.36
   0   6  15   42.87    2.91
   0  -6 -16    2.86    1.07
   0   6  16    3.24    0.78
   0   6 -16    4.69    1.32
   0  -6 -17    0.28    0.92
   0   6  17    1.28    0.70
   0   6 -17    0.62    0.97
   0   6  18    0.06    0.59
   0   6 -18   -0.76    0.91
   0  -6 -18   -0.72    0.80
   0   6 -19    1.59    1.31
   0  -6 -19    5.32    1.54
   0   6  19    5.49    1.07
   0  -6 -20    7.61    1.77
   0   6  20    5.73    1.18
   0  -7   0    0.20    0.23
   0   7   0    0.49    0.21
   0   7   0   -0.26    0.22
   0   7  -1   -0.06    0.15
   0   7   1    0.06    0.26
   0  -7   1   -0.07    0.20
   0   7  -1   -0.26    0.22
   0   7   1    0.05    0.17
   0  -7  -1   -0.13    0.21
   0  -7   2    0.09    0.19
   0   7  -2   -0.27    0.24
   0   7   2    0.07    0.24
   0   7  -2    0.16    0.13
   0   7   2   -0.23    0.17
   0  -7  -2   -0.02    0.21
   0   7   3    0.19    0.19
   0  -7   3   -0.04    0.20
   0   7  -3   -0.03    0.13
   0  -7  -3    0.15    0.20
   0   7   3    0.38    0.27
   0   7  -3    0.20    0.31
   0  -7   4   -0.36    0.16
   0   7   4   -0.06    0.20
   0  -7  -4   -0.21    0.20
   0   7  -4    0.08    0.30
   0   7  -4    0.09    0.14
   0  -7  -4   -0.24    0.19
   0  -7   5    0.09    0.20
   0  -7  -5    0.12    0.23
   0   7  -5   -0.11    0.29
   0  -7  -5    0.01    0.20
   0   7   5    0.20    0.23
   0  -7  -6    0.12    0.26
   0   7  -6    0.06    0.34
   0  -7   6   -0.02    0.16
   0  -7   6    0.01    0.21
   0   7   6   -0.28    0.18
   0  -7  -6    0.07    0.21
   0  -7  -7    0.11    0.23
   0  -7   7    0.01    0.17
   0   7  -7    0.10    0.39
   0   7   7    0.05    0.27
   0  -7   7   -0.02    0.21
   0  -7  -7    0.19    0.35
   0  -7   8    0.02    0.27
   0  -7   8    0.33    0.21
   0   7   8    0.29    0.31
   0  -7  -8    0.03    0.24
   0  -7  -8    0.00    0.42
   0   7  -8   -0.25    0.40
   0  -7   9    0.18    0.21
   0  -7  -9    0.28    0.27
   0  -7  -9   -0.57    0.34
   0   7   9   -0.44    0.25
   0  -7   9   -0.07    0.27
   0   7  -9    0.54    0.53
   0   7 -10   -1.17    0.34
   0  -7 -10   -0.25    0.24
   0  -7 -10   -0.06    0.49
   0   7  10   -0.20    0.29
   0  -7  10   -0.09    0.28
   0  -7  10   -0.22    0.19
   0  -7  11    0.19    0.30
   0  -7 -11   -0.11    0.51
   0   7  11    0.23    0.37
   0  -7  11   -0.58    0.19
   0   7 -11   -0.22    0.49
   0   7 -12   -0.55    0.53
   0  -7  12    0.03    0.29
   0  -7  12    0.15    0.33
   0   7  12    0.15    0.40
   0  -7 -12   -0.59    0.49
   0  -7 -13    0.17    0.67
   0  -7  13   -0.04    0.30
   0   7  13   -0.39    0.33
   0   7 -13    0.22    0.74
   0  -7 -14   -0.82    0.64
   0   7  14   -0.10    0.36
   0  -7  14    0.12    0.32
   0   7 -14    0.46    0.78
   0  -7 -15    0.39    0.79
   0   7 -15   -0.56    0.72
   0   7  15   -0.26    0.45
   0   7  16    0.05    0.46
   0   7 -16   -0.36    0.91
   0  -7 -16    1.50    0.87
   0  -7 -17   -0.60    0.87
   0   7  17   -0.08    0.50
   0   7 -17   -0.10    0.92
   0   7  18   -0.40    0.51
   0   7 -18   -0.89    0.91
   0  -7 -18    0.01    0.97
   0   7  19    0.14    0.55
   0   7 -19    0.12    1.04
   0  -7 -19   -2.26    0.80
   0  -7 -20    0.83    1.21
   0  -8   0    0.56    0.26
   0   8   0    0.38    0.32
   0   8   0    0.66    0.22
   0  -8  -1  372.29   19.67
   0   8   1  358.97   20.16
   0   8  -1  371.08   20.23
   0  -8   1  361.70   19.67
   0   8  -1  411.92   18.80
   0   8   1  408.96   18.85
   0   8  -2    0.44    0.33
   0  -8   2    0.77    0.29
   0   8   2    1.03    0.35
   0   8  -2    1.17    0.23
   0  -8  -2    0.82    0.30
   0   8   2    0.64    0.23
   0  -8  -3   23.20    1.51
   0   8   3   25.40    1.47
   0   8   3   22.64    1.60
   0   8  -3   21.70    1.68
   0   8  -3   26.02    1.36
   0  -8   3   22.27    1.52
   0  -8   4    8.67    0.80
   0   8  -4   10.48    0.67
   0  -8  -4    8.40    0.77
   0  -8  -4   10.66    0.81
   0   8  -4    7.94    0.99
   0   8   4    9.73    0.78
   0  -8  -5  154.79    7.59
   0   8  -5  142.98    7.98
   0  -8   5  139.60    7.60
   0  -8  -5  139.78    7.74
   0   8   5  138.16    7.30
   0   8  -5  139.62    7.13
   0   8  -6    6.39    0.93
   0  -8  -6    6.94    0.81
   0  -8  -6    7.04    0.73
   0  -8   6    5.94    0.70
   0   8   6    5.93    0.71
   0  -8  -7  131.33    7.08
   0   8   7  128.98    6.89
   0  -8   7  132.17    6.68
   0  -8   7  125.82    7.11
   0   8  -7  127.96    7.54
   0  -8  -7  147.19    7.37
   0  -8   8   12.94    0.90
   0  -8  -8   15.62    1.28
   0  -8   8   13.20    1.08
   0   8  -8   12.09    1.47
   0   8   8   15.33    1.15
   0  -8  -8   12.13    1.04
   0  -8   9   93.21    4.82
   0  -8   9   95.43    5.19
   0  -8  -9   89.54    5.10
   0   8  -9   89.63    5.64
   0  -8  -9  103.40    5.49
   0   8   9   87.38    5.03
   0  -8 -10    7.11    1.04
   0  -8  10    6.68    0.83
   0   8 -10    4.22    0.98
   0   8  10    5.04    0.79
   0  -8 -10    5.10    0.68
   0  -8  10    5.44    0.61
   0   8 -11    0.78    0.73
   0  -8 -11    2.84    0.81
   0  -8  11    2.83    0.58
   0   8  11    2.84    0.64
   0   8 -12    4.82    1.16
   0   8  12    5.35    0.88
   0  -8  12    5.80    0.82
   0  -8 -12    4.96    1.02
   0  -8 -13   52.94    3.63
   0   8 -13   56.66    4.00
   0   8  13   49.25    3.27
   0  -8  13   55.55    3.27
   0  -8 -14    7.16    1.26
   0   8 -14    6.35    1.45
   0  -8  14    6.08    0.89
   0   8  14    7.58    1.13
   0   8  15   46.34    3.08
   0  -8  15   45.89    3.56
   0  -8 -15   43.16    3.45
   0   8 -15   55.04    3.98
   0   8 -16    2.29    1.16
   0   8  16    1.62    0.67
   0  -8 -16    0.70    0.90
   0   8  17    1.92    0.79
   0  -8 -17    1.33    0.96
   0   8 -17    3.52    1.37
   0  -8 -18   -0.44    0.93
   0   8 -18   -0.56    0.90
   0   8  18    0.41    0.63
   0   8 -19    5.96    1.87
   0   8  19    5.19    1.05
   0  -8 -19    4.51    1.43
   0   9   0    0.13    0.29
   0   9   0    0.19    0.18
   0  -9   0   -0.02    0.24
   0   9  -1   -0.24    0.30
   0   9  -1   -0.39    0.13
   0   9   1    0.16    0.20
   0  -9  -1    0.17    0.26
   0   9   1   -0.16    0.27
   0  -9   1   -0.35    0.20
   0   9   2   -0.23    0.16
   0  -9   2    0.27    0.30
   0   9  -2   -0.03    0.32
   0   9   2    0.18    0.29
   0  -9  -2    0.35    0.26
   0   9  -2    0.55    0.21
   0  -9   3    0.28    0.26
   0   9   3   -0.09    0.23
   0  -9  -3    0.03    0.25
   0   9  -3    0.23    0.18
   0   9   3    0.14    0.22
   0   9  -3   -0.29    0.31
   0   9  -4   -0.30    0.35
   0  -9  -4    0.00    0.25
   0  -9   4    0.09    0.27
   0  -9  -4    0.01    0.24
   0   9   4    0.34    0.26
   0   9  -4    0.00    0.16
   0   9  -5    0.12    0.15
   0  -9  -5    0.14    0.26
   0   9  -5    0.43    0.44
   0   9   5    0.11    0.23
   0  -9   5   -0.07    0.28
   0  -9  -5    0.28    0.28
   0   9  -6    0.24    0.18
   0  -9  -6    0.30    0.29
   0   9  -6    0.16    0.44
   0  -9   6   -0.01    0.29
   0   9   6    0.02    0.27
   0  -9  -6   -0.04    0.25
   0   9  -7    0.32    0.49
   0  -9  -7    0.12    0.27
   0  -9  -7    0.39    0.37
   0  -9   7   -0.37    0.24
   0   9   7   -0.34    0.28
   0  -9  -8    0.12    0.40
   0  -9  -8    0.25    0.33
   0  -9   8    0.39    0.40
   0   9   8    0.34    0.41
   0   9  -8   -0.50    0.42
   0  -9  -9   -0.20    0.29
   0   9   9    0.22    0.40
   0  -9  -9   -0.51    0.41
   0  -9   9   -0.15    0.32
   0   9  -9    0.01    0.55
   0  -9   9    0.07    0.21
   0  -9 -10   -0.37    0.43
   0   9 -10    0.28    0.58
   0  -9  10    0.84    0.42
   0   9  10   -0.17    0.33
   0   9  11    0.04    0.37
   0  -9 -11    0.66    0.56
   0  -9  11    0.18    0.37
   0   9 -11   -0.62    0.50
   0  -9 -12   -0.42    0.56
   0  -9  12    0.62    0.42
   0   9 -12   -0.24    0.64
   0   9  12    0.42    0.44
   0  -9  13    0.02    0.39
   0   9  13    0.59    0.52
   0   9 -13    0.43    0.78
   0  -9 -13    0.24    0.58
   0   9  14   -0.72    0.37
   0  -9  14   -0.36    0.36
   0   9 -14    0.45    0.80
   0  -9 -14   -0.16    0.69
   0   9 -15    0.53    0.99
   0   9  15    0.82    0.58
   0  -9 -15    1.12    0.83
   0  -9  15    0.09    0.44
   0  -9 -16    0.62    0.89
   0   9  16   -0.09    0.56
   0   9 -16    1.24    1.12
   0   9 -17   -1.53    0.94
   0  -9 -17   -1.46    0.70
   0   9  17   -0.22    0.46
   0  -9 -18   -0.90    0.86
   0   9  18   -0.64    0.48
   0   9 -18   -0.04    1.10
   0  -9 -19   -1.41    0.77
   0   9  19   -0.77    0.59
   0  10   0   -0.26    0.31
   0  10   0    0.41    0.23
   0 -10   0    0.56    0.31
   0  10  -1  276.34   13.26
   0 -10  -1  258.66   13.93
   0  10   1  290.02   13.33
   0  10   1  251.97   14.30
   0 -10   1  251.66   13.93
   0  10  -1  269.82   14.40
   0  10  -2    1.49    0.53
   0  10   2    2.17    0.49
   0  10  -2    1.87    0.32
   0  10   2    2.10    0.39
   0 -10  -2    1.56    0.40
   0 -10   2    1.97    0.43
   0  10   3   27.92    1.95
   0  10  -3   25.18    2.02
   0 -10   3   28.77    1.89
   0  10  -3   29.90    1.64
   0 -10  -3   30.27    1.87
   0  10   3   30.20    1.77
   0 -10  -4    2.89    0.52
   0 -10  -4    1.56    0.39
   0 -10   4    2.74    0.54
   0  10  -4    1.51    0.57
   0  10  -4    2.13    0.34
   0  10   4    2.04    0.42
   0  10  -5   87.53    4.49
   0 -10   5   87.34    4.92
   0 -10  -5   86.53    4.96
   0  10  -5   93.34    5.30
   0 -10  -5   91.49    4.88
   0  10   5   81.46    4.66
   0  10   6    1.04    0.40
   0  10  -6    0.42    0.48
   0 -10  -6    0.43    0.36
   0 -10   6    0.53    0.35
   0  10  -6    0.43    0.21
   0 -10  -6    0.74    0.35
   0  10   7  178.98    9.53
   0  10  -7  173.01   10.38
   0 -10  -7  196.04   10.14
   0 -10  -7  181.93    9.85
   0 -10   7  191.49    9.95
   0  10  -7  188.31    9.27
   0  10  -8    4.10    0.93
   0 -10  -8    3.29    0.71
   0 -10   8    3.54    0.66
   0  10  -8    2.35    0.37
   0 -10  -8    3.88    0.62
   0  10   8    2.14    0.54
   0 -10  -9   98.73    5.38
   0 -10  -9   88.12    5.06
   0  10  -9   88.75    5.62
   0  10   9   88.17    4.99
   0 -10   9   89.17    5.16
   0  10  10    2.87    0.64
   0 -10 -10    1.84    0.62
   0 -10  10    2.85    0.63
   0  10 -10    1.52    0.73
   0  10 -11    0.79    0.83
   0 -10  11    2.06    0.62
   0  10  11    0.97    0.52
   0 -10 -11    2.01    0.73
   0 -10  12    0.76    0.47
   0  10 -12    1.05    0.85
   0  10  12    1.23    0.53
   0 -10 -12    0.83    0.64
   0 -10 -13   49.99    3.64
   0 -10  13   53.83    3.40
   0  10 -13   55.19    4.10
   0  10  13   59.50    3.50
   0 -10 -14    2.21    0.83
   0  10  14    0.93    0.57
   0 -10  14    1.27    0.57
   0  10 -14    0.83    0.90
   0 -10 -15   39.53    3.13
   0  10 -15   50.07    3.80
   0  10  15   40.40    2.86
   0 -10  15   40.10    2.78
   0  10  16    0.30    0.53
   0 -10 -16   -0.22    0.85
   0  10 -16    0.02    0.91
   0  10  17    0.89    0.71
   0 -10 -17    1.18    1.03
   0  10 -17    0.63    1.06
   0  10 -18    0.40    1.03
   0  10  18    0.01    0.61
   0 -10 -18    0.96    1.04
   0  11   0   -0.22    0.19
   0  11   0    0.45    0.38
   0 -11   0    0.05    0.30
   0  11   1    0.08    0.30
   0  11  -1   -0.07    0.20
   0  11   1   -0.02    0.22
   0 -11  -1   -0.37    0.23
   0  11  -1   -0.88    0.27
   0 -11   1   -0.38    0.24
   0 -11  -2   -0.25    0.30
   0  11  -2    0.12    0.22
   0 -11   2    0.34    0.35
   0  11  -2   -0.14    0.31
   0  11   2   -0.04    0.29
   0  11   2   -0.10    0.24
   0 -11  -3    0.06    0.31
   0 -11   3   -0.35    0.31
   0  11  -3   -0.27    0.17
   0  11  -3    0.08    0.38
   0  11   3   -0.52    0.28
   0  11   3   -0.25    0.26
   0  11  -4   -0.11    0.18
   0  11  -4   -0.17    0.35
   0 -11   4   -0.08    0.31
   0 -11  -4    0.53    0.34
   0  11   4   -0.14    0.29
   0  11   4    0.06    0.26
   0  11   5   -0.05    0.27
   0 -11  -5    0.43    0.35
   0 -11   5   -0.16    0.33
   0 -11  -5   -0.65    0.21
   0  11  -5    0.06    0.20
   0  11  -5   -0.12    0.38
   0  11  -6    0.17    0.19
   0  11  -6    0.24    0.46
   0  11   6   -0.26    0.27
   0 -11   6    0.22    0.33
   0 -11  -6    0.08    0.33
   0 -11  -6    0.16    0.33
   0  11  -7    0.04    0.54
   0  11  -7    0.25    0.21
   0  11   7   -0.45    0.26
   0 -11  -7   -0.12    0.33
   0 -11   7    0.24    0.42
   0 -11  -7    0.52    0.34
   0  11  -8   -0.39    0.54
   0 -11  -8   -0.28    0.41
   0  11   8    0.01    0.32
   0 -11  -8    0.00    0.32
   0 -11   8   -0.38    0.35
   0 -11  -9    0.61    0.48
   0 -11  -9   -0.21    0.31
   0  11  -9    0.47    0.59
   0 -11   9   -0.18    0.37
   0  11   9   -0.29    0.31
   0  11 -10   -0.30    0.59
   0 -11 -10   -0.38    0.47
   0 -11  10    0.35    0.46
   0  11  10    0.73    0.46
   0 -11 -11   -0.19    0.45
   0 -11  11   -0.04    0.41
   0  11  11   -0.66    0.35
   0  11 -11    0.12    0.65
   0  11 -12    0.35    0.73
   0 -11  12   -0.26    0.41
   0 -11 -12   -0.49    0.55
   0  11  12   -0.85    0.40
   0 -11  13    0.15    0.44
   0  11 -13    0.91    0.85
   0  11  13   -0.33    0.42
   0 -11 -13    0.14    0.66
   0  11  14    0.47    0.52
   0 -11 -14   -0.57    0.67
   0 -11  14   -0.13    0.44
   0  11 -14    0.61    0.90
   0  11  15    0.74    0.58
   0  11 -15   -1.02    0.71
   0 -11 -15    0.15    0.72
   0 -11  15   -0.07    0.48
   0  11 -16    1.31    1.23
   0 -11 -16   -1.22    0.79
   0  11  16    0.51    0.65
   0  11 -17   -0.25    0.93
   0  11  17   -0.36    0.60
   0 -11 -17    1.12    0.97
   0  11  18    0.29    0.65
   0  11 -18   -1.00    1.15
   0  12   0   13.75    1.35
   0 -12   0   16.60    1.27
   0  12   0   16.77    1.11
   0  12   1  169.17    8.19
   0  12   1  149.11    8.86
   0 -12  -1  155.85    8.62
   0 -12   1  158.19    8.64
   0  12  -1  158.11    8.97
   0  12  -1  170.15    8.14
   0  12  -2   13.48    0.97
   0 -12   2   13.68    1.24
   0  12   2   16.80    1.13
   0  12  -2   15.40    1.44
   0  12   2   13.86    1.27
   0 -12  -2   14.56    1.22
   0 -12   3    7.13    0.91
   0  12  -3    8.25    1.13
   0  12   3    8.80    1.01
   0  12  -3    7.80    0.67
   0 -12  -3    7.86    0.92
   0  12   3    7.67    0.82
   0 -12   4    3.15    0.64
   0  12  -4    3.57    0.80
   0  12   4    3.77    0.67
   0  12  -4    4.44    0.51
   0  12   4    4.00    0.59
   0 -12  -4    4.60    0.71
   0  12  -5   63.25    4.21
   0  12  -5   68.70    3.48
   0 -12   5   64.33    3.92
   0 -12  -5   64.05    3.87
   0 -12  -5   63.56    3.84
   0  12   5   71.60    3.74
   0  12  -6   16.69    1.06
   0  12  -6   17.99    1.67
   0 -12  -6   15.59    1.32
   0  12   6   14.39    1.25
   0 -12   6   18.00    1.46
   0 -12  -6   17.13    1.37
   0 -12  -7   96.82    5.63
   0  12   7  101.58    5.38
   0  12  -7  101.12    6.02
   0 -12  -7   92.94    5.48
   0 -12   7  100.03    5.62
   0 -12   8   15.85    1.40
   0 -12  -8   14.21    1.34
   0 -12  -8   14.09    1.23
   0  12  -8   15.15    1.83
   0  12   8   13.70    1.25
   0 -12   9   25.99    2.03
   0 -12  -9   30.99    2.14
   0  12  -9   27.75    2.43
   0  12   9   30.85    2.05
   0 -12  -9   26.47    1.95
   0 -12  10    0.23    0.41
   0  12 -10    0.39    0.75
   0  12  10   -0.07    0.46
   0 -12 -10    0.95    0.59
   0 -12  11    0.01    0.46
   0  12  11    0.32    0.49
   0  12 -11    0.47    0.68
   0 -12 -11    0.08    0.56
   0  12 -12    8.52    1.59
   0 -12  12    9.98    1.24
   0 -12 -12    8.69    1.31
   0  12  12    7.89    1.15
   0  12  13   24.21    1.94
   0 -12  13   20.77    1.82
   0 -12 -13   22.52    2.06
   0  12 -13   27.87    2.92
   0 -12 -14    9.65    1.47
   0  12 -14    9.51    1.80
   0 -12  14   11.06    1.33
   0  12  14    9.16    1.32
   0  12  15   38.20    2.73
   0  12 -15   38.66    3.42
   0 -12  15   37.50    2.61
   0 -12 -15   29.20    2.77
   0  12  16    1.35    0.70
   0  12 -16   -0.63    0.84
   0  12  17    4.24    1.05
   0  12 -17    8.87    1.89
   0  13   0   -0.04    0.25
   0  13   0    0.16    0.41
   0 -13   0   -0.14    0.33
   0  13   1    0.01    0.25
   0  13   1    0.01    0.37
   0 -13   1   -0.03    0.32
   0 -13  -1   -0.03    0.36
   0  13  -1    0.05    0.24
   0  13  -1    0.33    0.45
   0 -13  -2    0.09    0.38
   0  13   2   -0.07    0.37
   0  13   2    0.05    0.26
   0 -13   2    0.03    0.35
   0  13  -2   -0.23    0.21
   0  13  -2   -0.19    0.39
   0  13   3   -0.07    0.36
   0 -13   3   -0.19    0.36
   0  13  -3   -0.14    0.22
   0  13  -3    0.00    0.47
   0 -13  -3    0.23    0.37
   0  13   3   -0.23    0.25
   0 -13  -4    0.10    0.33
   0  13   4    0.16    0.34
   0  13  -4    0.01    0.21
   0  13   4   -0.08    0.33
   0  13  -4    0.23    0.45
   0 -13   4   -0.05    0.40
   0 -13   5    0.15    0.39
   0  13   5    0.29    0.33
   0  13  -5    0.20    0.21
   0 -13  -5   -0.07    0.36
   0 -13  -5   -0.08    0.32
   0  13  -5   -0.01    0.51
   0  13   6    0.18    0.39
   0 -13  -6   -0.35    0.34
   0 -13   6   -0.04    0.37
   0 -13  -6   -0.57    0.28
   0  13  -6   -0.39    0.50
   0 -13  -7    0.12    0.41
   0 -13  -7    0.39    0.41
   0 -13   7    0.24    0.40
   0  13   7    0.57    0.40
   0  13  -7   -0.24    0.49
   0  13   8   -0.33    0.33
   0 -13   8   -0.13    0.37
   0 -13  -8   -0.19    0.34
   0 -13  -8   -0.36    0.39
   0  13  -8   -0.38    0.61
   0  13  -9   -0.19    0.55
   0 -13  -9   -0.12    0.43
   0  13   9   -0.65    0.37
   0 -13   9   -0.99    0.40
   0 -13  10    0.23    0.49
   0 -13 -10   -0.30    0.50
   0  13  10    0.09    0.43
   0  13 -10   -0.29    0.63
   0  13  11   -0.21    0.44
   0 -13  11   -0.29    0.42
   0 -13 -11   -0.07    0.55
   0  13 -11    0.04    0.70
   0 -13 -12   -0.25    0.57
   0  13  12    0.50    0.56
   0  13 -12   -0.23    0.73
   0 -13  12   -0.30    0.40
   0 -13 -13    0.23    0.61
   0 -13  13   -0.51    0.47
   0  13  13    0.05    0.48
   0  13 -13   -0.69    0.75
   0  13  14   -0.19    0.55
   0  13 -14   -0.49    0.78
   0 -13 -14    0.12    1.18
   0 -13  14    0.71    0.58
   0 -13  15   -0.35    0.53
   0  13  15   -0.23    0.53
   0  13 -15   -0.01    0.93
   0  13 -16   -0.25    0.80
   0  13  16   -0.02    0.61
   0  13  17    0.02    0.94
   0  13 -17   -0.66    0.97
   0 -14   0   34.85    2.39
   0  14   0   37.42    2.13
   0  14   0   34.17    2.52
   0  14   1   23.66    1.53
   0  14  -1   22.67    1.89
   0 -14  -1   23.19    1.74
   0 -14   1   23.07    1.74
   0  14  -1   21.38    1.46
   0  14   1   24.29    1.85
   0 -14  -2   18.30    1.56
   0  14   2   19.56    1.40
   0  14  -2   21.22    1.32
   0  14  -2   18.18    1.73
   0 -14   2   19.93    1.59
   0  14   2   20.34    1.65
   0  14  -3    6.03    0.65
   0 -14   3    6.32    0.95
   0  14  -3    5.93    1.06
   0 -14  -3    6.33    0.89
   0  14   3    4.58    0.68
   0  14   3    4.83    0.81
   0  14  -4    8.65    1.30
   0  14  -4    6.44    0.65
   0 -14  -4    4.72    0.78
   0 -14   4    4.90    0.87
   0  14   4    6.47    0.81
   0 -14  -5   22.29    1.68
   0  14  -5   20.56    2.01
   0  14   5   26.21    1.70
   0 -14   5   21.90    1.82
   0 -14  -5   22.37    1.74
   0 -14  -6   28.73    2.07
   0 -14   6   31.36    2.25
   0 -14  -6   30.59    2.12
   0  14   6   27.72    1.97
   0  14  -6   30.56    2.49
   0 -14  -7   41.99    2.91
   0 -14  -7   48.49    2.95
   0  14  -7   44.86    3.31
   0 -14   7   48.96    3.09
   0  14   7   43.97    2.81
   0 -14  -8   23.00    1.85
   0  14  -8   25.44    2.28
   0 -14  -8   24.95    1.84
   0 -14   8   23.28    1.93
   0  14   8   22.62    1.77
   0 -14  -9   17.12    1.56
   0  14  -9   15.18    2.01
   0  14   9   17.29    1.50
   0 -14   9   16.93    1.56
   0 -14 -10    0.73    0.60
   0  14 -10    1.10    0.78
   0  14  10    0.01    0.47
   0 -14  10   -0.11    0.47
   0 -14 -11    2.65    0.81
   0 -14  11    3.00    0.82
   0  14 -11    3.20    1.09
   0  14  11    1.75    0.70
   0 -14  12   13.41    1.60
   0  14 -12   15.92    2.17
   0  14  12   16.00    1.69
   0  14  13   33.83    2.54
   0  14 -13   39.18    3.27
   0 -14  13   32.93    2.60
   0 -14  14   17.42    1.84
   0  14  14   18.74    1.93
   0  14 -14   17.38    2.42
   0  14 -15   15.45    2.38
   0  14  15   12.90    1.61
   0 -14  15   12.03    1.55
   0  14 -16    0.25    1.11
   0  14  16    1.72    0.82
   0 -15   0   -0.78    0.31
   0  15   0    0.08    0.46
   0  15   0    0.04    0.28
   0 -15  -1    0.41    0.42
   0  15  -1   -0.28    0.26
   0  15   1    0.38    0.46
   0  15  -1    0.33    0.49
   0  15   1    0.55    0.35
   0 -15   1   -0.61    0.35
   0  15  -2    0.31    0.50
   0  15   2    0.06    0.34
   0 -15   2   -0.02    0.39
   0  15   2    0.23    0.41
   0  15  -2    0.00    0.27
   0 -15  -2    0.83    0.50
   0  15   3   -0.06    0.32
   0  15  -3    0.37    0.28
   0  15   3    0.71    0.43
   0  15  -3   -0.11    0.45
   0 -15   3    0.33    0.44
   0 -15  -3    0.11    0.42
   0  15   4   -0.27    0.35
   0 -15  -4    0.07    0.35
   0 -15   4    0.18    0.44
   0 -15  -4    0.30    0.44
   0  15  -4    0.05    0.51
   0  15  -5    0.39    0.59
   0 -15  -5    0.13    0.42
   0  15   5   -0.15    0.39
   0 -15  -5    0.09    0.37
   0 -15   5   -0.12    0.40
   0 -15  -6    0.03    0.43
   0  15   6    0.11    0.37
   0  15  -6   -0.44    0.41
   0 -15  -6   -0.49    0.31
   0 -15   6    0.01    0.43
   0 -15   7   -0.34    0.41
   0  15  -7   -0.12    0.57
   0 -15  -7   -0.33    0.37
   0  15   7    0.23    0.41
   0 -15  -7   -0.26    0.42
   0  15   8   -0.42    0.37
   0  15  -8   -0.46    0.62
   0 -15  -8   -0.30    0.41
   0 -15  -8   -0.41    0.45
   0 -15   8    0.03    0.47
   0 -15  -9    0.47    0.55
   0 -15   9    0.35    0.58
   0  15   9    0.16    0.45
   0  15  -9    0.30    0.68
   0  15 -10   -0.56    0.65
   0 -15  10   -0.40    0.53
   0  15  10   -0.12    0.47
   0 -15  11    0.20    0.51
   0  15 -11   -0.68    0.67
   0  15  11   -0.06    0.51
   0  15 -12    0.15    0.83
   0  15  12   -0.65    0.51
   0 -15  12   -0.17    0.56
   0 -15  13   -0.37    0.56
   0  15 -13    0.60    0.86
   0  15  13    0.38    0.66
   0  15  14   -0.65    0.58
   0 -15  14   -0.88    0.48
   0  15 -14    0.12    0.78
   0 -15  15   -0.02    0.63
   0  15  15    0.18    0.65
   0  15 -15   -1.45    0.77
   0  15 -16    0.15    1.23
   0 -16   0   72.47    4.49
   0  16   0   77.73    4.69
   0  16   0   74.66    4.08
   0 -16  -1   17.83    1.62
   0 -16   1   20.18    1.71
   0  16   1   19.80    1.42
   0  16  -1   19.73    2.03
   0  16   1   16.83    1.66
   0  16  -1   20.04    1.37
   0 -16   2   26.68    2.03
   0 -16  -2   23.79    1.95
   0  16   2   24.44    1.73
   0  16  -2   25.61    2.19
   0  16  -2   27.46    1.75
   0  16   2   26.42    2.05
   0 -16   3    2.81    0.73
   0 -16  -3    2.77    0.71
   0  16   3    3.53    0.76
   0  16   3    4.23    0.69
   0  16  -3    3.97    0.97
   0  16   4    4.70    0.78
   0 -16   4    4.08    0.92
   0  16  -4    5.12    1.12
   0 -16  -4    4.08    0.72
   0 -16  -4    4.75    0.87
   0  16   5    7.76    1.01
   0 -16  -5   10.56    1.18
   0  16  -5    8.72    1.46
   0 -16  -5   10.31    1.25
   0 -16   5   11.73    1.39
   0  16  -6   57.18    3.87
   0 -16  -6   54.85    3.38
   0  16   6   50.79    3.16
   0 -16  -6   48.47    3.40
   0 -16   6   51.90    3.49
   0 -16   7   15.14    1.66
   0 -16  -7   10.56    1.32
   0  16   7   13.66    1.44
   0  16  -7   14.51    1.92
   0  16   8   50.41    3.04
   0  16  -8   44.08    3.50
   0 -16   8   44.11    3.21
   0  16   9    8.49    1.14
   0 -16   9    8.22    1.24
   0  16  -9    7.56    1.46
   0  16 -10    4.43    1.21
   0  16  10    3.98    0.91
   0 -16  10    3.57    0.92
   0 -16  11   -0.31    0.60
   0  16 -11    1.00    0.88
   0  16  11    0.75    0.66
   0  16 -12   12.63    2.00
   0 -16  12   14.13    1.68
   0  16  12   11.48    1.53
   0  16  13    8.43    1.27
   0 -16  13    7.14    1.24
   0  16 -13    8.89    1.74
   0 -16  14   25.04    2.22
   0  16  14   20.99    2.18
   0  16 -14   23.39    2.90
   0  16 -15    5.26    1.57
   0 -16  15    3.80    0.99
   0  17   0    0.52    0.52
   0  17   0    0.13    0.37
   0 -17   0    0.21    0.55
   0 -17   1   -0.38    0.47
   0  17  -1   -0.08    0.53
   0 -17  -1   -0.08    0.46
   0  17   1    0.00    0.35
   0  17   1    0.58    0.51
   0  17   2   -0.20    0.43
   0 -17   2    0.02    0.48
   0  17  -2   -1.10    0.40
   0  17   2   -0.55    0.31
   0 -17  -2   -0.07    0.46
   0  17  -3    0.83    0.69
   0  17   3   -0.21    0.36
   0 -17   3    0.60    0.54
   0 -17  -3    0.95    0.54
   0 -17   4   -1.11    0.45
   0  17   4   -0.12    0.42
   0 -17  -4   -0.32    0.43
   0  17  -4   -0.28    0.52
   0  17  -5   -0.70    0.55
   0  17   5    0.01    0.44
   0 -17   5   -0.08    0.58
   0 -17  -5   -0.33    0.48
   0  17  -6   -0.26    0.62
   0 -17   6   -0.34    0.47
   0  17   6    0.36    0.49
   0 -17  -6   -0.22    0.43
   0 -17  -7   -1.09    0.39
   0  17  -7   -0.92    0.57
   0 -17   7    0.32    0.60
   0  17   7   -0.40    0.44
   0  17   8   -0.22    0.42
   0  17  -8   -0.38    0.63
   0 -17   8   -0.14    0.51
   0  17  -9    1.13    0.75
   0  17   9   -0.05    0.55
   0 -17   9    0.16    0.67
   0 -17  10   -0.46    0.62
   0  17  10    0.05    0.52
   0  17 -10   -0.17    0.72
   0  17  11   -0.76    0.54
   0 -17  11   -0.51    0.62
   0  17 -11   -0.04    0.81
   0 -17  12    0.91    0.76
   0  17  12    0.15    0.58
   0  17 -12   -0.05    0.68
   0  17  13    0.37    0.63
   0 -17  13    0.16    0.70
   0  17 -13    0.27    0.98
   0 -17  14   -0.31    0.62
   0  17  14   -0.05    0.55
   0  17 -14   -0.69    0.88
   0 -18   0   90.38    5.41
   0  18  -1    3.92    1.25
   0  18   1    5.52    0.78
   0 -18   1    4.92    1.04
   0 -18  -1    6.30    1.07
   0 -18   2   41.81    2.93
   0 -18  -2   40.38    2.86
   0  18   2   42.03    2.58
   0  18  -2   40.79    3.11
   0  18  -3    0.53    0.67
   0 -18   3    1.00    0.68
   0 -18  -3    0.33    0.56
   0  18   3    0.57    0.47
   0 -18   4    0.17    0.60
   0 -18  -4    1.06    0.64
   0  18   4   -0.01    0.45
   0  18  -4    0.69    0.71
   0  18  -5    2.65    0.98
   0  18   5    3.56    0.75
   0 -18  -5    3.51    0.86
   0 -18   5    1.94    0.80
   0 -18  -6   58.36    3.91
   0 -18   6   63.74    4.14
   0  18   6   62.41    3.71
   0  18  -6   62.74    4.38
   0  18  -7    0.26    0.73
   0 -18  -7    0.23    0.53
   0 -18   7    0.13    0.58
   0  18   7    0.67    0.53
   0  18   8   62.37    3.50
   0  18  -8   43.76    3.88
   0 -18   8   53.41    3.76
   0  18  -9    1.95    1.02
   0 -18   9    1.47    0.78
   0  18   9    0.70    0.59
   0  18 -10    4.32    1.28
   0  18  10    3.66    0.96
   0 -18  10    5.97    1.27
   0  18  11    0.50    0.56
   0 -18  11   -0.38    0.58
   0  18 -11   -0.93    0.68
   0 -18  12   10.52    1.59
   0  18 -12   11.17    1.95
   0  18  12   11.42    1.53
   0 -18  13   -0.61    0.65
   0  18 -13   -0.73    0.78
   0  18  13    0.50    0.63
   0 -19   0    0.30    0.53
   0 -19   1    0.35    0.68
   0 -19  -1   -0.39    0.50
   0 -19  -2    0.05    0.57
   0 -19   2   -0.59    0.50
   0  19   2   -0.28    0.36
   0  19   3    0.44    0.46
   0 -19  -3    0.76    0.60
   0 -19   3   -0.81    0.53
   0 -19   4   -0.47    0.55
   0 -19  -4   -1.06    0.45
   0  19   4    0.17    0.43
   0 -19   5    0.66    0.65
   0 -19  -5   -0.62    0.44
   0  19   5    0.20    0.49
   0 -19   6   -0.88    0.65
   0  19  -6    0.61    0.86
   0  19   6   -0.41    0.46
   0 -19  -6    0.13    0.57
   0  19  -7   -1.25    0.53
   0 -19   7   -0.56    0.66
   0  19   7   -0.45    0.47
   0  19   8   -0.14    0.54
   0  19  -8   -0.84    0.62
   0 -19   8    1.53    0.87
   0  19  -9   -0.02    0.73
   0  19   9   -0.09    0.60
   0 -19   9    0.25    0.70
   0  19  10   -0.27    0.48
   0 -19  10   -0.16    0.61
   0  19 -10    1.12    0.90
   0 -19  11   -0.25    0.74
   0  19 -11   -0.20    0.81
   0  19  11   -0.39    0.55
   0  19  12   -0.50    0.46
   0 -19  12   -0.11    0.74
   0  19 -12   -0.28    0.69
   0  19 -13   -0.71    1.13
   0 -20   0   68.48    4.45
   0 -20  -1    3.35    0.95
   0 -20   1    2.44    0.91
   0 -20  -2   22.28    2.05
   0 -20   2   22.66    2.08
   0 -20  -3   -0.63    0.51
   0 -20   3    0.44    0.69
   0  20   3    0.93    0.85
   0 -20   4    0.83    0.83
   0  20   4    1.69    0.63
   0 -20  -4    2.59    0.83
   0 -20  -5    0.53    0.63
   0  20   5    0.12    0.47
   0 -20   5    0.44    0.76
   0  20   6   55.88    3.35
   0 -20   6   49.65    3.69
   0 -20  -6   50.83    3.56
   0  20   7    1.42    0.68
   0 -20   7    1.47    0.88
   0 -20   8   28.36    2.54
   0  20   8   27.02    2.19
   0 -20   9   -0.34    0.74
   0  20   9   -0.32    0.57
   0  20  10    0.51    0.63
   0 -20  10    2.04    1.06
   0  20  11    0.09    0.64
   0 -21   0    0.18    0.68
   0 -21  -1   -0.23    0.66
   0 -21   1   -0.64    0.62
   0 -21   2    0.11    0.70
   0 -21  -2   -0.10    0.62
   0 -21   3   -0.15    0.66
   0 -21  -3    0.91    0.70
   0 -21   4   -0.20    0.75
   0 -21  -4    0.10    0.59
   0  21   5    0.02    0.48
   0 -21  -5    0.43    0.63
   0 -21   5    0.56    0.80
   0  21   6   -0.25    0.51
   0 -21   6   -1.34    0.52
   0  21   7    0.20    0.60
   0 -21   7   -0.80    0.62
   0 -21   8    0.57    0.87
   0  21   8   -0.03    0.51
   0 -21   9    0.13    0.87
   0  21   9   -0.63    0.49
   0 -22   0   28.45    2.52
   0 -22  -1   10.69    1.52
   0 -22   1    8.54    1.49
   0 -22  -2    8.24    1.45
   0 -22   2    8.70    1.53
   0 -22  -3    1.03    0.83
   0 -22   3    0.69    0.82
   0 -22   4    1.49    0.98
   0 -22  -4    0.25    0.70
   0 -22   5    5.67    1.28
   0 -22  -5    2.34    1.05
   0 -22   6   22.05    2.49
   0  22   7    5.77    1.09
   0 -22   7    7.99    2.19
   0  22   8   19.29    1.92
   0 -23   0   -0.47    0.78
   0 -23   1    0.21    0.77
   0 -23  -1   -0.83    0.60
   0 -23  -2   -0.05    0.70
   0 -23   2   -0.93    0.74
   0 -23   3   -1.15    0.58
   0 -23  -3   -0.53    0.69
   0 -23   4   -0.05    0.77
   0 -23  -4   -0.51    0.66
  -1   0   0   -0.04    0.01
  -1   0   0   -0.03    0.01
   1   0   0   -0.04    0.01
  -1   0   0   -0.04    0.01
   1   0   0   -0.04    0.01
   1   0   0   -0.04    0.01
  -1   0  -1   -0.19    0.04
  -1   0  -1   -0.08    0.04
   1   0   1   -0.17    0.03
  -1   0  -1   -0.07    0.06
  -1   0   1   -0.17    0.04
   1   0  -1   -0.06    0.05
   1   0  -2  383.17   17.59
   1   0   2  327.16   16.50
  -1   0  -2  322.32   17.19
   1   0  -2  324.16   17.16
  -1   0   2  320.11   16.48
  -1   0  -2  367.72   17.58
  -1   0   2  311.03   17.17
  -1   0  -3    0.29    0.17
   1   0  -3   -0.41    0.22
  -1   0  -3   -0.11    0.19
  -1   0   3    0.08    0.07
  -1   0   3   -0.01    0.12
   1   0   3   -0.09    0.13
   1   0   4  241.97   12.23
   1   0  -4  261.99   13.11
  -1   0   4  236.85   12.24
  -1   0   4  237.58   12.68
  -1   0  -4  274.20   13.12
  -1   0  -4  236.83   12.77
  -1   0   5    0.06    0.10
   1   0   5    0.01    0.14
  -1   0   5   -0.04    0.14
   1   0  -5    0.04    0.28
  -1   0  -5    0.05    0.25
  -1   0   6   57.08    3.02
  -1   0   6   56.86    3.02
   1   0  -6   61.63    3.36
   1   0   6   52.09    3.05
  -1   0  -6   57.02    3.32
   1   0   6   59.54    3.01
  -1   0   7   -0.11    0.10
  -1   0  -7   -0.23    0.28
   1   0   7    0.10    0.17
   1   0  -7   -0.61    0.26
   1   0   7    0.10    0.14
  -1   0   7    0.33    0.23
  -1   0   8   15.99    1.07
   1   0   8   15.83    1.05
  -1   0  -8   14.88    1.28
   1   0  -8   14.96    1.28
  -1   0   8   15.58    0.94
   1   0   8   15.13    0.98
  -1   0   9    0.12    0.26
   1   0   9   -0.01    0.15
   1   0  -9    0.40    0.41
  -1   0  -9    0.20    0.40
   1   0   9   -0.35    0.17
  -1   0   9   -0.01    0.13
   1   0  10  155.98    7.91
  -1   0  10  147.32    7.74
  -1   0 -10  151.04    8.48
   1   0 -10  148.97    8.47
  -1   0  10  149.52    7.84
   1   0  10  150.02    7.73
  -1   0  11    0.01    0.27
  -1   0  11    0.13    0.17
   1   0 -11    0.06    0.57
   1   0  11   -0.07    0.25
  -1   0 -11    0.04    0.48
   1   0  11    0.11    0.19
  -1   0  12  104.94    5.31
   1   0 -12   93.86    5.89
   1   0  12   93.24    5.24
  -1   0  12   99.56    5.21
  -1   0 -12  100.14    5.96
   1   0  12   97.61    5.25
   1   0 -13    0.38    0.62
  -1   0 -13    0.30    0.62
   1   0  13    0.26    0.35
   1   0  13    0.20    0.25
  -1   0  13    0.17    0.31
  -1   0  14    0.13    0.38
  -1   0 -14    0.21    0.64
   1   0  14    0.19    0.38
   1   0 -14    1.18    0.80
  -1   0  15   -0.55    0.30
  -1   0 -15    0.08    0.72
   1   0  15   -0.21    0.35
   1   0 -15   -0.38    0.66
  -1   0  16   26.45    2.03
  -1   0 -16   31.66    2.73
   1   0 -16   28.07    2.64
   1   0  16   28.14    2.02
  -1   0 -17   -0.18    0.92
   1   0  17   -0.14    0.41
  -1   0  17    0.05    0.46
   1   0 -17    0.77    1.00
   1   0 -18   24.37    2.88
  -1   0 -18   28.31    3.07
   1   0  18   25.03    1.92
  -1   0  18   20.14    1.88
  -1   0  19   -0.33    0.49
  -1   0 -19    0.15    0.94
   1   0 -19   -0.32    0.98
   1   0 -20    6.80    1.82
  -1   0 -20    5.51    1.66
   1  -1   0   -0.10    0.02
  -1   1   0   -0.14    0.01
  -1   1   0   -0.16    0.05
  -1  -1   0   -0.16    0.03
   1   1   0    0.04    0.04
   1  -1   0   -0.13    0.02
  -1  -1   1  199.38   10.81
  -1   1  -1  242.57   11.54
   1   1   1  208.32   10.80
   1   1   1  208.79   11.48
  -1  -1   1  233.36   11.31
   1  -1   1  214.76   11.26
   1   1  -1  241.90   11.51
  -1  -1  -1  231.11   11.28
  -1  -1  -1  205.37   11.50
  -1   1   1  234.05   11.24
  -1   1   1  225.33   10.80
  -1   1   1  196.34   11.52
   1   1   2    5.92    0.40
  -1  -1   2    6.37    0.39
   1  -1  -2    6.47    0.47
  -1   1  -2    5.83    0.48
   1  -1  -2    7.43    0.38
  -1  -1   2    5.76    0.39
  -1   1   2    6.28    0.41
   1  -1   2    5.53    0.40
  -1  -1  -2    6.77    0.45
  -1   1   2    7.20    0.36
  -1  -1  -2    6.20    0.44
   1   1  -2    6.33    0.49
   1  -1   2    6.16    0.37
   1   1   3   39.09    2.13
   1  -1  -3   39.05    2.16
  -1   1  -3   44.60    2.34
  -1  -1   3   39.00    2.17
   1  -1  -3   45.53    2.34
  -1  -1   3   38.58    2.12
  -1  -1  -3   40.84    2.23
   1  -1   3   40.45    2.20
  -1  -1  -3   46.07    2.32
   1   1  -3   43.95    2.35
  -1   1   3   40.89    2.15
   1  -1   3   39.65    2.10
   1   1   4    0.47    0.16
   1  -1  -4    0.80    0.16
  -1   1  -4    0.26    0.24
  -1  -1   4    0.35    0.17
   1  -1  -4    0.68    0.25
  -1  -1   4    0.36    0.12
   1   1  -4    1.01    0.30
  -1   1   4    0.29    0.16
   1  -1   4    0.53    0.16
  -1  -1  -4    0.34    0.17
   1  -1   4    0.53    0.16
  -1  -1  -4    0.61    0.24
  -1  -1   5   68.81    3.69
  -1   1  -5   72.75    3.97
   1  -1  -5   77.87    3.97
   1   1   5   65.23    3.61
  -1  -1   5   65.57    3.60
   1   1  -5   69.37    3.95
   1  -1   5   71.65    3.60
  -1   1   5   69.09    3.64
  -1  -1  -5   71.74    3.78
   1  -1   5   67.99    3.73
  -1  -1  -5   77.47    3.95
  -1   1  -6    5.89    0.71
  -1  -1   6    4.75    0.41
   1  -1  -6    5.65    0.69
   1   1   6    5.79    0.56
  -1  -1   6    6.43    0.52
  -1   1   6    5.68    0.39
   1   1  -6    4.64    0.66
   1  -1   6    4.75    0.45
   1  -1   6    5.11    0.47
  -1  -1  -6    5.90    0.53
  -1  -1  -6    5.53    0.68
  -1   1   6    6.31    0.52
   1   1   7  111.71    5.89
  -1  -1   7  114.64    6.01
  -1   1  -7  112.88    6.41
   1  -1  -7  115.73    6.40
  -1  -1   7  113.39    5.88
  -1  -1  -7  117.43    6.39
  -1  -1  -7  119.04    6.13
  -1   1   7  114.22    5.98
  -1   1   7  116.74    5.91
   1  -1   7  123.69    5.88
   1  -1   7  110.98    6.05
   1   1  -7  112.83    6.41
  -1  -1   8    5.15    0.42
  -1  -1   8    4.80    0.54
   1   1   8    3.43    0.49
  -1   1  -8    5.11    0.76
   1   1   8    3.99    0.44
   1  -1  -8    4.60    0.74
   1  -1   8    4.62    0.52
  -1  -1  -8    4.81    0.73
  -1   1   8    4.68    0.38
   1   1  -8    3.97    0.72
   1  -1   8    5.10    0.50
  -1   1   8    4.29    0.55
  -1  -1   9   28.24    1.71
   1   1   9   26.39    1.63
   1  -1  -9   29.38    2.06
  -1  -1   9   27.97    1.62
   1   1   9   30.48    1.74
  -1   1  -9   26.79    2.02
  -1   1   9   28.51    1.58
  -1   1   9   29.07    1.74
  -1  -1  -9   27.43    2.00
   1  -1   9   26.24    1.64
   1   1  -9   29.35    2.05
   1  -1   9   28.83    1.71
  -1  -1  10    0.34    0.27
   1   1  10    0.03    0.28
   1  -1 -10   -0.46    0.45
  -1   1 -10   -0.49    0.39
   1   1  10    0.12    0.18
  -1  -1  10    0.30    0.18
  -1   1  10    0.20    0.29
  -1   1  10    0.09    0.15
   1  -1  10   -0.06    0.21
   1  -1  10    0.18    0.20
  -1  -1 -10    0.86    0.50
   1   1 -10    0.35    0.46
  -1  -1  11    0.47    0.21
  -1   1 -11    1.21    0.60
   1   1  11   -0.04    0.31
   1   1  11    0.72    0.23
   1  -1 -11   -0.09    0.51
  -1  -1  11    0.18    0.26
  -1   1  11    0.17    0.32
   1  -1  11   -0.07    0.29
   1  -1  11    0.07    0.21
  -1   1  11    0.38    0.18
  -1  -1 -11   -0.14    0.49
   1   1 -11    0.49    0.58
  -1   1 -12    6.10    1.08
  -1  -1  12    6.22    0.57
   1   1  12    7.30    0.61
   1   1  12    6.01    0.79
   1  -1 -12    4.48    0.98
  -1  -1  12    6.48    0.80
  -1  -1 -12    5.32    1.04
   1  -1  12    5.69    0.77
  -1   1  12    5.79    0.79
   1   1 -12    4.17    1.05
   1  -1  12    6.67    0.67
  -1   1 -13   22.97    2.11
  -1  -1  13   24.43    1.67
   1  -1 -13   26.59    2.16
   1   1  13   22.76    1.65
   1  -1  13   24.77    1.51
   1   1 -13   22.93    2.12
  -1   1  13   20.45    1.64
   1  -1  13   22.49    1.62
  -1  -1 -13   25.79    2.15
   1  -1 -14    1.43    0.83
  -1   1 -14    3.53    1.00
   1   1  14    1.77    0.52
  -1  -1  14    2.30    0.58
  -1   1  14    2.27    0.57
   1   1 -14    1.56    0.80
  -1  -1 -14    0.90    0.74
   1  -1  14    2.91    0.61
   1  -1 -15   15.56    1.95
  -1   1 -15   14.36    1.99
   1   1  15   13.18    1.36
  -1  -1  15   14.67    1.30
   1   1 -15   12.75    1.82
  -1  -1 -15   15.31    1.91
   1  -1  15   14.39    1.27
  -1   1  15   13.23    1.40
  -1   1 -16   -1.05    0.70
   1  -1 -16    1.27    0.90
   1   1  16   -0.45    0.39
  -1  -1  16   -0.37    0.37
  -1   1  16   -0.17    0.42
   1  -1  16   -0.41    0.36
  -1  -1 -16    0.26    0.76
   1   1 -16    0.29    0.78
   1  -1 -17    1.28    0.97
  -1  -1  17    0.73    0.52
  -1   1 -17    1.56    1.00
   1   1  17    2.65    0.71
   1  -1  17    1.80    0.62
  -1   1  17    0.19    0.47
   1   1 -17    1.80    1.09
  -1  -1 -17    1.35    1.08
   1   1  18    0.23    0.52
  -1   1 -18   -0.37    0.86
   1  -1 -18   -1.79    0.66
  -1  -1  18   -0.28    0.45
  -1  -1 -18   -1.58    0.66
   1   1 -18   -1.06    0.83
  -1   1  18   -0.04    0.47
   1  -1 -19    3.01    1.35
   1   1  19    1.40    0.66
  -1   1 -19    1.19    1.22
  -1   1  19    1.59    0.69
  -1  -1 -19    1.75    1.20
   1   1 -19   -1.20    0.88
   1  -1 -20    0.48    1.13
  -1   1 -20   -1.99    0.92
  -1  -1 -20   -1.09    1.07
   1   1 -20    0.00    1.13
   1   2   0   -0.01    0.08
   1   2   0   -0.08    0.09
  -1   2   0   -0.11    0.12
  -1  -2   0   -0.08    0.08
  -1   2   0   -0.04    0.05
   1  -2   0   -0.06    0.07
  -1  -2   0   -0.15    0.09
  -1   2  -1    6.51    0.37
   1  -2  -1    7.49    0.43
   1   2   1    7.04    0.45
  -1  -2   1    7.44    0.43
  -1   2  -1    8.41    0.54
  -1  -2   1    7.44    0.46
  -1   2  -1    7.35    0.38
   1   2   1    6.43    0.45
  -1   2   1    7.05    0.43
   1  -2   1    6.34    0.44
  -1  -2  -1    6.49    0.45
   1   2  -1    7.97    0.51
  -1   2   1    6.80    0.51
  -1   2  -2  537.56   24.58
   1  -2  -2  468.70   24.51
   1  -2  -2  534.22   23.99
  -1  -2   2  443.35   23.95
   1   2   2  443.87   23.00
  -1  -2   2  442.85   23.02
  -1  -2  -2  455.20   24.53
   1   2  -2  513.90   24.53
   1  -2   2  428.82   22.97
  -1   2   2  431.05   23.00
  -1  -2  -2  474.10   24.02
   1  -2   2  462.07   23.97
   1  -2  -3    0.96    0.16
   1  -2  -3    0.54    0.25
  -1  -2   3    0.99    0.18
  -1  -2   3    0.71    0.16
   1   2   3    0.95    0.20
  -1   2  -3    1.03    0.28
   1  -2   3    0.78    0.13
   1   2  -3    0.72    0.26
  -1   2   3    0.74    0.18
  -1  -2  -3    0.85    0.21
   1  -2   3    0.47    0.15
  -1  -2  -3    1.84    0.30
  -1  -2   4  166.38    9.00
   1  -2  -4  206.29    9.70
  -1   2  -4  191.75    9.73
  -1  -2   4  171.93    9.36
   1  -2  -4  184.50    9.35
   1   2   4  169.24    9.03
  -1  -2  -4  182.95    9.43
  -1  -2  -4  208.03    9.68
  -1   2   4  169.81    9.05
   1   2  -4  186.08    9.70
   1  -2   4  172.05    9.39
   1  -2   4  178.00    8.98
  -1   2  -5   41.19    2.61
  -1  -2   5   41.44    2.39
  -1  -2   5   42.12    2.33
   1   2   5   41.58    2.37
   1  -2  -5   43.76    2.38
   1  -2  -5   49.73    2.63
  -1   2   5   43.97    2.38
   1  -2   5   47.15    2.32
   1  -2   5   45.20    2.42
  -1  -2  -5   45.00    2.46
   1   2  -5   47.40    2.63
   1   2   6   33.56    1.94
  -1   2  -6   32.45    2.18
  -1  -2   6   34.31    1.91
   1  -2  -6   39.23    2.20
   1  -2  -6   35.62    1.93
  -1  -2   6   34.62    1.94
   1   2  -6   32.96    2.18
  -1  -2  -6   35.76    2.16
  -1   2   6   34.57    1.96
  -1  -2  -6   35.89    2.01
   1  -2   6   33.71    1.89
   1  -2   6   36.07    1.97
   1   2   7    0.46    0.24
  -1   2  -7    0.31    0.33
   1  -2  -7    0.71    0.37
   1  -2  -7    0.68    0.19
  -1  -2   7    0.16    0.14
  -1  -2   7    0.29    0.18
  -1   2   7   -0.03    0.20
  -1  -2  -7   -0.22    0.32
   1  -2   7   -0.14    0.16
  -1  -2  -7    0.28    0.22
   1   2  -7    0.90    0.38
   1  -2   7    0.09    0.15
  -1  -2   8   29.27    1.63
  -1   2  -8   25.68    1.92
   1   2   8   27.68    1.66
   1  -2  -8   23.22    1.83
  -1  -2   8   28.29    1.58
   1  -2   8   25.09    1.56
   1   2  -8   25.47    1.90
  -1   2   8   28.35    1.51
  -1   2   8   24.59    1.63
   1  -2   8   28.36    1.61
  -1  -2  -8   28.06    1.88
  -1  -2  -8   26.48    1.65
   1   2   9    6.36    0.73
  -1   2  -9    6.82    0.96
  -1  -2   9    7.57    0.72
  -1  -2   9    6.14    0.54
   1  -2  -9    5.18    0.84
   1   2  -9    5.77    0.92
  -1  -2  -9    6.95    0.92
   1  -2   9    8.84    0.67
   1  -2   9    6.71    0.59
  -1   2   9    5.92    0.48
  -1   2   9    7.62    0.78
   1   2  10   93.63    4.92
   1   2  10   94.67    4.90
   1  -2 -10   90.88    5.40
  -1  -2  10   93.52    4.92
  -1   2 -10   83.75    5.41
  -1  -2  10   94.65    4.88
   1  -2  10   86.31    4.94
  -1   2  10   92.47    4.84
  -1  -2 -10   90.03    5.40
   1   2 -10   92.22    5.48
  -1   2  10   93.88    4.93
   1  -2  10   95.86    4.85
   1   2  11   12.29    0.89
   1   2  11   14.49    1.10
  -1  -2  11   12.89    1.05
  -1  -2  11   14.01    0.94
  -1   2 -11   16.79    1.71
   1  -2 -11   10.88    1.39
   1  -2  11   14.14    1.05
  -1  -2 -11   12.99    1.47
  -1   2  11   12.17    0.83
   1  -2  11   13.22    0.97
  -1   2  11   13.33    1.09
   1   2 -11   13.04    1.56
  -1  -2  12   46.32    2.83
  -1   2 -12   47.59    3.38
   1   2  12   49.46    2.90
   1   2  12   52.54    2.75
   1  -2 -12   46.62    3.31
  -1  -2  12   47.13    2.75
  -1  -2 -12   48.64    3.34
  -1   2  12   48.88    2.90
   1  -2  12   49.62    2.83
   1  -2  12   50.32    2.80
   1   2 -12   46.80    3.37
   1  -2 -13   -0.13    0.60
  -1  -2  13    1.51    0.45
   1   2  13    0.69    0.40
  -1   2 -13    1.98    0.85
  -1  -2 -13   -0.11    0.60
   1  -2  13    0.40    0.37
  -1   2  13    1.68    0.52
   1  -2  13    2.00    0.39
   1   2 -13    1.71    0.77
  -1  -2  14    0.26    0.38
  -1   2 -14    0.78    0.75
   1   2  14   -0.02    0.36
   1  -2 -14    0.92    0.76
   1   2 -14   -0.15    0.75
  -1  -2 -14    0.83    0.85
   1  -2  14    1.03    0.45
  -1   2  14    0.75    0.45
  -1   2 -15   -0.34    0.75
   1  -2 -15   -0.05    0.73
   1   2  15    1.03    0.52
  -1  -2  15   -0.06    0.40
  -1   2  15   -0.07    0.39
  -1  -2 -15   -0.57    0.63
   1   2 -15    0.31    0.77
   1  -2  15    0.09    0.36
  -1  -2  16   23.23    1.79
   1  -2 -16   25.11    2.69
   1   2  16   23.25    1.82
  -1   2 -16   25.72    2.74
  -1   2  16   23.86    1.81
   1  -2  16   21.23    1.73
  -1  -2 -16   21.94    2.49
   1   2 -16   22.96    2.66
  -1   2 -17    3.07    1.18
   1  -2 -17    4.33    1.26
  -1  -2  17    3.91    0.81
   1   2  17    3.92    0.81
  -1   2  17    2.48    0.75
   1   2 -17    4.07    1.38
  -1  -2 -17    3.23    1.22
   1  -2 -18   22.43    2.72
   1   2  18   22.92    1.91
  -1   2 -18   24.71    2.96
  -1   2  18   23.26    1.95
  -1  -2 -18   22.85    2.73
   1   2 -18   22.98    2.83
  -1   2 -19    0.58    1.17
   1  -2 -19   -1.49    0.92
   1   2  19    0.68    0.57
  -1  -2 -19    0.43    1.10
   1   2 -19    2.00    1.18
  -1   2  19    0.65    0.56
  -1   2 -20    4.62    1.69
   1  -2 -20    5.58    1.68
  -1  -2 -20    4.09    1.50
  -1   2  20    3.57    0.97
   1   2 -20    4.35    1.49
   1   3   0  110.62    6.56
  -1   3   0  127.54    6.63
   1   3   0  135.14    6.16
  -1   3   0  128.91    6.13
   1  -3   0  120.07    6.41
  -1  -3   0  122.46    6.43
   1   3   1   38.29    2.07
  -1  -3   1   38.64    2.16
   1  -3  -1   45.04    2.14
   1   3   1   39.32    2.20
  -1   3  -1   43.15    2.01
   1   3  -1   43.60    2.24
   1   3  -1   37.54    2.05
   1  -3   1   37.12    2.14
  -1   3   1   37.56    2.26
  -1   3   1   40.23    2.05
  -1  -3  -1   39.45    2.16
  -1   3  -2    1.21    0.29
   1  -3  -2    0.56    0.15
   1   3   2    1.07    0.21
  -1  -3   2    0.57    0.18
  -1  -3   2    0.94    0.20
  -1   3   2    0.36    0.20
   1   3  -2    1.73    0.32
   1  -3   2    0.57    0.17
   1  -3   2    1.01    0.12
  -1   3   2    0.66    0.17
  -1  -3  -2    0.77    0.21
  -1  -3  -2    1.34    0.26
   1   3   3    0.69    0.19
   1  -3  -3    0.39    0.14
  -1   3  -3    1.13    0.30
  -1  -3   3    0.58    0.15
  -1  -3   3    0.98    0.18
   1  -3  -3    0.50    0.19
  -1  -3  -3    0.95    0.21
   1  -3   3    0.70    0.17
   1   3  -3    0.39    0.24
  -1   3   3    0.76    0.20
   1  -3   3    0.89    0.13
  -1  -3  -3    0.84    0.22
  -1  -3   4    7.40    0.54
  -1  -3   4    7.44    0.51
   1  -3  -4    8.03    0.53
   1   3   4    6.24    0.56
   1  -3  -4    8.76    0.68
  -1   3  -4    8.43    0.74
  -1  -3  -4    8.55    0.66
   1  -3   4    6.76    0.47
   1  -3   4    6.89    0.55
  -1   3   4    7.24    0.56
  -1  -3  -4    7.56    0.58
   1   3  -4    8.14    0.71
  -1  -3   5   26.81    1.54
  -1  -3   5   26.28    1.59
   1  -3  -5   29.30    1.59
   1  -3  -5   31.88    1.80
   1   3   5   28.21    1.60
  -1   3  -5   27.94    1.82
   1  -3   5   29.27    1.63
  -1   3   5   25.67    1.59
   1   3  -5   24.94    1.77
  -1  -3  -5   29.57    1.66
   1  -3   5   25.97    1.50
  -1  -3  -5   32.74    1.76
  -1  -3   6   31.47    1.92
  -1  -3   6   32.89    1.87
   1  -3  -6   39.04    2.19
   1  -3  -6   33.58    1.91
   1   3   6   33.87    1.95
  -1   3  -6   32.22    2.19
   1  -3   6   35.49    1.86
  -1   3   6   34.84    1.96
   1  -3   6   33.89    1.96
  -1  -3  -6   35.14    2.00
  -1  -3  -6   38.68    2.17
   1   3  -6   32.99    2.18
  -1  -3   7   54.93    2.97
  -1   3  -7   53.97    3.38
  -1  -3   7   55.49    3.06
   1  -3  -7   65.14    3.39
   1   3   7   56.16    3.05
   1  -3  -7   55.57    3.03
   1  -3   7   54.89    2.94
   1   3  -7   51.69    3.35
  -1  -3  -7   62.07    3.33
  -1  -3  -7   55.59    3.10
  -1   3   7   54.99    3.05
   1  -3   7   54.47    3.08
   1   3   8    6.97    0.75
  -1  -3   8    7.83    0.66
   1  -3  -8    7.66    0.60
  -1   3  -8    7.08    0.96
  -1  -3   8    7.24    0.60
   1  -3  -8    6.77    0.91
  -1   3   8    7.61    0.77
   1   3  -8    7.82    1.00
  -1  -3  -8    7.83    0.92
  -1  -3  -8    7.04    0.66
   1  -3   8    7.83    0.64
   1  -3   8    8.06    0.64
  -1  -3   9    7.11    0.63
  -1  -3   9    7.91    0.70
  -1   3  -9    7.72    1.06
   1  -3  -9    7.82    1.01
   1   3   9    7.94    0.85
  -1  -3  -9    7.53    0.96
  -1   3   9    7.76    0.82
   1  -3   9    8.40    0.68
   1  -3   9    8.03    0.67
   1   3  -9    6.50    1.00
  -1  -3  -9    8.04    0.71
  -1   3 -10    1.06    0.58
   1   3  10    0.33    0.32
  -1  -3  10    0.77    0.33
   1  -3 -10    0.76    0.51
  -1  -3  10    0.54    0.24
  -1  -3 -10    0.33    0.47
  -1  -3 -10    0.99    0.33
  -1   3  10    1.19    0.41
   1  -3  10    0.81    0.31
   1  -3  10    0.56    0.28
   1   3 -10    0.52    0.50
  -1   3  10    1.44    0.22
   1  -3 -11    0.71    0.64
  -1   3 -11    1.59    0.65
  -1  -3  11    2.55    0.40
   1   3  11    1.69    0.32
  -1  -3  11    1.97    0.46
   1   3  11    1.12    0.44
  -1  -3 -11    1.84    0.72
   1  -3  11    1.66    0.40
   1  -3  11    1.54    0.37
   1   3 -11    2.70    0.77
  -1   3  11    1.37    0.46
  -1   3  11    1.61    0.34
   1  -3 -12    3.41    0.90
   1   3  12    3.08    0.62
  -1  -3  12    4.92    0.70
   1   3  12    4.35    0.65
  -1   3 -12    4.46    1.00
  -1  -3  12    4.80    0.55
  -1  -3 -12    4.48    0.97
  -1   3  12    3.99    0.70
   1   3 -12    4.87    1.04
   1  -3  12    3.36    0.52
   1  -3  12    4.51    0.64
  -1   3 -13   36.14    2.85
   1   3  13   37.90    2.36
  -1  -3  13   34.59    2.25
  -1  -3  13   35.25    2.13
   1  -3 -13   34.65    2.70
  -1   3  13   37.62    2.34
   1  -3  13   36.54    2.23
  -1  -3 -13   31.31    2.63
   1   3 -13   38.65    2.89
   1  -3  13   35.66    2.18
   1  -3 -14    6.57    1.29
  -1  -3  14    4.08    0.73
  -1   3 -14    5.02    1.24
   1   3  14    6.45    0.88
   1  -3  14    4.86    0.70
   1   3 -14    6.80    1.29
   1  -3  14    5.87    0.79
  -1  -3 -14    3.23    0.96
  -1   3  14    2.54    0.66
  -1  -3  15   11.35    1.24
  -1   3 -15   10.23    1.74
   1  -3 -15   11.70    1.71
   1   3  15   14.41    1.41
  -1  -3 -15   12.47    1.79
   1   3 -15    8.41    1.60
   1  -3  15   10.84    1.20
  -1   3  15   11.32    1.25
   1  -3 -16    2.24    1.09
  -1   3 -16    3.51    1.24
   1   3  16    3.23    0.77
  -1  -3  16    3.82    0.74
  -1  -3 -16    3.88    1.18
  -1   3  16    2.98    0.74
   1   3 -16    5.59    1.40
   1   3  17   -0.14    0.44
  -1   3 -17   -0.75    0.83
   1  -3 -17    0.55    1.01
   1   3 -17   -0.63    0.74
  -1  -3 -17   -0.31    0.79
  -1   3  17    1.07    0.57
  -1   3 -18    0.15    0.92
   1   3  18   -0.54    0.49
   1  -3 -18   -0.79    0.75
  -1   3  18   -0.07    0.45
  -1  -3 -18    0.22    1.03
   1   3 -18    0.14    0.97
   1   3  19    1.60    0.70
  -1   3 -19    3.71    1.42
   1  -3 -19    2.21    1.13
   1   3 -19    2.23    1.38
  -1   3  19    1.82    0.70
  -1  -3 -19    2.47    1.23
  -1   3 -20    2.35    1.51
   1   3  20    1.17    0.69
   1  -3 -20    1.44    1.24
   1   3 -20    2.19    1.40
  -1  -3 -20    0.31    1.23
  -1   3  20    1.31    0.72
  -1   4   0    0.09    0.10
   1   4   0   -0.15    0.16
  -1  -4   0    0.79    0.22
   1   4   0    0.10    0.13
   1  -4   0    0.00    0.12
  -1   4   0    0.12    0.20
   1  -4  -1   28.94    1.61
   1   4   1   27.68    1.66
   1   4   1   25.79    1.54
  -1   4  -1   29.24    1.49
  -1  -4   1   28.01    1.63
  -1   4  -1   34.22    1.80
   1   4  -1   29.19    1.71
  -1   4   1   31.17    1.55
   1   4  -1   31.11    1.54
  -1  -4  -1   28.97    1.64
  -1   4   1   25.10    1.71
  -1  -4   2  249.11   13.38
   1   4   2  239.61   13.65
  -1   4  -2  286.95   12.76
   1   4   2  236.24   12.83
   1  -4  -2  279.48   13.36
  -1   4  -2  285.35   13.80
  -1  -4  -2  240.99   13.37
   1  -4   2  231.77   13.36
  -1   4   2  249.61   13.73
  -1   4   2  269.52   12.84
   1   4  -2  292.85   13.75
   1  -4  -3   94.20    5.17
  -1  -4   3   96.67    4.80
   1   4   3   93.57    4.86
   1  -4  -3  106.63    5.00
  -1  -4   3   89.17    5.02
  -1   4  -3  102.00    5.29
   1  -4   3   98.68    4.75
  -1  -4  -3   93.60    5.03
  -1   4   3   88.57    4.83
   1  -4   3   91.00    5.03
  -1  -4  -3   86.89    5.12
   1   4  -3  107.97    5.26
   1   4   4  242.45   12.69
   1  -4  -4  279.16   13.16
  -1  -4   4  247.30   13.18
   1  -4  -4  278.71   13.55
  -1  -4   4  231.31   12.61
  -1   4  -4  270.17   13.64
  -1   4   4  235.98   12.67
  -1  -4  -4  273.67   13.51
   1  -4   4  250.50   13.20
  -1  -4  -4  253.77   13.20
   1   4  -4  268.73   13.60
   1  -4   4  239.48   12.57
   1   4   5   83.09    4.44
   1  -4  -5   94.39    4.79
  -1  -4   5   82.82    4.56
   1  -4  -5   93.83    4.55
  -1   4  -5   83.70    4.85
  -1  -4   5   83.76    4.36
   1  -4   5   82.17    4.31
   1  -4   5   83.17    4.58
  -1  -4  -5   83.94    4.59
   1   4  -5   83.94    4.83
  -1   4   5   77.78    4.42
  -1  -4  -5   98.23    4.77
   1  -4  -6  101.77    5.35
  -1   4  -6   98.02    5.72
  -1  -4   6   98.07    5.37
   1   4   6   98.63    5.24
  -1  -4   6   96.18    5.15
   1  -4  -6  118.42    5.69
   1   4  -6  100.91    5.71
  -1  -4  -6  111.34    5.62
  -1  -4  -6  104.23    5.43
   1  -4   6  101.36    5.41
  -1   4   6   98.67    5.24
   1  -4   6   93.63    5.10
  -1  -4   7    2.29    0.34
  -1   4  -7    2.52    0.59
  -1  -4   7    2.62    0.38
   1  -4  -7    3.99    0.63
   1  -4  -7    2.71    0.36
   1   4   7    2.74    0.43
   1  -4   7    3.52    0.37
  -1   4   7    2.29    0.43
   1   4  -7    1.54    0.51
  -1  -4  -7    3.26    0.59
  -1  -4  -7    3.25    0.44
   1  -4   7    2.67    0.41
   1  -4  -8   15.11    1.27
   1   4   8   16.54    1.12
   1  -4  -8   15.48    1.00
  -1   4  -8   16.51    1.38
  -1  -4   8   14.76    1.01
  -1  -4   8   16.14    1.04
  -1  -4  -8   15.39    1.25
   1   4  -8   15.10    1.34
   1  -4   8   13.93    0.97
  -1  -4  -8   14.59    1.06
  -1   4   8   15.88    1.14
   1  -4   8   13.53    1.04
   1  -4  -9   15.95    1.07
  -1  -4   9   17.60    1.14
   1  -4  -9   16.20    1.39
  -1   4  -9   16.26    1.50
   1   4   9   16.50    1.22
  -1  -4   9   15.61    1.12
  -1   4   9   16.31    1.21
   1  -4   9   17.06    1.10
   1   4  -9   21.03    1.59
  -1  -4  -9   14.81    1.36
   1  -4   9   17.20    1.16
  -1  -4  -9   17.24    1.18
  -1  -4  10   60.29    3.42
   1   4  10   64.55    3.49
  -1   4 -10   57.54    3.89
   1  -4 -10   56.81    3.77
  -1  -4  10   65.67    3.39
   1   4 -10   60.18    3.93
  -1  -4 -10   58.48    3.77
  -1  -4 -10   65.68    3.48
  -1   4  10   63.76    3.48
   1  -4  10   58.75    3.32
   1  -4  10   62.43    3.46
   1  -4 -11   36.33    2.59
   1   4  11   38.15    2.32
  -1  -4  11   36.85    2.19
  -1   4 -11   33.01    2.66
  -1  -4  11   36.20    2.20
  -1   4  11   35.39    2.27
   1  -4  11   38.39    2.24
   1  -4  11   37.98    2.17
   1   4 -11   36.71    2.74
  -1  -4 -11   34.87    2.57
  -1  -4 -11   37.34    2.23
  -1  -4  12   31.19    1.92
   1   4  12   30.34    2.05
   1  -4 -12   27.29    2.32
  -1   4 -12   32.88    2.59
  -1  -4  12   31.70    1.98
   1  -4  12   29.95    1.93
  -1  -4 -12   28.37    2.40
  -1   4  12   31.99    2.10
   1   4 -12   35.60    2.60
   1  -4  12   32.71    1.97
   1  -4 -13    2.23    0.81
  -1   4 -13    2.93    0.94
  -1  -4  13    2.74    0.57
   1   4  13    1.94    0.56
  -1  -4  13    3.56    0.51
  -1   4  13    1.51    0.56
   1   4 -13    2.40    0.89
   1  -4  13    2.46    0.53
   1  -4  13    1.83    0.44
  -1  -4 -13    2.86    0.92
   1  -4 -14    0.81    0.75
  -1  -4  14    0.84    0.43
  -1   4 -14   -0.13    0.70
   1   4  14    0.19    0.42
   1   4 -14    0.03    0.81
  -1   4  14    1.30    0.53
   1  -4  14    0.78    0.33
  -1  -4 -14   -0.94    0.66
   1  -4  14    0.35    0.35
   1   4  15    1.62    0.60
  -1  -4  15    1.22    0.52
  -1   4 -15    1.07    0.88
   1  -4 -15    1.28    0.92
   1   4 -15    1.57    1.01
  -1   4  15    1.40    0.60
  -1  -4 -15    2.91    1.08
   1   4  16    7.89    1.10
  -1   4 -16   10.00    1.82
   1  -4 -16    6.37    1.41
  -1  -4 -16    6.01    1.44
   1   4 -16    9.95    1.74
  -1   4  16    6.31    1.05
  -1   4 -17   10.32    1.95
   1   4  17    8.54    1.24
   1  -4 -17   12.22    1.87
   1   4 -17    8.38    1.77
  -1   4  17   11.06    1.39
  -1  -4 -17    9.71    1.70
   1  -4 -18   11.15    1.85
   1   4  18    9.31    1.29
  -1   4 -18    9.72    1.91
  -1   4  18    8.34    1.27
  -1  -4 -18    9.27    1.75
   1   4 -18   10.36    1.99
  -1   4 -19    1.31    1.19
   1  -4 -19    7.04    1.58
   1   4  19    4.42    1.02
  -1  -4 -19    3.71    1.33
   1   4 -19    5.78    1.64
  -1   4  19    3.15    0.88
   1   4  20    0.95    0.66
  -1   4 -20    0.68    1.34
   1  -4 -20    4.02    1.40
  -1   4  20    1.08    0.74
   1   4 -20    1.73    1.41
  -1  -4 -20    1.49    1.27
  -1  -5   0   43.97    2.44
   1   5   0   47.41    2.32
  -1   5   0   46.76    2.28
   1   5   0   42.10    2.51
  -1   5   0   40.79    2.56
   1  -5   0   43.26    2.42
   1   5   1   76.15    4.47
  -1   5  -1   91.73    4.60
  -1   5  -1   85.69    4.12
  -1  -5   1   76.83    4.37
   1   5   1   88.78    4.19
   1  -5  -1   85.50    4.35
  -1  -5  -1   77.99    4.37
  -1   5   1   87.39    4.17
  -1   5   1   73.61    4.52
   1  -5   1   73.69    4.35
   1   5  -1   89.72    4.17
   1   5  -1   80.65    4.51
  -1  -5   2   22.24    1.41
   1  -5  -2   24.89    1.38
  -1   5  -2   24.84    1.26
  -1   5  -2   24.97    1.58
   1   5   2   23.25    1.45
   1   5   2   23.86    1.36
  -1   5   2   21.60    1.49
   1   5  -2   23.27    1.30
   1  -5   2   21.65    1.39
   1   5  -2   24.50    1.52
  -1  -5  -2   24.04    1.41
  -1   5   2   26.25    1.35
   1  -5  -3    3.58    0.38
  -1   5  -3    3.30    0.53
  -1  -5   3    4.23    0.36
   1   5   3    3.28    0.40
  -1  -5   3    3.99    0.45
  -1   5   3    3.09    0.46
  -1   5   3    3.94    0.42
   1  -5   3    3.52    0.43
  -1  -5  -3    4.00    0.43
   1   5  -3    3.90    0.53
  -1  -5  -3    3.88    0.45
  -1   5  -4    0.30    0.32
  -1  -5   4    0.27    0.18
   1   5   4    0.22    0.20
  -1  -5   4    0.08    0.15
   1  -5  -4    0.27    0.22
   1  -5  -4    0.42    0.19
   1  -5   4    0.03    0.17
  -1  -5  -4   -0.04    0.20
  -1  -5  -4    0.90    0.25
  -1   5   4    0.77    0.23
   1  -5   4    0.77    0.16
   1   5  -4    0.31    0.31
   1  -5  -5    9.73    0.81
   1  -5  -5   10.72    0.69
   1   5   5    8.00    0.71
  -1   5  -5    8.16    0.94
  -1  -5   5    9.16    0.71
  -1  -5   5    8.46    0.62
   1  -5   5    8.50    0.71
  -1  -5  -5    8.99    0.73
  -1  -5  -5   10.27    0.81
   1   5  -5   10.06    0.90
   1  -5   5    8.38    0.57
  -1   5   5    6.72    0.66
   1   5   6   38.95    2.32
   1  -5  -6   43.10    2.34
   1  -5  -6   47.94    2.57
  -1  -5   6   40.71    2.36
  -1   5  -6   42.02    2.66
  -1  -5   6   38.43    2.22
   1  -5   6   38.74    2.18
  -1  -5  -6   42.21    2.40
   1  -5   6   42.25    2.39
  -1   5   6   38.99    2.32
   1   5  -6   37.17    2.58
  -1  -5  -6   48.54    2.55
   1  -5  -7   27.55    1.66
  -1   5  -7   25.46    1.97
  -1  -5   7   28.01    1.61
   1  -5  -7   34.21    1.96
  -1  -5   7   27.20    1.70
   1   5   7   27.46    1.72
   1  -5   7   28.43    1.57
  -1   5   7   27.32    1.72
   1   5  -7   24.63    1.93
   1  -5   7   27.54    1.73
  -1  -5  -7   29.84    1.75
  -1  -5  -7   30.07    1.88
   1  -5  -8   19.08    1.19
   1  -5  -8   20.64    1.50
  -1  -5   8   17.54    1.17
   1   5   8   18.80    1.29
  -1  -5   8   18.93    1.24
  -1   5  -8   19.84    1.59
   1   5  -8   16.10    1.50
  -1  -5  -8   17.67    1.26
   1  -5   8   19.20    1.26
  -1  -5  -8   20.42    1.46
  -1   5   8   19.25    1.32
   1  -5   8   16.57    1.12
   1  -5  -9   10.93    1.17
  -1  -5   9    8.90    0.75
   1  -5  -9    7.15    0.66
   1   5   9    8.84    0.91
  -1   5  -9    8.17    1.15
  -1  -5   9    9.56    0.75
   1  -5   9    6.99    0.66
  -1   5   9    8.15    0.88
  -1  -5  -9    8.11    0.75
   1  -5   9    8.54    0.77
  -1  -5  -9    8.75    1.03
   1   5  -9    9.02    1.19
  -1  -5  10    0.46    0.29
  -1   5 -10    1.22    0.62
   1  -5 -10    0.67    0.26
   1  -5 -10    0.15    0.43
  -1  -5  10    1.04    0.33
   1   5  10    0.30    0.35
  -1   5  10    0.56    0.39
   1  -5  10    0.57    0.30
  -1  -5 -10    1.08    0.51
   1  -5  10    0.56    0.26
  -1  -5 -10    0.86    0.31
   1   5 -10    0.17    0.53
  -1  -5  11    1.77    0.41
   1  -5 -11    1.23    0.64
  -1  -5  11    1.23    0.39
   1   5  11    0.48    0.37
  -1   5 -11    0.58    0.64
   1  -5  11    1.40    0.39
   1   5 -11    1.20    0.71
  -1  -5 -11    1.55    0.40
  -1   5  11    0.77    0.41
  -1  -5 -11    1.40    0.59
   1  -5  11    0.85    0.31
  -1  -5  12    4.80    0.62
  -1   5 -12    5.26    1.09
  -1  -5  12    4.23    0.65
   1  -5 -12    4.29    0.96
   1   5  12    4.45    0.74
  -1  -5 -12    5.01    1.00
  -1   5  12    3.76    0.68
   1  -5  12    4.99    0.66
   1   5 -12    4.78    1.07
   1  -5  12    5.28    0.67
  -1  -5  13   18.87    1.36
  -1  -5  13   16.66    1.26
  -1   5 -13   21.07    2.27
   1  -5 -13   14.20    1.77
   1   5  13   18.09    1.49
   1   5 -13   18.89    2.12
   1  -5  13   16.58    1.28
   1  -5  13   16.98    1.27
  -1   5  13   15.62    1.39
  -1  -5 -13   16.88    1.83
  -1  -5  14   11.52    1.16
   1   5  14    7.93    1.09
  -1   5 -14    9.62    1.62
   1  -5 -14    8.69    1.37
  -1   5  14    7.90    1.08
   1   5 -14   12.85    1.77
  -1  -5 -14    8.54    1.42
   1  -5  14   11.50    0.98
   1   5  15    5.45    0.92
  -1   5 -15    4.14    1.22
   1  -5 -15    4.89    1.24
  -1  -5 -15    4.01    1.10
  -1   5  15    2.39    0.74
   1   5 -15    5.43    1.29
  -1   5 -16    5.70    1.55
   1  -5 -16    5.60    1.24
   1   5  16    3.97    0.83
   1   5 -16    8.50    1.64
  -1   5  16    3.05    0.80
  -1  -5 -16    4.45    1.21
   1   5  17    0.41    0.52
   1  -5 -17   -1.47    0.80
  -1   5 -17    0.59    1.08
  -1   5  17    0.42    0.54
   1   5 -17   -0.60    0.74
  -1  -5 -17   -0.76    0.76
   1  -5 -18   -0.74    0.91
  -1   5 -18    1.46    1.20
   1   5  18    0.27    0.52
   1   5 -18   -0.21    0.91
  -1   5  18    0.63    0.64
  -1  -5 -18    0.33    0.85
   1   5  19    1.61    0.76
   1  -5 -19    2.37    1.33
  -1   5 -19    1.18    1.34
   1   5 -19    1.06    1.35
  -1   5  19    1.14    0.72
  -1  -5 -19    2.10    1.27
   1   5  20    2.82    0.91
   1  -5 -20    8.01    1.78
  -1   5  20    5.21    1.08
  -1  -5 -20    6.00    1.69
  -1  -6   0    0.25    0.22
  -1   6   0   -0.19    0.10
   1   6   0   -0.07    0.14
   1   6   0    0.18    0.23
   1  -6   0    0.02    0.15
  -1   6   0   -0.08    0.21
  -1  -6   1   74.37    4.28
   1   6   1   72.37    4.38
  -1   6  -1   83.27    4.02
   1   6   1   87.91    4.11
   1  -6  -1   77.80    4.26
  -1   6  -1   86.00    4.52
   1   6  -1   80.03    4.44
  -1  -6  -1   77.11    4.28
  -1   6   1   86.48    4.08
   1   6  -1   81.25    4.06
  -1   6   1   74.91    4.45
   1  -6   1   76.24    4.27
  -1  -6   2   28.19    1.77
   1   6   2   29.52    1.83
   1  -6  -2   32.17    1.76
  -1   6  -2   33.92    1.61
   1   6   2   31.61    1.72
  -1   6  -2   30.03    1.95
  -1   6   2   32.27    1.70
  -1  -6  -2   30.68    1.79
  -1   6   2   28.05    1.88
   1   6  -2   28.86    1.89
   1   6  -2   31.43    1.65
   1  -6   2   26.41    1.75
   1  -6  -3  308.52   14.16
  -1   6  -3  295.18   14.67
   1   6   3  272.66   13.61
  -1   6  -3  298.12   13.48
  -1  -6   3  267.19   14.18
  -1   6   3  259.28   13.58
  -1  -6  -3  264.53   14.16
  -1   6   3  257.55   14.53
  -1  -6  -3  242.89   14.42
   1   6  -3  288.80   14.62
   1  -6   3  260.58   14.17
  -1   6  -4   73.69    4.18
   1   6   4   74.11    3.79
  -1  -6   4   71.90    3.68
   1  -6  -4   83.06    3.89
   1  -6  -4   65.00    3.99
  -1  -6   4   65.81    3.89
  -1   6   4   68.55    3.75
  -1  -6  -4   76.69    3.93
   1   6  -4   71.97    4.13
   1  -6   4   75.51    3.93
  -1  -6  -4   63.39    3.95
  -1  -6   5  116.95    5.87
   1   6   5  113.94    5.98
  -1   6  -5  117.68    6.53
   1  -6  -5  130.49    6.41
  -1  -6   5  113.91    6.19
   1  -6  -5  119.99    6.13
  -1  -6  -5  105.44    6.30
  -1   6   5  111.70    5.96
  -1  -6  -5  116.54    6.19
   1  -6   5  119.89    5.82
   1   6  -5  114.11    6.48
   1  -6   5  113.92    6.20
  -1   6  -6   19.10    1.56
   1  -6  -6   20.51    1.28
   1   6   6   18.63    1.31
  -1  -6   6   21.53    1.33
   1  -6  -6   21.88    1.44
  -1  -6   6   19.70    1.21
  -1  -6  -6   20.32    1.40
   1  -6   6   18.62    1.15
  -1  -6  -6   22.14    1.36
  -1   6   6   19.98    1.33
   1  -6   6   21.57    1.35
   1   6  -6   18.98    1.53
  -1  -6   7   -0.04    0.18
  -1   6  -7   -0.50    0.34
   1  -6  -7   -0.14    0.26
   1  -6  -7    0.02    0.20
  -1  -6   7   -0.07    0.21
   1   6   7    0.01    0.22
  -1  -6  -7    0.34    0.25
  -1  -6  -7   -0.16    0.29
   1  -6   7   -0.12    0.21
  -1   6   7   -0.17    0.20
   1  -6   7    0.13    0.15
   1   6  -7   -0.31    0.39
  -1  -6   8   13.53    0.96
   1  -6  -8   16.04    1.29
  -1   6  -8   12.56    1.44
  -1  -6   8   15.20    1.07
   1   6   8   14.51    1.15
   1  -6  -8   16.46    1.05
  -1   6   8   14.69    1.15
   1  -6   8   12.59    0.91
   1   6  -8   14.58    1.37
   1  -6   8   14.06    1.09
  -1  -6  -8   16.31    1.27
  -1  -6  -8   13.69    1.07
   1  -6  -9   40.49    2.60
  -1  -6   9   40.17    2.32
   1   6   9   34.79    2.29
  -1   6  -9   40.66    2.77
  -1  -6   9   36.58    2.17
   1  -6  -9   38.07    2.23
   1  -6   9   39.30    2.34
  -1  -6  -9   38.22    2.55
   1  -6   9   38.85    2.13
  -1  -6  -9   34.48    2.28
  -1   6   9   39.40    2.34
   1   6  -9   39.88    2.74
  -1  -6  10   22.68    1.41
   1  -6 -10   22.01    1.39
  -1   6 -10   19.76    1.87
   1   6  10   21.34    1.55
   1  -6 -10   20.49    1.74
  -1  -6  10   22.93    1.47
   1   6 -10   21.25    1.90
  -1   6  10   22.10    1.54
   1  -6  10   20.80    1.48
  -1  -6 -10   21.25    1.45
   1  -6  10   19.34    1.33
  -1  -6 -10   22.02    1.76
   1  -6 -11   66.84    4.18
  -1  -6  11   67.75    3.78
   1   6  11   67.78    3.82
  -1  -6  11   63.76    3.63
  -1   6 -11   69.36    4.41
   1  -6  11   69.29    3.83
  -1   6  11   66.67    3.80
   1   6 -11   68.43    4.39
  -1  -6 -11   66.00    3.89
  -1  -6 -11   59.95    4.08
   1  -6  11   66.63    3.60
  -1   6 -12   17.87    2.03
   1   6  12   19.52    1.47
   1  -6 -12   19.05    1.71
  -1  -6  12   15.19    1.25
  -1  -6  12   19.10    1.33
   1  -6  12   17.62    1.36
  -1   6  12   18.09    1.45
  -1  -6 -12   17.25    1.65
   1  -6  12   17.17    1.25
   1   6 -12   18.81    2.06
  -1  -6  13    8.36    0.92
  -1   6 -13    7.36    1.43
   1  -6 -13    7.63    1.27
   1   6  13    8.98    1.11
  -1  -6  13    9.70    1.00
   1  -6  13   11.09    0.97
  -1   6  13   10.50    1.20
   1   6 -13    8.43    1.46
  -1  -6 -13    8.90    1.32
  -1   6 -14   -0.11    0.71
  -1  -6  14    0.11    0.32
   1  -6 -14    0.68    0.69
   1   6  14   -0.47    0.41
   1   6 -14    0.73    0.79
   1  -6  14    0.45    0.36
  -1  -6 -14   -1.11    0.62
  -1   6  14    0.03    0.50
   1  -6 -15    4.41    1.11
   1   6  15    2.41    0.68
  -1   6 -15    2.56    1.10
  -1   6  15    4.52    0.88
  -1  -6 -15    2.44    0.95
   1   6 -15    2.80    1.16
  -1   6 -16    5.13    1.36
   1  -6 -16    5.60    1.34
   1   6  16    4.48    0.93
   1   6 -16    3.59    1.26
  -1  -6 -16    2.99    1.11
  -1   6  16    4.62    0.91
   1   6  17   16.36    1.73
   1  -6 -17   13.56    1.97
  -1   6 -17   13.42    2.21
  -1  -6 -17   12.57    2.00
   1   6 -17   19.81    2.58
  -1   6  17   16.91    1.75
   1  -6 -18    6.34    1.58
  -1   6 -18    3.62    1.45
   1   6  18    7.73    1.21
  -1   6  18    6.46    1.13
   1   6 -18    7.41    1.75
  -1  -6 -18    8.00    1.61
  -1   6 -19   10.27    2.14
   1   6  19    7.09    1.21
   1  -6 -19    7.07    1.64
  -1   6  19    8.02    1.29
  -1  -6 -19    9.41    1.79
   1   6 -19    8.38    1.95
   1   6  20    2.22    0.85
   1  -6 -20   -1.06    0.91
  -1  -6 -20    1.52    1.16
  -1   6  20    0.50    0.69
   1  -7   0   20.75    1.35
  -1  -7   0   21.76    1.38
  -1   7   0   23.16    1.24
   1   7   0   23.04    1.28
  -1   7   0   21.23    1.50
   1   7   0   19.23    1.42
   1   7   1    3.63    0.41
   1  -7  -1    2.95    0.42
  -1   7  -1    3.40    0.34
  -1   7  -1    2.47    0.50
   1   7   1    3.11    0.49
  -1  -7   1    2.71    0.42
  -1  -7  -1    4.06    0.49
  -1   7   1    3.58    0.38
   1  -7   1    3.08    0.43
   1   7  -1    3.21    0.50
   1   7  -1    3.41    0.38
  -1   7   1    2.58    0.53
  -1   7  -2   53.31    2.72
   1   7   2   56.24    2.84
  -1  -7   2   51.36    2.97
   1   7   2   52.37    3.04
  -1   7  -2   50.84    3.16
   1  -7  -2   54.69    2.94
   1   7  -2   48.73    3.10
  -1   7   2   54.09    3.12
  -1  -7  -2   49.17    2.95
   1  -7   2   50.59    2.95
  -1   7   2   54.25    2.81
   1   7  -2   57.56    2.78
   1   7   3    0.28    0.23
   1  -7  -3   -0.14    0.18
  -1  -7   3   -0.01    0.21
   1   7   3    0.07    0.22
  -1   7  -3   -0.25    0.32
  -1   7  -3    0.31    0.13
  -1  -7  -3   -0.10    0.21
   1   7  -3    0.40    0.17
   1  -7   3    0.00    0.19
   1   7  -3    0.34    0.29
  -1   7   3    0.25    0.18
  -1   7   3    0.05    0.27
  -1  -7   4    0.35    0.25
   1  -7  -4    0.29    0.22
   1   7   4    0.18    0.21
   1  -7  -4    0.52    0.24
  -1   7  -4    0.41    0.35
  -1   7  -4    0.17    0.14
  -1  -7  -4    0.10    0.21
  -1   7   4   -0.07    0.21
  -1  -7  -4    0.32    0.24
   1   7  -4    0.19    0.36
   1  -7   4   -0.13    0.22
   1   7   5   11.26    0.90
  -1   7  -5   11.57    1.12
  -1  -7   5   11.56    0.91
  -1  -7   5   12.96    0.82
   1  -7  -5   12.29    0.98
   1  -7  -5   13.61    0.90
  -1  -7  -5   11.03    0.93
  -1  -7  -5   13.12    0.95
   1  -7   5   12.47    0.93
   1   7  -5   11.15    1.08
  -1   7   5   11.03    0.89
   1   7   6   40.75    2.36
  -1  -7   6   39.26    2.39
   1  -7  -6   44.04    2.54
  -1   7  -6   35.69    2.63
   1  -7  -6   40.94    2.34
  -1  -7   6   41.23    2.21
   1  -7   6   39.43    2.40
  -1   7   6   37.04    2.31
   1   7  -6   40.72    2.67
  -1  -7  -6   43.11    2.50
   1  -7   6   40.93    2.16
  -1  -7  -6   42.86    2.41
  -1  -7   7   17.34    1.06
   1  -7  -7   16.87    1.14
   1  -7  -7   18.76    1.33
  -1   7  -7   16.35    1.45
   1   7   7   15.80    1.18
  -1  -7   7   14.64    1.15
   1  -7   7   15.41    1.17
   1  -7   7   15.71    0.99
   1   7  -7   14.61    1.39
  -1  -7  -7   16.76    1.26
  -1  -7  -7   16.20    1.19
  -1   7   7   15.04    1.15
   1  -7  -8   69.53    3.87
  -1  -7   8   60.56    3.38
   1  -7  -8   62.82    3.55
   1   7   8   62.74    3.57
  -1   7  -8   64.58    4.04
  -1  -7   8   64.05    3.62
  -1   7   8   62.57    3.55
   1  -7   8   61.14    3.33
  -1  -7  -8   72.53    3.86
  -1  -7  -8   61.93    3.61
   1  -7   8   64.13    3.65
   1   7  -8   61.35    3.99
  -1  -7   9    0.44    0.25
   1   7   9    0.00    0.31
   1  -7  -9    0.32    0.50
   1  -7  -9   -0.07    0.24
  -1   7  -9   -0.13    0.49
  -1  -7   9    0.07    0.28
   1  -7   9    0.52    0.24
   1   7  -9    0.86    0.56
   1  -7   9    0.33    0.28
  -1  -7  -9    0.41    0.33
  -1  -7  -9    0.08    0.51
  -1   7   9    0.49    0.35
  -1   7 -10    0.05    0.49
  -1  -7  10    0.50    0.32
   1  -7 -10    0.40    0.59
  -1  -7  10    0.66    0.30
   1   7  10   -0.02    0.34
   1  -7  10    0.10    0.27
  -1  -7 -10    0.02    0.28
  -1   7  10   -0.12    0.31
   1   7 -10   -1.04    0.42
   1  -7  10    0.11    0.25
  -1  -7 -10    0.62    0.53
  -1   7 -11    0.83    0.63
   1  -7 -11    0.54    0.54
  -1  -7  11    0.04    0.29
   1   7  11    0.17    0.38
  -1  -7  11    0.17    0.29
   1   7 -11   -0.58    0.57
   1  -7  11    0.55    0.36
  -1   7  11   -0.19    0.34
  -1  -7 -11    0.12    0.52
   1  -7  11    0.24    0.25
  -1  -7  12    7.95    0.90
  -1   7 -12   10.29    1.50
   1   7  12    8.44    1.05
   1  -7 -12    8.11    1.21
  -1  -7  12    8.09    0.87
   1   7 -12    7.58    1.34
  -1  -7 -12    8.99    1.26
  -1   7  12    8.01    1.02
   1  -7  12    7.36    0.91
  -1  -7  13    6.57    0.87
   1   7  13    7.47    1.06
  -1   7 -13    7.39    1.44
   1  -7 -13    9.36    1.40
   1  -7  13    9.38    1.01
  -1   7  13   10.79    1.20
  -1  -7 -13    9.23    1.30
   1   7 -13    8.66    1.52
   1  -7 -14   12.74    1.69
  -1   7 -14   11.89    1.85
  -1  -7  14   13.27    1.18
   1   7  14   12.95    1.42
   1  -7  14   13.05    1.17
  -1   7  14   14.26    1.47
   1   7 -14   14.04    1.99
  -1  -7 -14   13.71    1.68
   1   7  15    3.15    0.77
   1  -7 -15    2.47    1.02
  -1   7 -15    2.36    1.09
   1  -7  15    2.23    0.60
  -1   7  15    1.10    0.62
   1   7 -15    2.77    1.12
  -1  -7 -15    3.60    1.10
   1   7  16    6.47    1.09
   1  -7 -16    5.62    1.36
  -1   7 -16    5.79    1.50
  -1   7  16    4.92    0.99
  -1  -7 -16    7.24    1.41
   1   7 -16    6.92    1.64
   1   7  17    0.19    0.52
  -1   7 -17    0.67    0.94
   1  -7 -17   -0.25    0.75
  -1   7  17    1.41    0.67
  -1  -7 -17    1.88    1.08
   1   7 -17    0.36    0.96
   1   7  18    0.24    0.61
  -1   7 -18    1.68    1.14
   1  -7 -18    0.80    1.04
  -1  -7 -18    1.91    1.05
  -1   7  18    0.50    0.56
   1   7 -18    1.21    1.14
   1  -7 -19    1.18    1.03
  -1   7 -19    0.55    1.05
   1   7  19   -0.50    0.53
   1   7 -19   -0.12    1.02
  -1   7  19   -0.35    0.55
  -1  -7 -19    0.75    1.12
  -1  -7 -20    6.17    1.71
  -1   8   0    0.01    0.30
  -1  -8   0   -0.01    0.21
   1   8   0    0.19    0.27
   1   8   0    0.21    0.18
   1  -8   0    0.06    0.20
  -1   8   0    0.06    0.15
   1   8   1   32.83    1.85
   1  -8  -1   31.85    1.93
  -1   8  -1   31.56    2.13
  -1  -8   1   29.74    1.95
  -1   8  -1   32.90    1.77
   1   8   1   30.94    2.03
  -1   8   1   31.70    2.10
  -1   8   1   35.33    1.83
   1   8  -1   32.04    2.10
   1   8  -1   34.51    1.82
   1  -8   1   31.80    1.95
  -1  -8  -1   34.63    1.99
  -1  -8   2    4.24    0.56
   1   8   2    4.77    0.53
   1   8   2    3.19    0.53
  -1   8  -2    3.80    0.65
  -1   8  -2    4.34    0.37
   1  -8  -2    4.28    0.52
  -1   8   2    4.67    0.64
  -1  -8  -2    3.32    0.48
  -1   8   2    3.94    0.46
   1  -8   2    3.08    0.48
   1   8  -2    3.86    0.61
   1   8  -2    4.50    0.45
  -1   8  -3  190.54    9.13
  -1   8  -3  191.95   10.10
   1   8   3  180.11    9.27
   1  -8  -3  173.47    9.62
   1   8   3  175.41    9.87
  -1  -8   3  187.68    9.70
  -1   8   3  196.05    9.28
  -1  -8  -3  183.66    9.67
   1  -8   3  173.97    9.67
  -1   8   3  173.46    9.94
   1   8  -3  189.74   10.05
   1   8  -3  191.62    9.19
  -1   8  -4    8.66    0.58
   1   8   4    8.47    0.76
  -1   8  -4    8.58    1.06
  -1  -8   4    8.40    0.85
   1  -8  -4    9.65    0.75
   1  -8  -4    6.72    0.78
   1   8  -4    9.71    0.66
  -1  -8  -4    7.53    0.72
   1  -8   4    9.27    0.78
   1   8  -4    7.42    0.96
  -1  -8  -4    9.84    0.80
  -1   8   4    9.11    0.75
   1  -8  -5   69.21    4.02
  -1  -8   5   72.32    3.95
   1  -8  -5   73.39    3.88
   1   8   5   72.03    3.81
  -1   8  -5   69.13    4.24
  -1   8  -5   70.27    3.59
   1  -8   5   69.06    3.93
  -1  -8  -5   68.90    3.98
  -1   8   5   66.25    3.76
  -1  -8  -5   72.00    3.92
   1   8  -5   70.82    4.21
   1  -8  -6   11.20    0.96
   1  -8  -6    9.68    0.82
   1   8   6    9.54    0.86
  -1  -8   6   10.08    0.89
  -1   8  -6   10.99    1.29
  -1  -8  -6    9.89    0.91
   1  -8   6   11.37    0.93
  -1  -8  -6   10.79    0.89
  -1   8   6   10.00    0.89
   1   8  -6   10.84    1.24
  -1   8  -7    1.31    0.61
  -1  -8   7    2.23    0.36
   1   8   7    1.18    0.42
   1  -8  -7    1.47    0.37
  -1  -8   7    2.03    0.46
   1  -8  -7    2.49    0.55
   1  -8   7    2.40    0.32
  -1   8   7    1.88    0.47
  -1  -8  -7    1.91    0.51
   1   8  -7    1.75    0.61
  -1  -8  -7    1.69    0.42
   1  -8   7    1.93    0.47
   1  -8  -8    3.49    0.51
  -1  -8   8    3.07    0.44
  -1   8  -8    3.45    0.83
  -1  -8   8    3.43    0.58
   1  -8  -8    4.52    0.77
   1   8   8    3.15    0.58
   1  -8   8    2.51    0.51
   1  -8   8    3.03    0.40
  -1  -8  -8    2.61    0.52
  -1   8   8    1.98    0.50
  -1  -8  -8    3.15    0.67
   1   8  -8    3.30    0.79
  -1   8  -9   65.97    4.37
   1   8   9   70.01    3.90
   1  -8  -9   66.24    3.82
  -1  -8   9   67.75    3.65
   1  -8  -9   72.13    4.20
  -1  -8   9   69.11    3.94
  -1  -8  -9   68.46    4.14
  -1  -8  -9   65.02    3.89
   1   8  -9   73.61    4.45
   1  -8   9   71.53    3.96
   1  -8   9   67.89    3.60
  -1   8   9   66.60    3.86
   1   8  10    1.86    0.56
  -1  -8  10    1.19    0.40
   1  -8 -10    4.69    0.87
  -1  -8  10    2.09    0.40
  -1   8 -10    1.37    0.73
   1  -8  10    2.04    0.42
  -1  -8 -10    2.28    0.51
   1  -8  10    1.98    0.51
   1   8 -10    1.91    0.73
  -1   8  10    1.10    0.44
  -1  -8 -10    2.70    0.74
  -1   8 -11   88.67    5.51
   1   8  11   86.52    4.84
   1  -8 -11   81.35    5.17
  -1  -8  11   84.01    4.57
  -1  -8  11   87.68    4.86
   1  -8  11   84.66    4.87
   1   8 -11   91.11    5.52
  -1   8  11   82.45    4.78
  -1  -8 -11   89.49    5.20
   1  -8 -12    2.78    0.80
  -1  -8  12    3.51    0.64
  -1   8 -12    2.79    0.95
   1   8  12    3.25    0.70
   1  -8  12    4.40    0.69
  -1  -8 -12    2.74    0.83
  -1   8  12    1.56    0.58
   1   8 -12    4.02    1.05
  -1  -8  13    8.87    1.00
   1  -8 -13    6.83    1.21
  -1   8 -13    8.22    1.56
   1   8  13    6.73    1.04
  -1   8  13    7.97    1.09
   1  -8  13    9.88    1.09
   1   8 -13    9.03    1.50
  -1  -8 -13    9.74    1.39
   1   8  14    0.40    0.51
  -1   8 -14    0.78    0.90
   1  -8 -14   -0.84    0.58
  -1  -8  14   -0.08    0.35
  -1  -8 -14    0.73    0.72
   1  -8  14   -0.23    0.34
   1   8 -14   -0.53    0.67
  -1   8  14    0.09    0.45
   1   8  15    7.00    1.12
  -1   8 -15    9.69    1.74
   1  -8 -15    7.52    1.42
   1   8 -15    9.14    1.67
   1  -8  15    8.36    1.03
  -1   8  15    8.56    1.22
  -1  -8 -15    6.88    1.38
  -1   8 -16    2.19    1.11
   1   8  16    1.43    0.68
   1  -8 -16    1.16    0.95
   1   8 -16   -0.20    0.89
  -1   8  16    0.51    0.61
  -1  -8 -16   -0.26    0.73
   1   8  17   21.41    1.91
  -1   8 -17   24.63    3.01
   1  -8 -17   21.28    2.45
   1   8 -17   26.92    3.12
  -1   8  17   18.68    2.03
  -1  -8 -17   22.27    2.47
  -1   8 -18    2.75    1.33
   1   8  18    1.48    0.76
   1  -8 -18    0.90    1.03
  -1  -8 -18    1.03    1.07
  -1   8  18    1.33    0.71
   1   8 -18    2.03    1.32
   1  -8 -19   10.69    1.86
   1   8  19   11.58    1.52
  -1   8 -19    9.27    2.19
   1   8 -19    7.59    1.95
  -1  -8 -19    8.52    1.72
  -1   8  19    6.88    1.26
   1   9   0   74.07    4.15
   1  -9   0   69.33    3.97
  -1   9   0   64.69    4.18
   1   9   0   76.19    3.77
  -1  -9   0   70.33    3.99
  -1   9   0   74.14    3.73
   1   9   1    0.30    0.28
   1  -9  -1    0.25    0.22
  -1   9  -1    0.10    0.33
   1   9   1   -0.10    0.16
  -1   9  -1   -0.22    0.14
  -1  -9   1    0.22    0.25
   1   9  -1   -0.38    0.25
  -1  -9  -1    0.30    0.27
   1  -9   1    0.13    0.23
  -1   9   1    0.16    0.34
  -1   9   1    0.02    0.17
   1   9  -1   -0.05    0.16
   1   9   2   81.71    4.03
   1   9   2   74.72    4.32
  -1  -9   2   75.40    4.23
  -1   9  -2   75.64    3.89
   1  -9  -2   73.20    4.17
  -1   9  -2   71.94    4.46
   1   9  -2   80.77    3.95
   1   9  -2   74.02    4.42
   1  -9   2   74.70    4.22
  -1   9   2   80.68    4.00
  -1   9   2   75.41    4.39
  -1  -9  -2   71.34    4.19
  -1   9  -3    0.16    0.34
   1   9   3    0.62    0.31
  -1   9  -3    0.29    0.17
   1   9   3    0.20    0.22
   1  -9  -3    0.35    0.23
  -1  -9   3    0.52    0.30
   1   9  -3    0.58    0.21
  -1   9   3    0.42    0.33
   1   9  -3    0.78    0.42
  -1   9   3    0.25    0.22
  -1  -9  -3   -0.12    0.25
   1  -9   3    0.16    0.25
  -1   9  -4   10.76    1.25
  -1   9  -4   10.69    0.71
   1  -9  -4   10.90    0.89
   1   9   4   10.53    0.88
  -1  -9   4   10.79    0.94
  -1   9   4   11.51    1.02
  -1  -9  -4   11.85    0.96
   1   9  -4   11.77    0.79
  -1  -9  -4   10.21    0.88
   1   9  -4   11.66    1.25
   1  -9   4   11.48    0.95
  -1   9   4   11.23    0.87
   1  -9  -5    1.03    0.38
   1  -9  -5    1.00    0.34
  -1  -9   5    0.63    0.32
   1   9   5    0.63    0.31
  -1   9  -5    1.09    0.50
  -1   9  -5    0.88    0.20
  -1  -9  -5    1.54    0.40
  -1   9   5    0.24    0.26
   1   9  -5    0.53    0.22
  -1  -9  -5    0.88    0.34
   1  -9   5    0.52    0.31
   1   9  -5    0.81    0.44
  -1  -9   6   35.82    2.42
  -1   9  -6   38.90    2.13
   1  -9  -6   41.95    2.39
   1   9   6   38.59    2.37
   1  -9  -6   38.06    2.49
  -1   9  -6   41.47    2.79
  -1  -9  -6   41.69    2.46
  -1   9   6   40.58    2.38
   1   9  -6   37.90    2.71
   1   9  -6   43.99    2.22
   1  -9   6   38.48    2.46
  -1  -9  -6   41.77    2.50
   1  -9  -7    7.22    0.89
  -1   9  -7    7.38    0.56
   1  -9  -7    7.56    0.78
  -1   9  -7    7.08    1.14
   1   9   7    6.71    0.82
  -1  -9   7    7.52    0.88
   1   9  -7    6.04    1.00
   1  -9   7    6.75    0.83
  -1   9   7    6.08    0.79
  -1  -9  -7    7.25    0.89
  -1  -9  -7    7.81    0.85
  -1   9  -8   90.15    5.57
  -1  -9   8   92.51    4.77
   1  -9  -8   96.40    5.34
   1  -9  -8   87.39    5.03
  -1  -9   8   93.89    5.15
   1   9   8   91.25    4.99
  -1  -9  -8   90.94    5.11
   1   9  -8   88.70    5.54
   1  -9   8   87.42    5.13
  -1  -9  -8   99.37    5.33
  -1   9   8   91.08    4.98
  -1  -9   9    2.06    0.54
   1  -9  -9    2.67    0.70
   1   9   9    1.43    0.53
  -1   9  -9    3.51    0.88
   1  -9  -9    2.88    0.52
  -1  -9   9    2.50    0.42
  -1   9   9    3.59    0.66
   1  -9   9    3.36    0.61
  -1  -9  -9    2.39    0.53
  -1  -9  -9    3.19    0.72
   1   9  -9    1.82    0.71
  -1  -9  10    1.45    0.37
  -1   9 -10    0.54    0.65
  -1  -9  10    1.59    0.49
   1   9  10    0.75    0.44
   1  -9 -10    0.86    0.62
   1  -9  10    0.56    0.41
  -1   9  10    1.40    0.50
   1   9 -10    2.00    0.81
  -1  -9 -10    0.90    0.44
  -1  -9 -10    0.65    0.58
  -1   9 -11    1.34    0.81
  -1  -9  11   -0.17    0.33
   1  -9 -11   -0.35    0.51
   1   9  11   -0.33    0.35
   1   9 -11   -0.11    0.54
  -1  -9 -11   -0.34    0.45
   1  -9  11   -0.05    0.33
  -1   9  11    0.19    0.38
   1  -9 -12    8.14    1.25
  -1  -9  12    7.95    0.99
   1   9  12    7.47    1.08
  -1   9 -12    8.77    1.55
   1  -9  12   10.11    1.12
   1   9 -12   10.68    1.62
  -1   9  12    6.76    1.05
  -1  -9 -12    6.97    1.13
  -1  -9  13    0.15    0.38
   1  -9 -13   -0.85    0.54
   1   9  13    0.01    0.49
  -1   9 -13    0.68    0.78
  -1   9  13    0.44    0.46
  -1  -9 -13    0.37    0.65
   1   9 -13    0.81    0.83
   1  -9  13    0.09    0.40
  -1  -9  14   15.14    1.34
   1   9  14   12.79    1.50
  -1   9 -14   18.00    2.30
   1  -9 -14   13.82    1.82
   1   9 -14   17.70    2.27
  -1  -9 -14   14.23    1.76
   1  -9  14   15.32    1.38
  -1   9  14   16.39    1.65
   1  -9 -15   -0.49    0.71
   1   9  15   -0.71    0.48
  -1   9 -15   -0.29    0.73
  -1  -9 -15   -0.31    0.65
   1  -9  15    0.12    0.42
   1   9 -15   -0.71    0.79
  -1   9  15    0.63    0.53
  -1   9 -16    5.14    1.57
   1   9  16    6.25    1.06
   1  -9 -16    3.13    1.19
   1   9 -16   10.05    1.98
  -1  -9 -16    5.88    1.36
  -1   9  16    6.49    1.10
   1   9  17    1.50    0.74
   1  -9 -17    1.40    0.97
  -1   9 -17   -1.15    0.95
  -1   9  17    1.56    0.68
  -1  -9 -17    0.97    0.97
   1   9 -17    3.24    1.40
  -1   9 -18   -0.02    0.96
   1  -9 -18   -0.16    0.95
   1   9  18   -0.98    0.45
  -1   9  18    0.65    0.66
   1   9 -18   -0.31    0.95
  -1  -9 -18   -0.41    0.93
   1  -9 -19    1.15    1.19
   1   9  19    1.09    0.80
  -1   9  19    0.29    0.72
  -1  -9 -19   -1.41    0.86
  -1 -10   0   -0.27    0.24
  -1  10   0   -0.03    0.34
   1 -10   0   -0.04    0.27
  -1  10   0    0.07    0.18
   1  10   0   -0.09    0.18
   1  10   0    0.22    0.32
   1 -10  -1   22.69    1.57
  -1  10  -1   24.49    1.81
  -1 -10   1   24.09    1.62
  -1  10  -1   24.61    1.41
   1  10   1   25.06    1.48
   1  10   1   22.90    1.67
  -1  10   1   22.88    1.73
   1  10  -1   22.30    1.72
  -1 -10  -1   23.10    1.61
   1 -10   1   23.12    1.58
  -1  10   1   23.23    1.44
   1  10  -1   27.57    1.47
   1 -10  -2    0.94    0.36
   1  10   2    0.56    0.36
  -1 -10   2    0.52    0.35
   1  10   2    0.49    0.28
  -1  10  -2    1.24    0.50
  -1  10  -2    0.74    0.22
   1  10  -2    1.56    0.32
   1  10  -2    0.85    0.46
  -1  10   2    0.55    0.36
   1 -10   2    1.23    0.38
  -1  10   2    0.85    0.30
  -1 -10  -2    0.90    0.37
   1  10   3  188.28   10.51
  -1  10  -3  194.09   10.75
  -1 -10   3  183.74   10.30
  -1  10  -3  191.45    9.68
   1 -10  -3  204.52   10.28
   1  10   3  205.36    9.88
   1  10  -3  202.10    9.74
  -1  10   3  192.41   10.60
   1 -10   3  183.86   10.30
   1  10  -3  187.21   10.67
  -1 -10  -3  188.55   10.29
  -1  10   3  211.75    9.86
   1 -10  -4    0.37    0.29
   1  10   4    0.60    0.33
  -1 -10   4   -0.26    0.28
  -1  10  -4    0.57    0.43
  -1  10  -4    0.01    0.15
   1 -10   4    0.18    0.29
   1  10  -4   -0.12    0.17
  -1 -10  -4    0.06    0.22
   1  10  -4    0.40    0.44
  -1  10   4    0.48    0.36
  -1  10   4    0.23    0.25
  -1 -10  -4    0.22    0.31
  -1 -10   5   53.13    3.12
   1 -10  -5   56.59    3.06
   1 -10  -5   47.49    3.12
  -1  10  -5   54.05    3.42
  -1  10  -5   52.99    2.74
   1  10   5   53.68    3.00
   1  10  -5   54.78    3.41
   1 -10   5   52.06    3.12
  -1  10   5   53.26    2.96
  -1 -10  -5   48.06    3.06
   1  10  -5   51.83    2.80
  -1 -10  -5   50.87    3.07
  -1  10  -6    8.11    1.15
   1 -10  -6    8.82    0.97
  -1  10  -6    7.38    0.57
   1 -10  -6    8.05    0.84
  -1 -10   6    7.60    0.89
   1  10   6    6.85    0.83
   1  10  -6    7.41    0.64
   1  10  -6    6.00    1.02
   1 -10   6    7.63    0.89
  -1 -10  -6    8.44    0.91
  -1  10   6    6.54    0.80
  -1 -10  -6    7.70    0.89
  -1  10  -7    0.19    0.48
   1 -10  -7    0.57    0.43
  -1  10  -7    0.23    0.18
  -1 -10   7    0.28    0.35
   1 -10  -7   -0.48    0.26
   1  10   7    0.31    0.35
   1  10  -7    0.40    0.52
  -1 -10  -7    0.71    0.41
   1  10  -7    0.11    0.20
   1 -10   7   -0.51    0.33
  -1 -10  -7   -0.23    0.33
  -1  10   7    0.29    0.34
  -1 -10   8    0.28    0.40
   1 -10  -8    0.38    0.34
  -1  10  -8    1.11    0.65
   1 -10  -8    1.17    0.55
   1  10   8    0.60    0.39
  -1 -10  -8    0.55    0.43
  -1 -10  -8    0.67    0.40
   1  10  -8    0.03    0.56
   1 -10   8    0.51    0.38
  -1  10   8    0.43    0.36
  -1 -10   9   50.73    3.17
   1  10   9   49.28    3.10
   1 -10  -9   50.84    3.07
  -1  10  -9   54.79    3.68
   1 -10  -9   54.18    3.35
  -1  10   9   49.94    3.10
  -1 -10  -9   55.50    3.35
   1  10  -9   50.71    3.59
   1 -10   9   52.98    3.20
  -1 -10  -9   52.31    3.14
   1  10  10    1.47    0.53
   1 -10 -10    1.15    0.64
  -1  10 -10    0.70    0.71
  -1 -10  10   -0.29    0.35
   1  10 -10    1.68    0.75
  -1  10  10    1.07    0.48
  -1 -10 -10    0.01    0.36
  -1 -10 -10    0.45    0.52
   1 -10  10    1.07    0.49
   1 -10 -11   63.89    4.10
  -1 -10  11   63.50    3.82
   1  10  11   64.85    3.82
  -1  10 -11   61.86    4.37
   1 -10  11   59.48    3.83
   1  10 -11   68.79    4.45
  -1 -10 -11   63.52    4.04
  -1  10  11   66.73    3.81
  -1  10 -12   -0.05    0.61
  -1 -10  12    0.42    0.38
   1 -10 -12   -0.91    0.50
   1  10  12    0.15    0.43
   1 -10  12    0.33    0.44
  -1 -10 -12    0.77    0.60
   1  10 -12   -0.13    0.62
  -1  10  12   -0.33    0.38
   1  10  13   15.17    1.58
  -1 -10  13   12.28    1.36
  -1  10 -13   11.57    1.89
   1 -10 -13   12.87    1.61
  -1 -10 -13   15.92    1.75
   1  10 -13   13.18    1.97
   1 -10  13   15.89    1.40
  -1  10  13   12.04    1.44
  -1  10 -14    0.44    0.75
  -1 -10  14    0.57    0.48
   1  10  14    0.12    0.50
   1 -10 -14    0.54    0.76
  -1 -10 -14    1.20    0.77
  -1  10  14    0.17    0.52
   1 -10  14    0.55    0.51
   1  10 -14   -0.94    0.63
   1  10  15    6.04    1.06
  -1  10 -15    4.74    1.41
   1 -10 -15    3.13    1.01
  -1 -10  15    5.22    0.91
   1  10 -15    3.53    1.35
  -1 -10 -15    3.51    1.12
  -1  10  15    3.54    0.86
   1 -10  15    5.60    0.93
   1 -10 -16    1.62    0.98
   1  10  16    2.41    0.82
  -1  10 -16    0.96    0.97
  -1 -10 -16    2.07    1.03
   1  10 -16    2.44    1.24
  -1  10  16    2.19    0.79
  -1  10 -17   33.18    3.51
   1 -10 -17   23.72    2.68
   1  10  17   30.29    2.30
  -1  10  17   23.15    2.15
   1  10 -17   26.79    3.29
   1 -10 -18   -0.82    0.81
  -1  10 -18    0.44    1.11
   1  10  18    0.73    0.73
   1  10 -18    0.24    1.17
  -1  10  18   -0.59    0.49
  -1 -10 -18   -0.09    1.40
   1 -10 -19   14.17    2.12
   1 -11   0   72.41    4.17
   1  11   0   77.44    3.94
  -1  11   0   71.46    4.41
  -1  11   0   76.07    3.90
  -1 -11   0   73.79    4.22
   1  11   0   71.90    4.35
   1  11   1    4.73    0.58
  -1  11  -1    5.21    0.54
  -1 -11   1    4.77    0.69
  -1  11  -1    4.93    0.82
   1  11   1    5.05    0.75
   1 -11  -1    4.35    0.62
   1 -11   1    5.31    0.69
  -1 -11  -1    4.44    0.66
   1  11  -1    5.34    0.59
   1  11  -1    5.92    0.84
  -1  11   1    5.24    0.59
  -1  11   1    5.00    0.80
   1  11   2   52.25    3.07
  -1  11  -2   50.03    3.25
  -1 -11   2   47.88    2.98
   1 -11  -2   45.36    2.91
   1  11   2   54.96    2.83
  -1  11  -2   50.09    2.66
   1 -11   2   48.23    2.97
  -1  11   2   50.71    2.76
   1  11  -2   53.33    2.72
  -1 -11  -2   46.93    2.95
  -1  11   2   46.29    3.09
   1  11  -2   49.80    3.19
  -1  11  -3    3.75    0.45
   1  11   3    6.68    0.81
   1  11   3    4.62    0.62
  -1  11  -3    5.74    0.92
   1 -11  -3    5.55    0.68
  -1 -11   3    5.95    0.76
   1  11  -3    5.25    0.88
  -1  11   3    3.68    0.55
   1  11  -3    5.00    0.54
   1 -11   3    4.55    0.69
  -1  11   3    4.67    0.76
  -1 -11  -3    4.54    0.66
   1  11   4   20.94    1.43
  -1 -11   4   19.84    1.51
  -1  11  -4   20.35    1.21
  -1  11  -4   19.82    1.72
   1 -11  -4   21.19    1.47
  -1 -11  -4   20.41    1.50
  -1  11   4   21.71    1.42
  -1 -11  -4   18.62    1.42
   1  11  -4   24.45    1.31
   1  11  -4   19.39    1.70
   1 -11   4   18.72    1.51
  -1  11   4   19.18    1.54
  -1  11  -5   12.79    0.81
  -1 -11   5   13.56    1.16
  -1  11  -5   13.32    1.53
   1 -11  -5   11.45    1.06
   1 -11  -5   11.20    1.01
   1  11   5   12.00    1.02
  -1 -11  -5   12.42    1.08
  -1  11   5   10.11    0.96
  -1 -11  -5   11.38    1.02
   1  11  -5   11.55    1.37
   1  11  -5   12.21    0.86
   1 -11   5   12.21    1.10
  -1  11  -6   14.56    1.72
  -1 -11   6   17.18    1.42
   1 -11  -6   18.71    1.42
  -1  11  -6   17.80    1.07
   1  11   6   17.80    1.34
   1 -11  -6   17.41    1.32
  -1  11   6   17.31    1.32
  -1 -11  -6   19.42    1.42
   1  11  -6   17.04    1.66
   1  11  -6   18.10    1.14
  -1 -11  -6   17.72    1.38
   1 -11   6   16.30    1.38
   1 -11  -7    0.71    0.45
   1 -11  -7   -0.03    0.32
  -1 -11   7    0.35    0.37
  -1  11  -7    0.48    0.52
   1  11   7    0.39    0.36
   1  11  -7    0.03    0.22
  -1  11   7    0.24    0.39
  -1 -11  -7    0.25    0.35
  -1 -11  -7    0.56    0.39
   1 -11   7    0.63    0.42
   1  11  -7    0.47    0.56
  -1 -11   8   33.77    2.32
   1  11   8   33.02    2.24
   1 -11  -8   34.15    2.40
  -1  11  -8   35.52    2.71
   1 -11  -8   33.28    2.22
  -1 -11  -8   37.57    2.40
   1  11  -8   34.76    2.67
   1 -11   8   35.12    2.38
  -1  11   8   31.33    2.21
  -1 -11  -8   34.47    2.29
   1  11  -8   40.91    2.15
   1 -11  -9    0.01    0.40
   1  11   9   -0.20    0.39
  -1  11  -9   -0.68    0.39
   1 -11  -9   -0.10    0.36
  -1 -11   9   -0.04    0.38
  -1  11   9    0.42    0.38
   1  11  -9   -0.22    0.51
   1 -11   9   -0.03    0.37
  -1 -11  -9   -0.33    0.41
  -1 -11  -9    0.18    0.36
   1  11  10    2.15    0.61
   1 -11 -10    3.93    0.87
  -1 -11  10    3.23    0.69
  -1  11 -10    1.51    0.77
  -1 -11 -10    1.33    0.61
  -1  11  10    2.83    0.66
   1  11 -10    0.80    0.78
   1 -11  10    1.51    0.61
  -1 -11  11    0.46    0.45
  -1  11 -11   -0.08    0.70
   1  11  11    0.78    0.51
   1 -11 -11   -0.10    0.51
  -1  11  11   -0.03    0.43
   1  11 -11    0.26    0.62
   1 -11  11   -0.11    0.36
  -1 -11 -11   -0.60    0.49
   1 -11 -12    6.74    1.15
   1  11  12    7.00    1.07
  -1  11 -12    8.38    1.53
  -1 -11  12    7.69    1.06
   1 -11  12    5.93    0.97
  -1  11  12    5.72    0.99
   1  11 -12    6.42    1.36
  -1 -11 -12    7.32    1.17
  -1 -11  13    0.66    0.51
   1 -11 -13    0.31    0.68
  -1  11 -13    1.46    0.91
   1  11  13    1.69    0.66
  -1 -11 -13    2.20    0.82
   1  11 -13    2.53    1.00
  -1  11  13    1.34    0.56
   1 -11  13    1.16    0.56
  -1 -11  14   17.21    1.48
  -1  11 -14   12.82    2.08
   1 -11 -14   12.76    1.72
   1  11  14   14.56    1.63
   1  11 -14   14.47    2.14
  -1 -11 -14   16.23    1.84
   1 -11  14   14.11    1.55
  -1  11  14   14.23    1.61
   1 -11 -15    3.93    1.08
  -1  11 -15    2.28    1.19
   1  11  15    5.21    1.02
  -1 -11  15    3.77    0.81
   1 -11  15    4.76    0.86
   1  11 -15    2.60    1.15
  -1  11  15    3.35    0.88
  -1 -11 -15    4.14    1.09
   1 -11 -16    1.66    1.02
  -1  11 -16    4.18    1.48
   1  11  16    3.74    0.96
   1  11 -16    5.78    1.56
  -1 -11 -16    3.67    1.12
  -1  11  16    4.15    0.94
   1 -11 -17    0.67    0.97
   1  11  17    0.93    0.73
  -1  11 -17   -1.10    0.84
   1  11 -17    0.57    1.19
  -1  11  17    0.77    0.64
  -1  11 -18    0.61    1.19
   1 -11 -18    1.09    1.11
   1  11  18    1.73    0.85
   1  11 -18    1.81    1.41
  -1  11  18    0.98    0.70
  -1 -12   0    0.16    0.33
   1 -12   0   -0.41    0.25
  -1  12   0   -0.27    0.20
   1  12   0   -0.21    0.32
   1  12   0   -0.11    0.23
  -1  12   0   -0.29    0.32
  -1  12  -1    8.01    0.69
  -1 -12   1    7.66    0.94
  -1  12  -1    8.92    1.16
   1  12   1    8.77    0.77
   1 -12  -1    8.53    0.96
   1  12   1    8.29    1.01
   1  12  -1    9.09    0.75
  -1  12   1    8.57    0.81
   1  12  -1    8.46    1.08
  -1 -12  -1    8.02    0.96
   1 -12   1    8.17    0.95
  -1  12   1    8.31    1.08
  -1  12  -2   14.32    0.94
  -1 -12   2   13.01    1.17
   1  12   2   13.96    1.21
   1 -12  -2   11.44    1.10
  -1  12  -2   13.86    1.50
   1  12   2   14.47    1.05
   1  12  -2   11.20    1.35
  -1 -12  -2   12.46    1.13
  -1  12   2   15.42    1.06
   1 -12   2   13.84    1.17
   1  12  -2   14.70    0.98
  -1  12   2   11.21    1.27
  -1 -12   3  115.81    6.36
  -1  12  -3  111.57    5.82
   1  12   3  119.58    6.03
  -1  12  -3  114.82    6.73
   1 -12  -3  104.99    6.24
   1  12   3  114.07    6.44
   1  12  -3  114.15    6.66
  -1 -12  -3  114.22    6.33
  -1  12   3  117.30    6.55
   1  12  -3  112.63    5.87
   1 -12   3  117.67    6.36
  -1  12   3  119.67    6.00
   1 -12  -4   25.09    1.76
  -1  12  -4   26.11    2.08
  -1  12  -4   25.60    1.48
  -1 -12   4   25.60    1.83
   1  12   4   28.05    1.72
  -1  12   4   29.66    1.74
   1  12  -4   27.17    2.08
   1  12  -4   24.51    1.54
  -1 -12  -4   25.12    1.80
  -1  12   4   22.24    1.85
   1 -12   4   26.19    1.86
  -1 -12  -4   24.58    1.73
  -1  12  -5   63.95    4.02
  -1 -12   5   61.72    3.66
   1 -12  -5   56.16    3.60
   1 -12  -5   63.37    3.57
  -1  12  -5   60.08    3.18
   1  12   5   63.63    3.48
   1 -12   5   62.50    3.67
  -1 -12  -5   56.90    3.58
   1  12  -5   61.75    3.25
  -1 -12  -5   54.51    3.56
   1  12  -5   62.93    3.96
  -1  12   5   65.56    3.46
   1  12   6    7.01    0.88
   1 -12  -6    5.95    0.87
  -1  12  -6    7.48    1.15
   1 -12  -6    6.93    0.86
  -1 -12   6    4.97    0.81
   1  12  -6    5.24    1.01
  -1 -12  -6    8.07    0.94
   1  12  -6    7.00    0.62
  -1  12   6    6.24    0.81
  -1 -12  -6    7.84    0.91
   1 -12   6    5.86    0.89
  -1  12  -7    0.75    0.57
  -1 -12   7    0.10    0.45
   1 -12  -7    1.01    0.49
   1  12   7    0.24    0.37
   1 -12  -7   -0.02    0.33
  -1  12   7    0.07    0.38
  -1 -12  -7    0.29    0.40
   1 -12   7    0.28    0.40
   1  12  -7   -0.49    0.51
  -1 -12  -7    0.19    0.40
  -1  12  -8    0.44    0.59
  -1 -12   8   -0.52    0.37
   1 -12  -8   -0.06    0.32
   1 -12  -8    0.28    0.42
   1  12   8    0.28    0.39
  -1 -12  -8    0.52    0.39
   1 -12   8    0.06    0.42
  -1 -12  -8    0.17    0.40
  -1  12   8    0.30    0.38
   1  12  -8    0.31    0.58
  -1 -12   9   34.81    2.44
   1 -12  -9   40.16    2.62
  -1  12  -9   33.02    2.86
   1  12   9   35.96    2.40
  -1 -12  -9   34.79    2.40
  -1  12   9   36.26    2.39
   1  12  -9   33.66    2.77
  -1 -12  -9   40.26    2.56
   1 -12   9   35.16    2.47
  -1  12 -10    6.96    1.34
   1 -12 -10    4.79    0.97
   1  12  10    5.17    0.88
  -1 -12  10    7.35    1.00
  -1 -12 -10    6.47    1.02
   1 -12  10    5.51    0.93
   1  12 -10    4.15    1.13
  -1  12  10    5.88    0.92
  -1 -12  11   46.88    3.12
   1 -12 -11   51.56    3.35
   1  12  11   48.19    3.12
  -1  12 -11   48.15    3.66
  -1  12  11   47.60    3.07
  -1 -12 -11   49.62    3.30
   1  12 -11   47.69    3.66
   1 -12  11   45.72    3.12
  -1  12 -12    6.96    1.44
  -1 -12  12    4.70    0.89
   1 -12 -12    3.06    0.91
   1  12  12    3.96    0.85
   1  12 -12    3.22    1.15
  -1  12  12    4.56    0.88
  -1 -12 -12    2.69    0.84
   1 -12  12    4.48    0.83
  -1  12 -13    5.26    1.43
   1 -12 -13    5.51    1.12
   1  12  13    6.89    1.13
  -1 -12  13    7.70    1.06
   1  12 -13    8.30    1.67
  -1 -12 -13    6.62    1.20
   1 -12  13    5.55    1.01
  -1  12  13    7.98    1.15
  -1  12 -14    0.37    0.80
   1  12  14    0.45    0.55
   1 -12 -14    0.57    0.73
  -1 -12  14    1.33    0.61
  -1  12  14    0.37    0.55
   1 -12  14    0.03    0.50
   1  12 -14   -0.77    0.70
  -1 -12 -14   -0.66    0.62
  -1 -12  15    4.74    0.95
  -1  12 -15    5.60    1.51
   1 -12 -15    5.95    1.21
   1  12  15    4.44    1.00
  -1  12  15    4.34    0.97
   1 -12  15    4.67    0.95
   1  12 -15    3.61    1.35
   1  12  16    3.00    0.91
   1 -12 -16    2.11    1.06
  -1  12 -16    1.68    1.20
  -1  12  16    1.33    0.72
   1  12 -16    2.94    1.37
  -1  12 -17   18.86    2.74
   1  12  17   17.27    1.97
  -1  12  17   12.52    1.73
   1  12 -17   27.76    3.14
  -1 -13   0   39.27    2.48
  -1  13   0   39.49    2.20
   1  13   0   38.34    2.58
   1 -13   0   34.13    2.41
  -1  13   0   35.47    2.62
   1  13   0   40.66    2.24
   1  13   1   11.02    1.19
  -1 -13   1    9.01    1.07
  -1  13  -1    7.43    1.16
   1 -13  -1    9.68    1.05
  -1  13  -1    9.97    0.79
   1  13   1   10.49    0.90
  -1  13   1   10.64    1.25
   1  13  -1   10.49    1.24
  -1 -13  -1    9.11    1.11
  -1  13   1   10.95    0.86
   1 -13   1    8.67    1.04
   1  13  -1   10.95    0.87
  -1 -13   2   20.56    1.58
  -1  13  -2   19.63    1.28
   1  13   2   20.39    1.59
  -1  13  -2   21.62    1.79
   1 -13  -2   18.33    1.51
   1  13   2   22.21    1.45
  -1  13   2   16.42    1.60
   1 -13   2   18.31    1.53
   1  13  -2   21.71    1.76
   1  13  -2   21.58    1.35
  -1  13   2   22.25    1.42
  -1 -13  -2   20.98    1.58
  -1  13  -3    1.99    0.73
   1  13   3    2.26    0.55
   1 -13  -3    2.24    0.57
  -1 -13   3    1.51    0.56
  -1  13  -3    1.85    0.34
   1  13   3    2.12    0.51
  -1  13   3    1.46    0.56
   1 -13   3    1.38    0.52
  -1  13   3    2.12    0.46
  -1 -13  -3    2.44    0.58
   1  13  -3    2.57    0.71
   1  13  -3    1.85    0.39
  -1  13  -4    5.39    0.55
  -1 -13   4    5.05    0.84
  -1  13  -4    6.30    1.11
   1 -13  -4    5.55    0.79
   1  13   4    5.23    0.74
   1  13  -4    6.29    1.05
  -1  13   4    5.89    0.77
  -1  13   4    3.33    0.73
   1 -13   4    4.92    0.82
  -1 -13  -4    5.25    0.79
  -1 -13  -4    5.24    0.74
   1  13  -4    5.16    0.59
   1 -13  -5    1.18    0.48
  -1 -13   5    1.42    0.55
   1 -13  -5    1.92    0.51
  -1  13  -5    1.94    0.73
   1  13   5    1.47    0.49
   1  13  -5    1.81    0.37
  -1 -13  -5    1.35    0.50
   1 -13   5    1.43    0.53
   1  13  -5    1.64    0.62
  -1 -13  -5    1.82    0.49
  -1  13   5    1.48    0.45
  -1 -13   6    6.06    0.95
   1  13   6    8.05    0.98
   1 -13  -6    7.62    0.94
   1 -13  -6    6.69    0.93
  -1  13  -6    6.17    1.17
  -1 -13  -6    7.48    0.93
   1 -13   6    6.01    0.93
  -1 -13  -6   10.15    1.06
   1  13  -6    5.76    1.13
  -1  13   6    7.52    0.90
   1  13   7   17.85    1.42
   1 -13  -7   18.13    1.43
  -1 -13   7   16.69    1.49
  -1  13  -7   14.44    1.81
   1 -13  -7   16.71    1.48
  -1 -13  -7   17.71    1.43
   1  13  -7   15.86    1.83
   1 -13   7   17.27    1.51
  -1 -13  -7   18.74    1.49
  -1  13   7   17.52    1.40
   1  13   8   19.30    1.52
   1 -13  -8   17.34    1.40
  -1  13  -8   14.60    1.86
  -1 -13   8   16.99    1.49
   1 -13  -8   16.05    1.47
  -1 -13  -8   17.33    1.47
  -1  13   8   13.80    1.33
  -1 -13  -8   15.76    1.42
   1 -13   8   17.98    1.52
   1  13  -8   17.47    1.96
  -1  13  -9    1.66    0.78
   1  13   9    2.17    0.64
  -1 -13   9    2.67    0.70
   1 -13  -9    2.54    0.74
  -1 -13  -9    2.14    0.63
  -1 -13  -9    2.17    0.61
   1 -13   9    2.22    0.64
  -1  13   9    1.87    0.60
   1  13  -9    2.54    0.90
  -1 -13  10    6.07    0.98
   1  13  10    3.90    0.84
   1 -13 -10    3.40    0.85
  -1  13 -10    3.06    1.06
   1 -13  10    3.97    0.83
  -1 -13 -10    7.02    1.07
  -1  13  10    3.82    0.80
   1  13 -10    3.22    1.08
   1 -13 -11    1.52    0.72
  -1  13 -11    0.93    0.77
  -1 -13  11    0.56    0.52
   1  13  11    0.45    0.54
  -1 -13 -11    1.39    0.72
   1 -13  11    2.31    0.73
  -1  13  11    0.58    0.52
   1  13 -11    0.87    0.82
  -1 -13  12    5.22    0.95
   1 -13 -12    4.02    0.95
   1  13  12    3.49    0.86
  -1  13 -12    3.39    1.16
   1 -13  12    3.52    0.87
   1  13 -12    2.20    0.99
  -1  13  12    4.52    0.87
  -1 -13 -12    3.82    0.91
  -1 -13  13    2.86    0.78
  -1  13 -13    2.81    1.25
   1 -13 -13    3.57    0.98
   1  13  13    4.07    0.91
   1  13 -13    4.47    1.28
  -1  13  13    2.92    0.82
   1 -13  13    3.81    0.89
  -1 -13  14    8.72    1.26
  -1  13 -14    8.75    1.72
   1  13  14   10.40    1.40
   1 -13 -14    9.07    1.48
  -1  13  14    6.90    1.18
   1 -13  14    9.21    1.31
   1  13 -14    9.64    1.80
   1 -13 -15    0.69    1.12
  -1 -13  15    0.75    0.65
  -1  13 -15    2.87    1.28
   1  13  15    1.38    0.72
   1  13 -15    0.80    0.97
   1 -13  15    2.02    0.75
  -1  13  15    0.74    0.68
  -1  13 -16    3.84    1.40
   1  13  16    5.71    1.10
   1  13 -16    2.69    1.31
  -1  13  16    4.30    0.99
  -1  13 -17   -1.12    0.76
   1  13  17   -0.40    0.85
   1  13 -17    0.07    1.09
   1  14   0    0.19    0.29
  -1  14   0   -0.08    0.25
   1 -14   0    0.42    0.42
  -1 -14   0   -0.38    0.36
   1  14   0   -0.17    0.41
  -1  14   0   -0.33    0.40
   1  14   1   10.90    0.92
   1  14   1    8.52    1.11
  -1  14  -1   10.12    1.32
  -1 -14   1    9.10    1.11
   1 -14  -1    8.13    1.02
  -1  14  -1   10.41    0.81
   1  14  -1   11.19    1.29
   1 -14   1    6.13    0.94
  -1  14   1    9.97    0.86
   1  14  -1    8.82    0.88
  -1  14   1    9.13    1.21
  -1 -14  -1   11.00    1.19
  -1  14  -2   22.25    1.46
   1 -14  -2   22.54    1.75
   1  14   2   24.31    1.81
   1  14   2   25.35    1.64
  -1 -14   2   22.95    1.79
  -1  14  -2   24.47    2.04
  -1 -14  -2   22.66    1.75
   1  14  -2   22.96    1.94
  -1  14   2   27.90    1.97
   1  14  -2   23.40    1.51
   1 -14   2   23.36    1.78
  -1  14   2   24.95    1.58
  -1  14  -3   63.38    3.32
   1  14   3   63.60    3.51
   1  14   3   58.36    3.75
  -1 -14   3   64.41    3.82
   1 -14  -3   57.29    3.67
  -1  14  -3   65.98    4.13
  -1  14   3   60.91    3.87
   1  14  -3   64.37    3.38
  -1 -14  -3   60.75    3.74
   1 -14   3   61.17    3.77
  -1  14   3   62.78    3.48
   1  14  -3   62.46    4.03
  -1 -14   4   31.21    2.12
   1  14   4   27.49    1.86
   1 -14  -4   26.80    1.94
  -1  14  -4   25.72    2.24
   1  14  -4   28.08    2.26
   1 -14   4   29.17    2.06
  -1 -14  -4   25.94    1.88
   1  14  -4   26.48    1.66
  -1 -14  -4   26.17    1.96
  -1  14   4   28.93    1.83
  -1  14   4   27.90    2.06
   1 -14  -5   34.37    2.34
  -1 -14   5   35.77    2.46
  -1  14  -5   34.29    2.73
   1  14   5   37.47    2.30
   1 -14  -5   30.68    2.32
   1  14  -5   35.23    2.67
  -1 -14  -5   36.63    2.34
   1 -14   5   38.05    2.49
  -1  14   5   38.65    2.28
  -1 -14  -5   34.89    2.41
   1 -14  -6    5.24    0.82
   1  14   6    6.32    0.85
  -1  14  -6    7.39    1.26
  -1 -14   6    5.89    0.98
   1 -14  -6    5.66    0.86
   1  14  -6    5.36    1.10
  -1  14   6    6.26    0.84
   1 -14   6    5.91    0.92
  -1 -14  -6    4.59    0.76
  -1 -14  -6    4.55    0.81
   1 -14  -7   -0.16    0.38
   1  14   7    1.07    0.47
  -1  14  -7    0.04    0.59
   1 -14  -7   -0.30    0.34
  -1 -14   7   -0.43    0.39
   1  14  -7   -0.69    0.48
  -1  14   7   -0.28    0.33
  -1 -14  -7    0.21    0.38
   1 -14   7    0.14    0.46
  -1 -14  -7   -0.84    0.37
   1 -14  -8    7.27    1.02
  -1 -14   8    5.96    0.98
   1 -14  -8    5.94    0.90
  -1  14  -8    5.89    1.24
   1  14   8    6.02    0.95
   1  14  -8    4.62    1.08
  -1 -14  -8    6.89    0.99
  -1  14   8    5.87    0.90
  -1 -14  -8    5.78    0.91
   1 -14   8    6.02    1.00
  -1  14  -9   15.55    1.95
  -1 -14   9   15.02    1.59
   1  14   9   11.27    1.37
   1 -14  -9   14.87    1.57
   1 -14   9   16.13    1.65
   1  14  -9   12.94    1.78
  -1  14   9   15.62    1.54
  -1 -14  -9   13.55    1.48
  -1  14 -10   30.56    2.62
  -1 -14  10   24.65    2.12
   1  14  10   25.26    2.03
   1 -14 -10   27.39    2.20
   1  14 -10   27.12    2.56
  -1 -14 -10   28.34    2.22
   1 -14  10   28.88    2.23
  -1  14  10   30.18    2.16
  -1 -14  11   15.64    1.69
   1  14  11   16.19    1.74
  -1  14 -11   18.03    2.29
   1 -14 -11   22.07    1.85
   1  14 -11   13.36    2.03
  -1  14  11   19.76    1.71
   1 -14  11   19.08    1.70
  -1 -14  12    8.08    1.21
   1  14  12    8.45    1.23
   1 -14 -12    8.39    1.33
  -1  14 -12    7.38    1.58
  -1  14  12    8.96    1.24
   1 -14  12   10.21    1.31
   1  14 -12    8.51    1.60
   1 -14 -13    2.86    1.01
  -1 -14  13    2.40    0.73
  -1  14 -13    2.76    1.20
   1  14  13    4.68    1.02
   1 -14  13    3.64    0.88
  -1  14  13    2.18    0.78
   1  14 -13    2.76    1.11
  -1  14 -14    1.39    1.11
   1  14  14    1.66    0.73
  -1 -14  14    0.44    0.65
  -1  14  14   -0.40    0.52
   1  14 -14    0.07    0.94
   1 -14  14    0.57    0.63
  -1  14 -15    1.06    1.08
  -1 -14  15   -0.18    0.58
   1  14  15    0.58    0.63
   1 -14  15    1.17    0.69
   1  14 -15    0.11    0.87
  -1  14  15   -0.65    0.49
  -1  14 -16    5.42    1.58
   1  14  16    4.62    1.04
   1  14 -16    6.01    1.60
  -1  14  16    6.15    1.21
   1 -14  16    6.34    1.58
   1 -15   0    7.25    1.04
   1  15   0    8.31    0.87
  -1  15   0    7.83    1.17
  -1 -15   0    8.18    1.09
  -1  15   0    6.92    0.78
   1  15   0    8.19    1.11
  -1  15  -1   15.98    1.16
   1  15   1   14.80    1.45
   1  15   1   16.19    1.25
   1 -15  -1   16.44    1.43
  -1  15  -1   18.11    1.85
  -1 -15   1   15.01    1.56
  -1  15   1   16.44    1.54
   1  15  -1   19.13    1.62
   1 -15   1   13.79    1.38
   1  15  -1   18.25    1.25
  -1 -15  -1   16.79    1.49
  -1  15   1   15.89    1.20
   1 -15  -2    0.28    0.38
  -1  15  -2    1.01    0.33
   1  15   2    1.29    0.52
  -1 -15   2    1.29    0.61
   1  15   2    1.30    0.47
  -1  15  -2    0.51    0.60
   1  15  -2    0.55    0.57
  -1  15   2    1.76    0.59
  -1 -15  -2    0.89    0.49
   1 -15   2    1.11    0.58
   1  15  -2    1.00    0.37
  -1  15   2    1.29    0.45
  -1 -15   3    3.36    0.77
   1  15   3    2.83    0.61
   1 -15  -3    2.96    0.65
   1  15   3    3.07    0.69
  -1  15  -3    1.42    0.72
   1 -15   3    3.13    0.72
  -1  15   3    3.93    0.79
   1  15  -3    3.05    0.51
   1  15  -3    4.15    0.92
  -1  15   3    2.88    0.59
  -1 -15  -3    2.35    0.64
  -1  15  -4    3.76    0.90
   1 -15  -4    2.06    0.59
   1  15   4    1.44    0.51
  -1 -15   4    1.54    0.62
  -1  15   4    2.32    0.64
   1  15  -4    2.13    0.77
   1 -15   4    2.23    0.74
  -1 -15  -4    1.99    0.53
  -1 -15  -4    2.63    0.67
  -1  15   4    1.42    0.47
  -1 -15   5    2.95    0.80
  -1  15  -5    4.55    1.03
   1 -15  -5    2.35    0.61
   1 -15  -5    2.44    0.65
   1  15   5    2.90    0.62
   1 -15   5    3.48    0.82
  -1 -15  -5    3.32    0.75
   1  15  -5    2.46    0.85
  -1 -15  -5    2.53    0.63
  -1  15   5    2.85    0.63
   1 -15  -6    9.66    1.14
  -1 -15   6    7.96    1.17
  -1  15  -6    8.12    1.41
   1  15   6    7.03    1.00
   1 -15  -6   10.30    1.17
  -1 -15  -6    8.42    1.03
   1  15  -6    7.46    1.32
  -1  15   6    8.61    1.04
   1 -15   6    8.45    1.19
  -1 -15  -6    8.43    1.08
   1 -15  -7   21.59    1.81
   1  15   7   27.26    1.88
   1 -15  -7   22.08    1.76
  -1 -15   7   24.45    1.99
  -1  15  -7   23.98    2.27
  -1 -15  -7   21.05    1.79
   1  15  -7   22.41    2.16
  -1 -15  -7   26.77    1.90
  -1  15   7   22.06    1.72
   1 -15   7   21.65    1.94
   1 -15  -8    6.45    0.99
  -1  15  -8    5.60    1.23
   1  15   8    7.14    1.05
  -1 -15   8    4.86    0.99
  -1 -15  -8    5.93    0.97
   1 -15   8    5.15    1.02
   1  15  -8    8.09    1.39
  -1  15   8    8.00    1.05
  -1  15  -9    2.47    1.00
  -1 -15   9    3.98    0.86
   1  15   9    2.47    0.79
   1 -15  -9    3.11    0.78
   1 -15   9    3.10    0.85
   1  15  -9    3.55    1.06
  -1  15   9    2.87    0.78
  -1 -15  10    0.26    0.52
  -1  15 -10   -0.53    0.65
   1 -15 -10    0.16    0.57
   1  15  10   -0.01    0.47
   1  15 -10    1.43    0.82
  -1  15  10    0.07    0.49
   1 -15  10    0.28    0.64
  -1  15 -11    0.19    0.69
  -1 -15  11    0.95    0.66
   1  15  11   -0.27    0.48
   1  15 -11   -0.44    0.74
  -1  15  11    0.63    0.54
   1 -15  11    0.63    0.65
   1  15  12    5.70    1.08
  -1 -15  12    5.89    1.05
  -1  15 -12    4.79    1.35
   1  15 -12    3.66    1.18
  -1  15  12    4.95    1.01
   1 -15  12    6.01    1.12
   1  15  13    6.29    1.12
  -1 -15  13    5.90    1.09
  -1  15 -13    6.00    1.55
   1  15 -13    4.89    1.43
  -1  15  13    7.68    1.21
   1 -15  13    6.34    1.19
   1  15  14    4.66    1.03
  -1  15 -14    2.01    1.20
  -1 -15  14    4.75    1.06
   1  15 -14    2.15    1.20
  -1  15  14    3.83    0.94
   1 -15  14    2.71    0.88
  -1  15 -15    1.97    1.16
  -1 -15  15    1.32    0.77
   1  15  15    0.45    0.64
   1 -15  15    1.16    0.73
   1  15 -15    2.20    1.23
  -1  15  15    1.78    0.78
   1  15 -16    5.71    1.83
   1 -15  16    4.32    1.22
  -1 -16   0   -0.04    0.42
   1  16   0    0.27    0.46
   1  16   0    0.60    0.40
  -1  16   0    0.08    0.32
  -1  16   0    0.15    0.51
   1 -16   0    0.02    0.46
   1 -16  -1    1.20    0.54
   1  16   1    1.59    0.62
   1  16   1    2.99    0.59
  -1  16  -1    3.95    0.90
  -1  16  -1    2.20    0.49
  -1 -16   1    1.79    0.60
  -1 -16  -1    1.72    0.66
   1  16  -1    3.68    0.59
  -1  16   1    1.89    0.49
  -1  16   1    2.70    0.77
   1  16  -1    2.98    0.78
   1 -16   1    3.63    0.82
  -1 -16   2   40.00    2.76
   1  16   2   37.67    2.42
  -1  16  -2   40.25    2.96
   1  16   2   39.05    2.70
   1 -16  -2   40.43    2.68
   1  16  -2   40.17    2.88
  -1 -16  -2   39.44    2.71
  -1  16   2   36.60    2.73
   1 -16   2   36.54    2.68
   1  16  -2   42.20    2.36
  -1  16   2   40.40    2.41
   1 -16  -3   14.13    1.47
   1  16   3   14.24    1.50
   1  16   3   16.38    1.29
  -1  16  -3   15.31    1.84
  -1 -16   3   16.26    1.67
   1 -16   3   13.10    1.53
  -1 -16  -3   15.84    1.46
   1  16  -3   12.87    1.63
  -1  16   3   12.62    1.49
  -1  16   3   13.54    1.19
   1 -16  -4   50.65    3.36
   1  16   4   56.77    3.22
  -1 -16   4   57.71    3.55
  -1  16  -4   56.26    3.84
  -1  16   4   58.04    3.21
  -1 -16  -4   47.29    3.37
   1  16  -4   56.57    3.77
   1 -16   4   52.16    3.48
  -1 -16  -4   51.97    3.43
   1  16   5   11.16    1.24
   1 -16  -5   13.77    1.44
  -1 -16   5   10.65    1.42
  -1  16  -5   14.70    1.85
   1 -16  -5   14.34    1.43
   1  16  -5   12.53    1.69
  -1 -16  -5   13.83    1.47
  -1  16   5   12.65    1.28
   1 -16   5   13.02    1.48
   1 -16  -6    7.93    1.09
   1  16   6    6.91    0.99
  -1 -16   6    6.85    1.14
  -1  16  -6    9.30    1.49
   1 -16  -6    6.31    0.99
   1 -16   6    9.09    1.29
  -1  16   6    9.58    1.10
  -1 -16  -6    8.74    1.18
   1  16  -6   10.77    1.56
   1  16   7   -0.04    0.41
  -1  16  -7   -1.27    0.55
   1 -16  -7   -0.44    0.38
  -1 -16   7   -0.84    0.50
   1 -16  -7    0.18    0.47
  -1  16   7    0.09    0.44
  -1 -16  -7    0.35    0.50
   1  16  -7    0.10    0.62
   1 -16   7    0.99    0.60
   1 -16  -8    7.69    1.19
  -1  16  -8    7.91    1.53
   1  16   8    6.46    1.04
  -1 -16   8   10.14    1.37
   1 -16   8   11.34    1.42
  -1  16   8    7.69    1.09
  -1 -16  -8    8.10    1.15
   1  16  -8   10.40    1.61
   1  16   9    4.92    0.92
  -1  16  -9    2.74    1.08
  -1 -16   9    3.45    0.92
   1 -16   9    4.86    0.98
   1  16  -9    5.83    1.27
  -1  16   9    4.92    0.96
  -1  16 -10   26.01    2.90
  -1 -16  10   27.37    2.33
   1  16  10   29.81    2.17
   1  16 -10   24.04    2.72
  -1  16  10   29.21    2.16
   1 -16  10   27.23    2.27
  -1 -16  11   10.82    1.53
   1  16  11   11.38    1.48
  -1  16 -11   11.16    1.83
   1  16 -11   12.75    1.96
   1 -16  11   13.32    1.63
  -1  16  11   10.60    1.44
   1  16  12   14.45    1.72
  -1  16 -12   15.94    2.22
  -1 -16  12   13.17    1.67
   1 -16  12   13.45    1.71
  -1  16  12   14.07    1.62
   1  16 -12   16.82    2.28
   1  16  13    1.07    0.68
  -1 -16  13    2.00    0.76
  -1  16 -13    1.83    1.11
  -1  16  13    0.70    0.62
   1  16 -13    1.61    1.01
   1 -16  13   -0.31    0.59
  -1 -16  14   -0.51    0.61
   1  16  14    0.22    0.64
  -1  16 -14   -1.10    0.79
   1 -16  14    0.57    0.74
  -1  16  14   -0.26    0.68
   1  16 -14   -0.90    0.69
  -1  16 -15    1.68    1.06
  -1 -16  15   -0.62    0.62
   1 -16  15    0.11    0.68
   1  16 -15    0.48    1.04
  -1  17   0    5.37    1.02
   1  17   0    4.95    0.73
   1 -17   0    4.29    0.92
  -1  17   0    4.49    0.68
   1  17   0    4.45    1.02
  -1 -17   0    4.67    0.96
  -1  17  -1   15.50    1.86
   1 -17  -1   17.58    1.60
   1  17   1   16.96    1.34
  -1 -17   1   18.36    1.70
   1  17  -1   18.77    1.69
   1  17  -1   16.22    1.30
   1 -17   1   19.05    1.83
  -1 -17  -1   17.96    1.59
  -1  17   1   15.64    1.30
  -1  17   1   15.19    1.76
   1  17   2    0.70    0.46
  -1  17  -2    2.35    0.82
   1 -17  -2    0.81    0.56
  -1 -17   2    0.19    0.49
  -1  17   2    1.09    0.44
   1 -17   2    0.51    0.54
  -1  17   2    1.18    0.61
  -1 -17  -2    0.36    0.51
   1  17  -2   -0.03    0.52
   1  17   3    0.64    0.45
  -1  17  -3    0.22    0.63
  -1 -17   3    1.25    0.67
   1 -17  -3    0.97    0.57
  -1  17   3    0.33    0.51
  -1 -17  -3    1.59    0.62
   1 -17   3    0.70    0.57
  -1  17   3    0.17    0.41
   1  17  -3    0.12    0.55
   1 -17  -4    0.96    0.51
  -1  17  -4    0.48    0.67
  -1 -17   4   -0.36    0.50
   1 -17  -4   -0.02    0.46
   1  17   4   -0.07    0.43
   1 -17   4   -1.38    0.41
  -1 -17  -4   -0.25    0.41
   1  17  -4    0.65    0.66
  -1  17   4   -0.18    0.39
  -1  17  -5    9.76    1.50
   1 -17  -5    7.14    1.07
  -1 -17   5    6.62    1.16
   1  17   5    7.48    1.03
   1 -17  -5    6.82    1.10
  -1  17   5    8.62    1.06
  -1 -17  -5    9.00    1.22
   1  17  -5    6.23    1.30
   1 -17   5    6.76    1.19
   1 -17  -6    4.20    0.85
   1  17   6    2.58    0.70
  -1 -17   6    2.82    0.82
  -1  17  -6    3.14    1.07
   1  17  -6    4.63    1.18
   1 -17   6    2.51    0.82
  -1 -17  -6    3.92    0.83
  -1  17   6    4.10    0.79
  -1 -17   7   26.90    2.17
  -1  17  -7   29.26    2.56
   1 -17  -7   23.72    1.95
   1  17   7   25.28    1.92
  -1  17   7   25.74    1.90
   1 -17   7   21.91    2.13
  -1 -17  -7   24.25    2.04
   1  17  -7   25.42    2.67
   1  17   8    1.43    0.64
  -1 -17   8   -0.15    0.57
  -1  17  -8    1.12    0.79
  -1  17   8    1.66    0.65
   1 -17   8    1.37    0.70
   1  17  -8    1.00    0.79
  -1  17  -9    3.24    1.08
  -1 -17   9    5.04    1.09
   1  17   9    3.36    0.85
   1 -17   9    2.92    0.93
   1  17  -9    2.71    1.06
  -1  17   9    3.80    0.90
   1  17  10   -0.15    0.52
  -1 -17  10   -0.65    0.60
  -1  17 -10    1.15    0.81
   1  17 -10    0.84    0.84
   1 -17  10   -0.27    0.62
  -1  17  10   -0.14    0.49
  -1  17 -11    0.52    0.85
  -1 -17  11   -0.12    0.69
   1  17  11    0.26    0.60
  -1  17  11   -0.77    0.51
   1 -17  11    0.07    0.66
   1  17 -11   -0.67    0.63
   1  17  12    1.29    0.79
  -1  17 -12    0.49    0.95
  -1 -17  12    0.45    0.73
   1  17 -12    1.15    0.86
  -1  17  12    0.61    0.62
   1 -17  12   -0.06    0.71
  -1 -17  13    9.43    1.46
   1  17  13    9.63    1.43
  -1  17 -13   10.20    1.97
   1  17 -13   10.00    1.91
  -1  17  13    7.18    1.29
   1 -17  13    9.72    1.47
   1  17  14    0.53    0.72
  -1 -17  14   -0.18    0.67
  -1  17 -14   -0.22    0.97
   1  17 -14    0.91    0.97
  -1  17  14    0.55    0.73
   1 -17  14    0.18    0.74
  -1 -18   0    0.07    0.53
   1  18   0    0.32    0.41
  -1  18   0    0.94    0.66
   1 -18   0    0.73    0.58
   1 -18  -1   -0.58    0.52
   1  18   1    0.32    0.41
  -1  18  -1   -0.19    0.51
  -1 -18   1   -0.14    0.57
   1 -18   1    0.07    0.51
  -1 -18  -1    0.60    0.57
  -1  18   1    0.01    0.35
  -1  18   1   -1.36    0.58
  -1  18  -2   36.84    2.76
   1 -18  -2   29.80    2.40
  -1 -18   2   32.53    2.51
   1  18   2   33.82    2.19
  -1 -18  -2   34.54    2.51
   1 -18   2   29.94    2.43
  -1  18   2   33.17    2.15
  -1 -18   3    1.90    0.72
  -1  18  -3    0.72    0.70
   1 -18  -3    0.90    0.58
   1  18   3    1.60    0.54
   1 -18   3    0.60    0.66
  -1 -18  -3    0.34    0.52
  -1  18   3    0.66    0.49
   1 -18  -4   47.13    3.14
  -1  18  -4   45.69    3.52
   1  18   4   44.65    2.89
   1  18  -4   50.12    3.58
   1 -18   4   47.24    3.26
  -1 -18  -4   45.06    3.17
  -1  18   4   48.31    2.90
  -1 -18   5    1.69    0.73
   1  18   5    1.74    0.63
  -1  18  -5    1.11    0.81
   1 -18  -5    0.19    0.56
   1 -18   5    0.48    0.56
  -1  18   5    0.80    0.54
   1  18  -5    0.30    0.64
  -1 -18  -5   -0.05    0.52
   1 -18  -6    9.02    1.24
  -1  18  -6   12.46    1.80
   1  18   6    6.33    1.05
  -1 -18   6    9.46    1.40
  -1  18   6    7.86    1.10
   1 -18   6   10.52    1.51
   1  18  -6   10.63    1.60
  -1 -18  -6    7.67    1.20
   1  18   7    0.88    0.55
  -1  18  -7   -0.30    0.69
  -1 -18   7   -0.29    0.55
  -1  18   7   -0.20    0.46
   1 -18   7   -0.41    0.54
   1  18  -7    0.36    0.74
  -1 -18  -7    0.01    0.50
  -1 -18   8   10.18    1.49
   1  18   8    8.00    1.20
  -1  18  -8    9.72    1.73
  -1  18   8    8.79    1.19
   1  18  -8    8.24    1.57
   1 -18   8   12.00    1.64
  -1 -18   9   -0.16    0.62
  -1  18  -9   -0.80    0.71
   1  18   9    0.05    0.48
   1  18  -9    0.16    0.79
   1 -18   9   -0.05    0.62
  -1  18   9   -0.36    0.43
  -1 -18  10   28.05    2.37
  -1  18 -10   24.37    2.80
   1  18  10   25.43    2.11
   1 -18  10   21.14    2.31
  -1  18  10   22.86    2.01
   1  18 -10   23.50    2.69
  -1 -18  11    3.15    0.96
  -1  18 -11    3.00    1.20
   1  18  11    1.56    0.73
  -1  18  11    1.12    0.64
   1  18 -11    2.37    1.14
   1 -18  11    0.61    0.75
  -1 -18  12   16.75    1.96
   1  18  12   15.46    1.79
  -1  18 -12   13.84    2.26
  -1  18  12   15.02    1.74
   1 -18  12   14.80    1.94
   1  18 -12   12.40    2.04
  -1  18 -13   -0.41    0.73
   1  18  13   -0.04    0.63
  -1 -18  13   -0.74    0.66
   1  18 -13   -0.79    0.82
   1 -18  13   -0.66    0.64
  -1  18  13   -0.56    0.57
   1  18 -14   -0.82    1.26
  -1 -19   0    0.68    0.67
   1 -19   0   -0.47    0.48
  -1 -19   1   22.00    1.99
   1  19   1   26.00    1.92
   1 -19  -1   21.68    1.97
   1 -19   1   19.87    2.10
  -1 -19  -1   20.93    1.99
   1 -19  -2   -0.38    0.49
  -1 -19   2   -0.40    0.52
   1  19   2    0.44    0.44
  -1 -19  -2   -0.56    0.42
   1 -19   2   -0.50    0.59
   1  19   3    0.79    0.53
  -1  19  -3    0.44    0.74
   1 -19  -3    1.02    0.66
  -1 -19   3    0.60    0.63
  -1 -19  -3    0.32    0.54
   1 -19   3    1.48    0.77
  -1  19   3    1.20    0.51
   1  19   4    0.99    0.53
   1 -19  -4    1.06    0.63
  -1 -19   4    0.46    0.64
  -1  19  -4   -0.79    0.61
  -1 -19  -4   -0.09    0.59
   1 -19   4   -0.19    0.70
  -1  19   4    0.43    0.48
  -1  19  -5    4.78    1.21
   1  19   5    4.37    0.89
   1 -19  -5    6.46    1.07
  -1 -19   5    5.87    1.14
  -1  19   5    4.93    0.84
  -1 -19  -5    4.61    1.02
   1 -19   5    6.90    1.29
   1 -19  -6   -0.21    0.48
  -1 -19   6   -1.06    0.59
   1  19   6    0.20    0.51
  -1  19  -6    0.02    0.69
   1 -19   6   -0.35    0.59
  -1 -19  -6    0.19    0.59
  -1  19   6    0.45    0.54
  -1  19  -7   20.22    2.48
   1  19   7   20.74    1.81
  -1 -19   7   25.92    2.23
  -1 -19  -7   24.99    3.10
  -1  19   7   21.65    1.84
   1 -19   7   23.91    2.23
  -1  19  -8   -0.03    0.74
   1  19   8    1.90    0.71
  -1 -19   8    1.14    0.84
  -1  19   8   -0.57    0.50
   1 -19   8    0.13    0.63
  -1 -19   9    5.87    1.22
  -1  19  -9    5.38    1.32
   1  19   9    6.47    1.13
   1 -19   9    7.65    1.37
  -1  19   9    4.79    0.97
  -1  19 -10    1.41    0.93
   1  19  10    0.40    0.63
  -1 -19  10    0.69    0.81
  -1  19  10   -0.41    0.43
   1 -19  10   -0.74    0.70
   1  19  11   -0.10    0.66
  -1  19 -11    0.55    0.96
  -1 -19  11    0.34    0.71
  -1  19  11    0.15    0.60
   1 -19  11   -1.00    0.63
  -1  19 -12    0.21    0.79
   1  19  12    0.80    0.70
  -1 -19  12    0.85    0.88
   1 -19  12    0.20    0.66
  -1  19  12   -0.38    0.57
  -1 -20   0    0.09    0.70
   1 -20   0    0.45    0.61
   1 -20  -1   -0.34    0.54
  -1 -20   1    0.57    0.61
  -1 -20  -1   -0.17    0.54
   1 -20   1   -0.89    0.58
   1 -20  -2   12.31    1.59
  -1 -20   2   10.78    1.58
  -1 -20  -2   14.97    1.75
   1 -20   2   15.01    1.81
   1 -20  -3   -0.24    0.59
  -1 -20   3   -0.02    0.61
   1  20   3    0.42    0.45
   1 -20   3   -0.23    0.52
  -1 -20  -3   -0.94    0.48
   1  20   4   20.80    1.74
  -1 -20   4   24.61    2.18
   1 -20  -4   20.01    1.94
  -1 -20  -4   21.27    2.01
   1 -20   4   23.97    2.21
  -1  20   4   21.34    1.70
   1  20   5   -0.66    0.43
  -1 -20   5   -0.21    0.59
   1 -20  -5    0.07    0.61
   1 -20   5   -0.75    0.62
  -1 -20  -5    0.66    0.69
  -1  20   5   -0.19    0.44
   1  20   6    5.82    1.02
  -1 -20   6    6.43    1.32
  -1 -20  -6    5.31    1.12
  -1  20   6    5.54    0.99
   1 -20   6    8.32    1.41
   1  20   7    0.39    0.56
  -1 -20   7   -0.79    0.70
  -1  20   7    0.45    0.51
   1 -20   7    0.29    0.69
   1  20   8   10.75    1.39
  -1 -20   8    7.57    1.46
   1 -20   8    9.02    1.53
  -1  20   8    8.46    1.25
   1  20   9    0.24    0.65
  -1 -20   9    0.51    0.76
  -1  20   9    0.38    0.63
   1 -20   9    0.25    0.70
  -1 -20  10   26.67    2.49
   1  20  10   22.86    2.16
   1 -20  10   27.94    2.60
  -1  20  10   29.33    2.19
   1  20  11   -0.16    0.70
  -1  20  11    1.00    0.65
  -1 -21   0    3.49    0.96
   1 -21   0    3.47    0.97
  -1 -21   1   16.94    1.94
   1 -21  -1   13.55    1.70
  -1 -21  -1   15.78    1.88
   1 -21   1   12.78    1.74
   1 -21  -2    0.32    0.69
  -1 -21   2    2.42    0.94
  -1 -21  -2    3.77    1.00
   1 -21   2    1.88    0.87
   1 -21  -3    2.15    0.85
  -1 -21   3    2.40    0.95
  -1 -21  -3    0.61    0.77
   1 -21   3    0.55    0.82
  -1 -21   4    0.15    0.67
   1 -21  -4   -0.69    0.57
  -1 -21  -4    0.45    0.71
   1 -21   4   -0.35    0.67
   1  21   5    3.13    0.83
   1 -21  -5    2.36    0.83
  -1 -21   5    3.41    1.07
   1 -21   5    3.73    1.06
  -1 -21  -5    1.73    0.78
  -1 -21   6    1.17    0.86
   1  21   6    0.16    0.53
  -1  21   6    0.45    0.58
   1 -21   6    2.28    0.99
   1  21   7   13.83    1.54
  -1 -21   7   14.05    1.93
  -1  21   7   13.44    1.53
   1 -21   7   11.04    1.79
   1  21   8    0.36    0.59
  -1 -21   8    0.18    0.80
   1 -21   8    0.92    0.89
  -1  21   8    1.62    0.68
   1  21   9    6.67    1.15
  -1 -21   9    6.33    1.57
   1 -21   9    5.62    1.49
  -1  21   9    4.72    0.97
  -1  21  10    0.30    0.59
   1 -22   0    0.43    0.73
  -1 -22   0   -0.76    0.60
   1 -22  -1    0.73    0.78
  -1 -22   1    1.83    0.94
   1 -22   1    1.19    0.85
  -1 -22  -1    1.00    0.84
  -1 -22   2   16.00    2.02
   1 -22  -2   17.86    1.97
  -1 -22  -2   17.59    2.02
   1 -22   2   17.04    2.03
   1 -22  -3    4.65    1.13
  -1 -22   3    4.45    1.20
   1 -22   3    3.19    1.16
  -1 -22  -3    5.61    1.20
  -1 -22   4   27.23    2.52
   1 -22  -4   26.53    2.37
   1 -22   4   27.46    2.57
  -1 -22  -4   27.21    2.43
  -1 -22   5    6.68    1.41
  -1 -22  -5    2.93    0.96
   1 -22   5    4.66    1.27
  -1 -22   6    4.56    1.20
   1 -22   6    3.24    1.09
  -1 -22   7   -1.43    1.29
   1  22   7    1.52    0.73
   1 -22   7   -0.21    1.28
   1  22   8    2.69    0.89
  -1  22   8    2.62    0.81
   1 -23   0    2.00    0.96
  -1 -23   0    3.21    1.04
   1 -23  -1    2.61    0.99
  -1 -23   1    3.37    1.17
  -1 -23  -1    3.25    1.08
   1 -23   1    3.38    1.03
   1 -23  -2   -1.20    0.68
  -1 -23   2    0.38    0.83
   1 -23   2   -1.08    0.66
  -1 -23  -2    0.30    0.70
   1 -23  -3   -1.02    0.62
  -1 -23   3   -0.64    0.82
  -1 -23  -3   -0.13    0.74
   1 -23   3   -0.77    0.71
   1 -23  -4    0.23    0.85
  -1 -23   4    4.28    1.73
  -1 -23  -4    1.18    0.88
   1 -23   4    1.35    1.06
  -2   0   0   20.55    1.20
  -2   0   0   21.67    1.12
   2   0  -1   -0.42    0.05
  -2   0   1   -0.29    0.06
   2   0  -1   -0.47    0.07
  -2   0   1   -0.35    0.07
   2   0   1   -0.36    0.06
  -2   0  -1   -0.42    0.08
  -2   0  -1   -0.22    0.12
  -2   0   2  118.41    5.88
   2   0   2  112.50    5.68
   2   0  -2  114.58    6.10
  -2   0  -2  119.26    6.09
  -2   0   2  113.61    5.70
   2   0  -2  112.87    5.87
  -2   0  -2  113.76    5.98
  -2   0   3   -0.16    0.06
   2   0   3   -0.26    0.11
  -2   0  -3   -0.05    0.16
   2   0  -3   -0.51    0.22
  -2   0   3   -0.04    0.14
  -2   0  -3   -0.09    0.20
   2   0  -4    1.78    0.37
   2   0   4    2.38    0.28
  -2   0   4    2.58    0.31
  -2   0  -4    2.41    0.38
  -2   0   4    2.17    0.19
  -2   0  -4    2.11    0.32
   2   0   5    0.00    0.14
   2   0  -5   -0.22    0.25
  -2   0  -5    0.02    0.23
  -2   0   5    0.14    0.19
  -2   0   5   -0.04    0.07
  -2   0  -5    0.02    0.19
  -2   0  -6   31.76    2.04
   2   0  -6   32.55    2.07
  -2   0   6   34.14    1.76
  -2   0  -6   33.17    1.95
  -2   0   6   32.48    1.84
   2   0   6   31.81    1.81
   2   0  -7    0.32    0.36
  -2   0   7   -0.07    0.09
   2   0   7    0.11    0.15
   2   0   7    0.18    0.19
  -2   0   7   -0.03    0.17
  -2   0  -7   -0.04    0.29
  -2   0  -8   72.30    4.27
  -2   0   8   72.52    3.83
   2   0   8   73.47    3.93
  -2   0   8   74.81    3.89
   2   0  -8   70.78    4.26
   2   0   8   71.92    3.83
  -2   0   9   -0.05    0.11
   2   0  -9   -0.18    0.38
   2   0   9    0.15    0.21
   2   0   9    0.10    0.19
  -2   0  -9   -0.15    0.38
  -2   0   9    0.21    0.26
  -2   0  10   -0.03    0.27
   2   0 -10   -0.10    0.46
   2   0  10    0.37    0.21
  -2   0  10    0.10    0.14
   2   0  10   -0.05    0.26
  -2   0 -10    0.13    0.47
   2   0  11    0.11    0.23
  -2   0  11    0.19    0.17
  -2   0 -11    0.48    0.52
   2   0  11    0.42    0.29
  -2   0  11   -0.07    0.28
   2   0 -11    0.40    0.56
   2   0  12    8.97    0.98
  -2   0 -12   11.01    1.41
  -2   0  12   10.62    1.09
   2   0  12   10.30    0.83
   2   0 -12   12.05    1.50
  -2   0  13   -0.08    0.35
   2   0  13    0.02    0.23
   2   0 -13   -0.10    0.59
  -2   0 -13   -0.25    0.56
   2   0  13    0.24    0.34
  -2   0 -14   11.38    1.57
   2   0  14    8.71    1.03
  -2   0  14   10.24    1.13
   2   0 -14    7.66    1.37
   2   0  15    0.01    0.39
  -2   0  15   -0.20    0.39
  -2   0 -15   -0.96    0.61
   2   0 -15    0.49    0.85
   2   0  16    5.36    0.85
   2   0 -16    2.98    1.10
  -2   0  16    5.44    0.87
  -2   0 -16    3.49    1.24
   2   0 -17   -0.34    0.80
   2   0  17    0.11    0.45
  -2   0 -17   -0.75    0.89
  -2   0  17    0.40    0.46
  -2   0  18   -0.74    0.47
   2   0 -18   -1.51    0.88
  -2   0 -18   -1.18    0.78
   2   0  18    0.45    0.52
  -2   0  19    0.26    0.57
   2   0 -19   -1.01    0.83
  -2   0 -19   -1.16    0.88
  -2   0 -20    3.98    1.55
   2   0 -20    1.45    1.44
  -2   1   0    0.10    0.04
   2  -1   0    0.03    0.05
   2  -1   0    0.02    0.04
  -2  -1   0    0.34    0.09
  -2   1   0    0.09    0.11
   2   1   1  181.41    8.76
  -2   1  -1  169.23    9.36
  -2  -1   1  175.94    8.76
   2  -1  -1  188.92    9.10
  -2  -1   1  176.85    9.11
  -2   1   1  180.22    9.37
   2   1  -1  158.93    9.31
   2  -1   1  168.62    9.12
  -2   1   1  174.89    8.75
  -2  -1  -1  187.94    9.16
   2  -1   1  173.46    8.71
  -2  -1  -1  198.06    9.29
   2  -1  -2   10.50    0.64
  -2  -1   2    9.28    0.55
  -2  -1   2    8.78    0.54
   2   1   2    8.05    0.54
  -2   1  -2   10.88    0.67
  -2  -1  -2    9.31    0.59
   2  -1   2    8.97    0.49
   2   1  -2    9.13    0.64
   2  -1   2    9.13    0.57
  -2  -1  -2    9.14    0.62
  -2   1   2    9.12    0.56
  -2  -1   3  189.53   10.32
   2   1   3  198.92   10.32
  -2   1  -3  224.00   11.07
  -2  -1   3  192.99   10.70
   2  -1  -3  221.14   11.06
  -2   1   3  198.78   10.34
   2  -1   3  201.31   10.28
  -2  -1  -3  223.40   11.02
  -2  -1  -3  201.29   10.80
  -2   1   3  200.95   10.66
   2  -1   3  203.37   10.76
   2   1  -3  222.29   11.06
  -2   1   3  240.87   10.66
  -2  -1   4   41.23    2.36
  -2  -1   4   44.86    2.39
   2   1   4   42.44    2.36
  -2   1  -4   44.92    2.60
   2  -1  -4   50.77    2.63
  -2  -1  -4   42.39    2.49
   2  -1   4   46.39    2.46
  -2   1   4   44.70    2.39
  -2  -1  -4   50.16    2.58
   2  -1   4   46.06    2.33
  -2   1   4   46.11    2.34
   2   1  -4   43.63    2.59
  -2   1  -5  169.67    9.23
  -2  -1   5  167.05    8.58
   2   1   5  163.63    8.56
   2  -1  -5  191.38    9.25
  -2  -1   5  164.43    8.83
   2  -1   5  172.91    8.54
  -2  -1  -5  171.23    8.97
  -2   1   5  167.48    8.79
   2  -1   5  172.43    8.91
  -2   1   5  173.88    8.60
   2   1  -5  165.58    9.22
  -2  -1  -5  185.55    9.21
   2   1   6    1.29    0.28
  -2   1  -6    1.09    0.38
  -2  -1   6    1.06    0.19
   2  -1  -6    1.33    0.41
  -2  -1   6    1.34    0.29
   2   1  -6    0.99    0.39
  -2   1   6    1.59    0.17
  -2  -1  -6    1.10    0.37
   2  -1   6    0.89    0.22
  -2   1   6    1.17    0.28
  -2  -1  -6    1.04    0.29
   2  -1   6    1.38    0.26
  -2   1  -7    5.53    0.79
  -2  -1   7    7.06    0.60
  -2  -1   7    6.19    0.49
   2  -1  -7    7.44    0.90
   2   1   7    6.84    0.60
   2   1  -7    7.40    0.88
  -2   1   7    5.86    0.63
   2  -1   7    7.31    0.58
  -2   1   7    6.88    0.45
   2  -1   7    8.24    0.60
  -2  -1  -7    6.45    0.80
  -2  -1  -7    7.79    0.68
   2   1   8   -0.20    0.17
   2  -1  -8    0.51    0.39
  -2   1  -8    0.43    0.43
  -2  -1   8   -0.10    0.20
  -2  -1   8   -0.01    0.12
   2  -1   8   -0.03    0.15
   2  -1   8   -0.17    0.18
  -2   1   8    0.12    0.10
  -2  -1  -8   -0.16    0.22
  -2   1   8   -0.08    0.22
   2   1  -8    0.14    0.36
  -2  -1  -8   -0.21    0.31
   2   1   9   71.98    3.87
  -2   1  -9   71.96    4.32
  -2  -1   9   73.11    3.84
   2   1   9   74.90    3.91
   2  -1  -9   70.52    4.30
  -2  -1   9   76.16    3.90
  -2   1   9   68.19    3.78
   2  -1   9   72.48    3.93
   2  -1   9   71.20    3.83
  -2   1   9   71.84    3.90
  -2  -1  -9   71.10    4.28
   2   1  -9   72.16    4.35
  -2  -1  10    0.66    0.20
  -2   1 -10   -0.23    0.38
   2  -1 -10    0.34    0.48
  -2  -1  10    0.45    0.30
   2   1  10    0.45    0.23
   2   1  10    0.27    0.33
   2  -1  10    0.61    0.31
  -2   1  10    0.34    0.14
   2  -1  10    0.27    0.23
  -2   1  10    0.29    0.29
   2   1 -10    1.12    0.59
  -2  -1 -10    1.24    0.58
  -2   1 -11  121.84    7.00
   2   1  11  122.50    6.31
  -2  -1  11  116.75    6.29
   2  -1 -11  112.15    6.91
   2   1  11  124.47    6.39
  -2  -1  11  120.71    6.31
  -2  -1 -11  118.57    6.95
   2   1 -11  116.80    6.97
  -2   1  11  124.15    6.34
  -2   1  11  119.30    6.25
   2  -1  11  121.92    6.40
   2  -1  11  118.82    6.25
   2   1  12    0.06    0.25
  -2   1 -12    1.13    0.67
   2   1  12    0.81    0.36
  -2  -1  12    0.67    0.37
   2  -1 -12    1.26    0.68
  -2  -1  12    0.11    0.19
   2   1 -12    1.03    0.67
   2  -1  12    0.49    0.26
  -2  -1 -12    0.69    0.59
  -2   1  12    0.22    0.33
   2  -1  12    1.12    0.41
  -2  -1  13   13.65    1.25
   2   1  13   13.51    1.22
   2  -1 -13   13.54    1.72
   2   1  13   15.34    1.09
  -2   1 -13   13.29    1.72
   2  -1  13   17.64    1.14
  -2  -1 -13   14.96    1.80
   2   1 -13   15.63    1.85
  -2   1  13   15.02    1.27
   2  -1  13   16.34    1.25
   2   1  14    0.14    0.34
  -2   1 -14    1.01    0.74
  -2  -1  14    0.42    0.37
   2  -1 -14    0.19    0.65
   2   1 -14   -0.15    0.59
  -2  -1 -14    0.21    0.73
   2  -1  14   -0.35    0.33
  -2   1  14   -0.33    0.28
   2  -1 -15   16.81    2.08
   2   1  15   14.28    1.36
  -2   1 -15   19.98    2.29
  -2  -1  15   16.62    1.41
   2   1 -15   17.53    2.12
  -2  -1 -15   16.20    2.04
   2  -1  15   16.32    1.36
  -2   1  15   17.43    1.47
   2   1  16    1.47    0.60
  -2  -1  16   -0.05    0.39
  -2   1 -16   -0.03    0.78
   2  -1 -16   -1.02    0.66
  -2   1  16   -0.42    0.41
   2   1 -16    0.42    0.90
   2  -1  16    0.02    0.40
  -2  -1 -16   -0.34    0.78
  -2  -1  17   36.99    2.72
   2   1  17   39.14    2.71
   2  -1 -17   46.05    3.54
  -2   1 -17   46.84    3.66
  -2   1  17   40.56    2.78
   2  -1  17   39.91    2.68
  -2  -1 -17   49.63    3.61
   2   1 -17   44.42    3.64
  -2  -1  18    0.81    0.58
   2   1  18    0.61    0.57
  -2   1 -18    3.32    1.26
   2  -1 -18    0.12    1.02
  -2  -1 -18    2.26    1.19
   2   1 -18    0.42    0.98
  -2   1  18    1.81    0.67
   2  -1 -19   19.13    2.62
  -2   1 -19   20.42    2.75
  -2  -1 -19   20.85    2.74
   2   1 -19   24.03    2.91
  -2   1  19   20.51    1.85
  -2   1 -20   -0.80    0.92
   2  -1 -20   -1.32    1.04
  -2   1  20   -0.47    0.56
   2   1 -20    0.42    1.04
  -2  -1 -20    1.53    1.22
  -2  -2   0   93.34    4.98
  -2   2   0   92.72    4.69
  -2  -2   0   90.82    4.94
   2   2   0   92.05    4.74
  -2   2   0  104.47    5.12
   2  -2   0   98.67    4.92
   2   2   0   95.50    4.99
   2   2   1   14.30    0.85
  -2   2  -1   17.36    0.99
  -2  -2   1   15.50    0.85
  -2  -2   1   14.15    0.87
   2  -2  -1   17.49    0.84
  -2  -2  -1   14.13    0.90
   2   2  -1   16.11    0.89
  -2  -2  -1   13.76    0.84
   2  -2   1   14.36    0.87
  -2   2   1   18.47    0.99
  -2  -2  -1   13.51    0.83
  -2   2   1   16.17    0.84
   2  -2  -2  167.20    7.82
  -2  -2   2  153.50    7.87
  -2  -2   2  151.75    7.56
   2  -2  -2  167.27    8.10
   2   2   2  151.32    7.58
  -2   2  -2  158.16    8.14
  -2   2  -2  147.40    7.48
  -2   2   2  150.92    7.57
   2   2  -2  164.50    8.08
  -2  -2  -2  136.40    8.01
  -2  -2  -2  157.96    7.92
   2  -2   2  144.43    7.88
   2  -2   2  137.75    7.47
   2   2   3   31.95    1.75
  -2  -2   3   29.65    1.77
  -2  -2   3   30.44    1.72
   2  -2  -3   37.76    1.73
   2  -2  -3   37.53    1.92
  -2   2  -3   35.62    1.96
   2  -2   3   31.01    1.81
  -2   2   3   31.35    1.75
   2  -2   3   27.06    1.65
   2   2  -3   29.15    1.88
  -2  -2  -3   36.00    1.86
  -2  -2  -3   33.58    1.86
  -2   2   3   35.82    1.72
   2  -2  -4    6.75    0.43
  -2  -2   4    7.10    0.49
   2   2   4    7.30    0.54
   2  -2  -4    7.93    0.64
  -2   2  -4    7.03    0.67
  -2  -2   4    6.80    0.50
  -2  -2  -4    8.40    0.63
   2   2  -4    5.96    0.61
   2  -2   4    6.88    0.52
  -2   2   4    6.48    0.52
   2  -2   4    6.82    0.45
  -2  -2  -4    6.88    0.59
  -2  -2   5    6.16    0.51
  -2   2  -5    5.47    0.67
   2  -2  -5    7.24    0.67
   2  -2  -5    6.20    0.42
   2   2   5    6.56    0.54
  -2  -2   5    6.00    0.46
   2  -2   5    5.45    0.49
   2   2  -5    6.96    0.73
  -2  -2  -5    6.74    0.68
  -2   2   5    6.46    0.54
   2  -2   5    6.72    0.46
  -2  -2  -5    6.40    0.58
  -2  -2   6   31.87    1.86
   2   2   6   33.31    1.89
  -2   2  -6   33.48    2.15
  -2  -2   6   30.97    1.86
   2  -2  -6   42.94    2.22
  -2  -2  -6   34.08    2.09
   2  -2   6   35.69    1.83
  -2   2   6   32.10    1.90
   2  -2   6   33.37    1.93
  -2  -2  -6   32.23    1.97
   2   2  -6   34.11    2.15
  -2   2  -7   -0.37    0.28
  -2  -2   7    0.74    0.25
   2  -2  -7    0.25    0.35
   2   2   7    0.18    0.20
  -2  -2   7    0.21    0.15
   2   2  -7    0.52    0.36
  -2  -2  -7    0.41    0.35
  -2  -2  -7    0.17    0.22
  -2   2   7    0.33    0.26
   2  -2   7    0.12    0.18
  -2   2   7    0.29    0.11
   2  -2   7    0.37    0.20
  -2  -2   8   56.29    2.91
  -2  -2   8   52.23    2.87
  -2   2  -8   51.47    3.26
   2   2   8   52.43    2.91
   2  -2  -8   54.70    3.25
   2  -2   8   52.47    2.84
   2  -2   8   54.02    2.95
  -2   2   8   53.10    2.79
  -2  -2  -8   50.45    2.99
   2   2  -8   49.14    3.24
  -2   2   8   56.88    2.95
  -2  -2  -8   51.39    3.21
  -2   2  -9    0.16    0.39
   2  -2  -9   -0.05    0.36
  -2  -2   9    0.27    0.25
   2   2   9   -0.20    0.23
  -2  -2   9   -0.03    0.14
  -2   2   9   -0.08    0.25
   2  -2   9    0.31    0.20
  -2   2   9   -0.10    0.11
  -2  -2  -9   -0.06    0.37
  -2  -2  -9    0.41    0.29
   2   2  -9   -0.22    0.38
   2  -2   9    0.59    0.25
  -2   2 -10    5.23    0.93
   2   2  10    3.94    0.48
   2  -2 -10    3.72    0.80
  -2  -2  10    4.07    0.45
   2   2  10    3.34    0.55
  -2  -2  10    5.39    0.66
  -2   2  10    4.04    0.34
  -2   2  10    3.61    0.58
   2   2 -10    4.86    0.88
  -2  -2 -10    2.99    0.74
   2  -2  10    3.78    0.53
   2   2  11    1.01    0.38
  -2  -2  11    0.53    0.34
  -2   2 -11    1.53    0.71
   2   2  11    2.24    0.37
   2  -2 -11    0.93    0.60
  -2  -2  11    1.52    0.29
  -2   2  11    1.73    0.45
   2  -2  11    1.41    0.37
  -2  -2 -11    1.43    0.62
   2   2 -11    1.76    0.68
   2   2  12    3.57    0.61
  -2  -2  12    2.87    0.43
   2   2  12    4.57    0.52
  -2   2 -12    3.55    0.93
  -2  -2  12    3.35    0.64
   2  -2 -12    4.71    0.94
  -2  -2 -12    3.53    0.93
   2  -2  12    2.89    0.53
   2   2 -12    2.27    0.87
  -2   2  12    3.59    0.65
   2  -2 -13    3.82    0.97
   2   2  13    4.41    0.73
  -2   2 -13    4.90    1.12
  -2  -2  13    5.34    0.76
  -2  -2 -13    2.68    0.90
  -2   2  13    4.40    0.70
   2  -2  13    4.01    0.65
   2   2 -13    3.27    0.97
   2  -2  13    3.72    0.55
   2  -2 -14    8.57    1.40
  -2   2 -14    8.36    1.45
   2   2  14    9.24    1.05
  -2  -2  14    9.51    1.09
   2  -2  14    8.80    1.00
   2  -2  14   10.00    1.00
  -2   2  14    8.10    1.07
   2   2 -14    9.02    1.45
  -2  -2 -14    8.59    1.40
   2  -2 -15    0.48    0.78
  -2  -2  15    1.26    0.52
   2   2  15    1.38    0.53
  -2   2 -15    0.77    0.82
  -2   2  15    0.88    0.45
   2   2 -15    0.34    0.86
   2  -2  15    1.82    0.51
  -2  -2 -15    0.28    0.72
  -2  -2  16    3.93    0.78
  -2   2 -16    3.77    1.21
   2   2  16    2.22    0.64
   2  -2 -16    1.44    0.91
   2  -2  16    2.90    0.69
  -2  -2 -16    4.65    1.20
  -2   2  16    3.42    0.80
   2   2 -16    2.69    1.10
   2   2  17    0.31    0.51
  -2  -2  17   -0.06    0.43
   2  -2 -17   -0.13    0.80
  -2   2 -17    0.08    0.91
   2   2 -17   -0.31    0.82
  -2  -2 -17   -1.22    0.84
  -2   2  17   -0.52    0.34
  -2  -2  18    0.54    0.54
   2   2  18   -0.41    0.41
  -2   2 -18   -0.64    0.91
   2  -2 -18    0.21    0.99
  -2   2  18   -0.22    0.46
   2   2 -18   -1.01    0.83
  -2  -2 -18   -0.20    0.98
  -2   2 -19   -0.51    0.97
   2   2  19    0.04    0.53
   2  -2 -19   -0.67    1.00
  -2  -2 -19    0.09    0.97
   2   2 -19    0.34    1.04
  -2   2  19   -0.39    0.55
  -2   2 -20   -0.37    0.99
   2  -2 -20    2.59    1.28
   2   2 -20    0.68    1.18
  -2   2  20    0.54    0.68
  -2  -2 -20    1.41    1.35
   2   3   0   -0.14    0.13
   2  -3   0   -0.06    0.11
   2   3   0   -0.17    0.12
  -2  -3   0    0.02    0.15
  -2   3   0   -0.15    0.20
  -2   3   0   -0.09    0.08
  -2  -3   1   24.81    1.39
   2  -3  -1   27.30    1.34
   2   3   1   23.70    1.33
  -2   3  -1   22.79    1.23
   2   3   1   22.92    1.36
   2  -3   1   23.18    1.36
  -2  -3  -1   22.06    1.38
   2   3  -1   28.37    1.43
  -2   3   1   24.86    1.30
  -2   3   1   25.94    1.50
  -2  -3   2    9.05    0.61
  -2   3  -2   12.16    0.80
  -2   3  -2   10.48    0.50
   2  -3  -2   11.17    0.59
  -2  -3   2    9.88    0.64
  -2   3  -2    8.56    0.50
   2   3   2    8.71    0.64
   2   3  -2   12.48    0.74
  -2  -3  -2    8.67    0.67
  -2   3   2    9.67    0.61
  -2   3   2    9.38    0.73
  -2  -3  -2    8.52    0.61
   2  -3   2    9.15    0.63
  -2  -3   3  292.59   15.93
  -2   3  -3  322.44   16.42
   2   3   3  308.22   15.34
  -2  -3   3  293.44   15.29
   2  -3  -3  317.47   16.34
   2  -3  -3  341.68   15.88
  -2   3   3  295.96   15.31
   2   3  -3  321.68   16.35
  -2  -3  -3  337.91   16.29
  -2  -3  -3  311.43   15.99
   2  -3   3  289.59   15.20
   2  -3   3  296.69   15.95
  -2  -3   4  140.59    7.78
   2  -3  -4  160.75    8.07
   2  -3  -4  174.73    7.75
   2   3   4  141.41    7.52
  -2   3  -4  144.60    8.12
  -2  -3   4  145.11    7.49
   2   3  -4  149.85    8.07
   2  -3   4  143.42    7.82
  -2  -3  -4  154.84    7.87
  -2   3   4  140.70    7.52
  -2  -3  -4  169.79    8.03
   2  -3   4  136.53    7.40
  -2   3  -5  199.97   10.88
  -2  -3   5  194.21   10.05
  -2  -3   5  199.32   10.45
   2   3   5  192.46   10.10
   2  -3  -5  223.13   10.84
   2  -3  -5  201.56   10.40
  -2   3   5  196.56   10.11
  -2  -3  -5  210.56   10.55
   2   3  -5  199.66   10.84
  -2  -3  -5  226.74   10.79
   2  -3   5  199.16   10.49
   2  -3   5  187.72    9.98
  -2   3  -6   57.39    3.50
   2  -3  -6   55.99    3.12
   2  -3  -6   66.02    3.48
  -2  -3   6   56.54    3.10
  -2  -3   6   58.39    3.19
   2   3   6   59.81    3.16
  -2  -3  -6   60.93    3.29
  -2  -3  -6   63.56    3.40
   2   3  -6   60.58    3.48
   2  -3   6   58.22    3.04
  -2   3   6   54.98    3.14
   2  -3   6   59.69    3.24
   2   3   7    1.12    0.32
  -2   3  -7    2.12    0.54
   2  -3  -7    2.00    0.26
  -2  -3   7    1.90    0.32
  -2  -3   7    1.82    0.29
   2  -3  -7    2.74    0.55
   2   3  -7    2.90    0.60
  -2   3   7    1.76    0.37
  -2  -3  -7    2.91    0.55
   2  -3   7    1.94    0.34
  -2  -3  -7    1.83    0.36
   2  -3   7    2.13    0.31
  -2   3  -8    1.98    0.55
  -2  -3   8    1.62    0.34
   2   3   8    2.11    0.41
   2  -3  -8    1.42    0.50
  -2  -3   8    0.86    0.23
   2   3  -8    1.40    0.50
   2  -3   8    1.10    0.28
   2  -3   8    1.73    0.34
  -2  -3  -8    0.88    0.41
  -2  -3  -8    1.99    0.40
  -2   3   8    1.25    0.36
  -2  -3   9   73.03    3.96
  -2   3  -9   71.59    4.47
   2   3   9   72.84    4.01
  -2  -3   9   74.81    4.00
   2  -3  -9   72.13    4.39
   2  -3   9   77.73    4.08
  -2   3   9   76.03    4.02
  -2   3   9   71.32    3.86
   2   3  -9   77.86    4.51
   2  -3   9   74.32    3.89
  -2  -3  -9   73.97    4.36
  -2  -3  -9   72.74    4.10
  -2   3 -10   39.01    2.63
  -2  -3  10   36.60    2.16
   2   3  10   38.45    2.20
   2  -3 -10   35.11    2.48
  -2  -3  10   34.73    2.07
  -2   3  10   34.91    1.94
   2   3 -10   35.06    2.55
  -2  -3 -10   36.71    2.48
   2  -3  10   32.78    2.12
  -2  -3 -10   37.63    2.22
   2  -3  10   38.27    2.09
  -2   3  10   33.90    2.18
  -2  -3  11  102.51    5.54
  -2   3 -11  103.19    6.21
   2  -3 -11  104.18    6.11
  -2  -3  11  100.98    5.50
   2   3  11  111.03    5.58
   2  -3  11  107.19    5.63
   2   3 -11   99.79    6.17
  -2  -3 -11  101.37    6.08
   2  -3  11  101.58    5.43
  -2   3  11  104.74    5.57
  -2  -3  12   12.20    1.05
   2   3  12   12.21    1.19
   2   3  12   12.55    0.89
   2  -3 -12    9.44    1.38
  -2   3 -12   12.54    1.58
  -2  -3  12   12.41    0.88
   2   3 -12    8.52    1.37
   2  -3  12   11.20    0.96
  -2   3  12   10.74    1.13
  -2  -3 -12   13.39    1.53
   2  -3  12   10.06    0.92
   2   3  13   17.71    1.35
  -2   3 -13   17.97    1.99
   2  -3 -13   14.50    1.74
  -2  -3  13   15.01    1.29
  -2   3  13   15.37    1.34
   2  -3  13   14.44    1.21
  -2  -3 -13   18.15    1.88
   2   3 -13   14.84    1.84
   2  -3  13   16.54    1.22
  -2   3 -14    1.24    0.86
   2   3  14   -0.12    0.35
  -2  -3  14    0.34    0.39
   2  -3 -14   -0.48    0.68
   2   3 -14    0.07    0.64
  -2  -3 -14   -0.24    0.58
   2  -3  14    0.05    0.28
   2  -3  14   -0.29    0.30
  -2   3  14    0.39    0.42
  -2  -3  15   12.70    1.30
   2  -3 -15   11.95    1.71
   2   3  15   11.77    1.31
  -2   3 -15   13.82    1.95
  -2  -3 -15   10.68    1.64
   2  -3  15   14.27    1.22
  -2   3  15   10.34    1.26
   2   3 -15   11.73    1.82
   2   3  16    3.83    0.80
  -2   3 -16    3.83    1.25
   2  -3 -16    3.74    1.14
  -2  -3  16    5.10    0.84
   2   3 -16    6.40    1.40
  -2  -3 -16    3.51    1.14
  -2   3  16    4.75    0.91
   2  -3 -17   19.71    2.44
  -2   3 -17   22.92    2.72
  -2  -3  17   19.01    1.68
   2   3  17   19.44    1.72
  -2  -3 -17   20.79    2.54
  -2   3  17   20.58    1.80
   2   3 -17   23.80    2.76
   2  -3 -18    4.64    1.38
  -2   3 -18    6.36    1.61
   2   3  18    3.40    0.88
  -2  -3 -18    3.23    1.29
  -2   3  18    3.90    0.89
   2   3 -18    5.07    1.54
  -2   3 -19   13.15    2.28
   2   3  19   11.31    1.47
   2  -3 -19   15.02    2.22
  -2  -3 -19   13.93    2.22
   2   3 -19   11.02    2.21
  -2   3  19   11.97    1.49
  -2   3 -20    2.16    1.42
   2  -3 -20   -0.09    0.93
   2   3  20    0.02    0.60
  -2   3  20    0.10    0.56
   2   3 -20   -0.64    1.15
  -2  -3 -20   -1.99    0.99
   2   4   0   78.56    4.12
  -2   4   0   89.77    4.52
  -2   4   0   83.12    4.06
  -2  -4   0   83.68    4.32
   2   4   0   79.24    4.38
   2  -4   0   76.44    4.27
   2   4   1   32.24    1.92
  -2   4  -1   40.58    2.11
  -2  -4   1   36.29    1.95
  -2   4  -1   33.34    1.75
   2  -4  -1   37.77    1.90
   2   4   1   33.77    1.85
  -2   4   1   36.39    2.08
  -2   4   1   36.64    1.82
   2   4  -1   32.71    1.83
   2  -4   1   31.54    1.90
   2   4  -1   33.29    1.97
  -2  -4  -1   34.52    1.94
  -2  -4   2   55.54    2.86
  -2   4  -2   52.96    2.75
  -2  -4   2   53.41    2.99
  -2   4  -2   63.36    3.22
   2  -4  -2   59.96    2.95
   2   4   2   51.00    2.88
  -2  -4  -2   51.82    2.99
   2  -4   2   50.26    2.98
   2   4  -2   62.09    3.11
  -2  -4  -2   51.60    3.00
  -2   4   2   62.46    3.18
  -2   4   2   56.47    2.86
   2   4   3   14.28    0.92
   2  -4  -3   17.21    0.88
  -2  -4   3   13.72    0.93
  -2  -4   3   14.15    0.88
  -2   4  -3   15.11    1.10
   2  -4  -3   15.93    1.01
   2   4  -3   14.95    1.03
   2  -4   3   13.27    0.92
   2  -4   3   15.87    0.78
  -2  -4  -3   12.38    0.91
  -2  -4  -3   13.46    0.95
  -2   4   3   15.33    0.91
   2   4   4   13.60    0.92
  -2   4  -4   13.00    1.08
   2  -4  -4   14.48    1.00
  -2  -4   4   13.51    0.86
   2  -4  -4   15.01    0.85
  -2  -4   4   13.20    0.90
   2   4  -4   13.99    1.06
   2  -4   4   13.83    0.77
  -2  -4  -4   13.93    0.95
  -2  -4  -4   14.64    0.97
   2  -4   4   13.65    0.92
  -2   4   4   14.53    0.92
  -2  -4   5    2.72    0.35
  -2   4  -5    2.43    0.51
   2  -4  -5    4.11    0.36
   2   4   5    2.66    0.40
   2  -4  -5    3.37    0.49
  -2  -4   5    2.05    0.32
   2   4  -5    3.37    0.57
  -2  -4  -5    3.11    0.45
   2  -4   5    3.15    0.27
   2  -4   5    2.87    0.39
  -2   4   5    2.46    0.38
  -2  -4  -5    2.50    0.44
  -2  -4   6   21.46    1.21
   2   4   6   19.67    1.28
   2  -4  -6   21.55    1.18
  -2   4  -6   18.38    1.47
  -2  -4   6   18.22    1.21
   2  -4   6   17.95    1.10
  -2  -4  -6   18.36    1.29
   2  -4   6   21.09    1.27
   2   4  -6   19.44    1.45
  -2   4   6   19.22    1.25
  -2  -4  -6   22.29    1.40
   2  -4  -7    8.31    0.93
   2   4   7    8.35    0.70
  -2  -4   7    7.81    0.63
   2  -4  -7    7.05    0.55
  -2  -4   7    7.06    0.61
  -2   4  -7    7.90    0.97
  -2   4   7    6.80    0.72
   2  -4   7    7.68    0.66
  -2  -4  -7    9.02    0.82
   2  -4   7    6.60    0.54
   2   4  -7    7.49    0.94
  -2  -4  -7    7.38    0.70
  -2  -4   8   12.69    0.85
  -2   4  -8   12.50    1.36
   2   4   8   10.10    0.90
  -2  -4   8   10.82    0.83
   2  -4  -8   11.57    0.76
   2  -4  -8   11.74    1.09
   2  -4   8   11.75    0.78
  -2   4   8   10.86    0.90
   2   4  -8   10.49    1.21
   2  -4   8   10.22    0.85
  -2  -4  -8   11.33    1.07
  -2  -4  -8   11.11    0.91
   2   4   9    1.46    0.42
   2  -4  -9    1.54    0.56
   2  -4  -9    1.36    0.25
  -2   4  -9    0.73    0.51
  -2  -4   9    1.11    0.29
  -2  -4   9    1.53    0.35
  -2  -4  -9    1.33    0.56
  -2   4   9    0.52    0.33
   2  -4   9    1.96    0.38
   2   4  -9    1.11    0.57
  -2  -4  -9    1.24    0.37
   2  -4   9    1.30    0.30
   2   4  10    2.88    0.57
   2  -4 -10    4.41    0.83
  -2  -4  10    5.28    0.62
  -2  -4  10    3.72    0.50
  -2   4 -10    3.35    0.82
  -2   4  10    4.23    0.34
   2   4 -10    4.76    0.96
   2  -4  10    3.88    0.52
  -2  -4 -10    4.73    0.62
  -2  -4 -10    2.77    0.71
  -2   4  10    3.38    0.63
  -2   4 -11    0.26    0.57
   2  -4 -11    0.64    0.61
  -2  -4  11    0.03    0.27
   2   4  11    1.04    0.41
  -2  -4  11    0.47    0.25
  -2  -4 -11   -0.37    0.45
   2   4 -11   -0.20    0.48
   2  -4  11    0.17    0.25
  -2  -4 -11    0.06    0.31
   2  -4  11    0.46    0.28
  -2   4  11   -0.25    0.30
   2   4  12    0.92    0.47
   2  -4 -12    1.15    0.64
  -2  -4  12    2.56    0.52
  -2  -4  12    1.63    0.37
  -2   4 -12    3.52    0.94
   2   4 -12    2.64    0.85
   2  -4  12    1.93    0.42
  -2  -4 -12    1.74    0.77
  -2   4  12    1.33    0.48
  -2  -4  13   11.42    1.14
   2   4  13   11.59    1.23
  -2   4 -13   10.29    1.58
  -2  -4  13   11.88    0.91
   2  -4 -13   10.63    1.50
  -2  -4 -13   12.78    1.53
   2   4 -13   13.05    1.67
  -2   4  13    6.55    1.00
   2  -4  13   11.97    0.99
   2  -4  13    9.19    1.00
   2   4  14    9.69    1.16
   2  -4 -14   11.07    1.55
  -2  -4  14    8.97    1.08
  -2   4 -14   10.58    1.65
   2   4 -14   10.58    1.67
   2  -4  14   11.97    1.01
  -2  -4 -14   10.97    1.54
   2  -4  14   12.07    1.04
  -2   4  14   10.28    1.22
   2  -4 -15    1.68    0.91
  -2   4 -15    2.22    1.06
   2   4  15    2.82    0.67
  -2  -4  15    2.18    0.61
   2   4 -15    1.92    0.94
  -2  -4 -15    3.99    1.06
  -2   4  15    3.44    0.78
  -2  -4  16    1.97    0.62
   2  -4 -16    0.73    0.83
   2   4  16    1.99    0.68
  -2   4 -16    3.16    1.14
   2   4 -16    1.64    1.02
  -2  -4 -16    3.59    1.20
  -2   4  16    2.09    0.65
   2   4  17   -0.05    0.48
   2  -4 -17    0.53    0.89
  -2   4 -17   -1.91    0.66
   2   4 -17   -0.08    0.82
  -2  -4 -17    0.13    0.87
  -2   4  17    0.03    0.45
   2  -4 -18   -0.49    0.91
  -2   4 -18   -0.12    0.99
   2   4  18    0.00    0.49
  -2  -4 -18   -0.27    0.84
  -2   4  18   -0.46    0.43
   2   4 -18   -0.23    0.90
   2  -4 -19    1.05    1.13
  -2   4 -19    1.39    1.30
   2   4  19    1.82    0.78
  -2  -4 -19    0.77    1.16
   2   4 -19   -0.02    0.97
  -2   4  19    1.30    0.73
   2  -4 -20    2.02    1.32
  -2   4 -20    5.77    1.68
   2   4  20    1.17    0.69
  -2  -4 -20    1.89    1.33
   2   4 -20    0.57    1.50
  -2   4  20    2.09    0.74
   2  -5   0    0.00    0.12
   2   5   0    0.16    0.14
  -2  -5   0    0.28    0.20
  -2   5   0   -0.09    0.21
   2   5   0    0.14    0.18
  -2   5   0    0.00    0.10
   2   5   1   22.39    1.38
   2   5   1   21.84    1.32
  -2   5  -1   27.28    1.58
  -2  -5   1   22.55    1.39
  -2   5  -1   22.23    1.22
   2  -5   1   21.58    1.36
  -2  -5  -1   24.07    1.40
  -2   5   1   25.04    1.29
   2   5  -1   24.16    1.45
  -2   5   1   21.86    1.50
   2   5  -1   25.14    1.31
  -2   5  -2  217.65   10.85
  -2  -5   2  193.39   10.45
   2   5   2  189.31   10.63
   2  -5  -2  218.93   10.42
  -2   5  -2  189.64    9.90
   2   5   2  195.02   10.04
  -2   5   2  215.42   10.02
   2  -5   2  191.84   10.45
   2   5  -2  227.00   10.76
  -2   5   2  188.67   10.76
  -2  -5  -2  194.56   10.46
  -2   5  -3  334.97   16.56
   2   5   3  288.88   15.39
  -2   5  -3  333.66   15.24
  -2  -5   3  313.60   15.35
   2  -5  -3  349.28   15.98
  -2  -5   3  307.04   16.03
   2  -5   3  297.08   16.03
  -2  -5  -3  301.50   16.04
  -2   5   3  293.83   16.45
  -2   5   3  298.38   15.37
  -2  -5  -3  280.44   16.31
   2   5  -3  334.09   16.47
  -2  -5   4  174.99    9.75
  -2  -5   4  185.70    9.34
   2  -5  -4  203.20   10.05
  -2   5  -4  184.57   10.15
   2  -5  -4  206.92    9.70
   2   5   4  185.95    9.42
  -2  -5  -4  184.33    9.96
  -2   5   4  187.20    9.39
   2  -5   4  189.61    9.24
  -2  -5  -4  186.37    9.80
   2   5  -4  184.85   10.08
   2  -5   4  176.33    9.77
   2   5   5  109.67    5.89
  -2  -5   5  107.45    5.81
  -2  -5   5  112.72    6.08
  -2   5  -5  107.09    6.40
   2  -5  -5  126.60    6.34
   2  -5  -5  126.86    6.03
  -2  -5  -5  121.52    6.26
  -2  -5  -5  112.58    6.13
   2   5  -5  111.06    6.36
   2  -5   5  113.21    5.72
  -2   5   5  114.53    5.89
   2  -5   5  114.85    6.11
   2   5   6   20.05    1.34
   2  -5  -6   24.70    1.51
  -2  -5   6   19.49    1.25
  -2  -5   6   19.54    1.31
  -2   5  -6   21.11    1.59
   2  -5  -6   21.22    1.26
  -2  -5  -6   27.60    1.51
   2   5  -6   20.16    1.53
   2  -5   6   20.18    1.35
   2  -5   6   19.58    1.16
  -2  -5  -6   22.27    1.41
  -2   5   6   19.34    1.32
   2   5   7    1.24    0.34
  -2   5  -7    0.89    0.46
   2  -5  -7    1.08    0.41
  -2  -5   7    0.85    0.25
   2  -5  -7    1.81    0.28
  -2  -5   7    0.91    0.28
   2   5  -7    1.65    0.53
   2  -5   7    1.23    0.23
   2  -5   7    1.78    0.36
  -2  -5  -7    1.36    0.45
  -2   5   7    1.36    0.36
  -2  -5  -7    1.64    0.37
  -2  -5   8   24.32    1.54
  -2   5  -8   24.64    1.94
  -2  -5   8   25.34    1.59
   2  -5  -8   28.91    1.89
   2  -5  -8   27.32    1.53
   2   5   8   23.94    1.63
   2   5  -8   26.52    1.94
  -2  -5  -8   24.37    1.66
  -2  -5  -8   28.74    1.86
   2  -5   8   25.05    1.47
   2  -5   8   24.86    1.63
  -2   5   8   26.93    1.66
  -2  -5   9   46.13    2.77
  -2  -5   9   50.09    2.86
   2  -5  -9   48.61    3.16
   2   5   9   52.59    2.91
  -2   5  -9   53.08    3.35
   2  -5  -9   49.29    2.75
   2  -5   9   50.13    2.92
   2  -5   9   51.58    2.71
   2   5  -9   49.90    3.28
  -2  -5  -9   54.50    3.18
  -2   5   9   50.57    2.89
  -2  -5  -9   48.11    2.92
  -2  -5  10   87.61    4.49
   2   5  10   82.54    4.58
  -2  -5  10   83.95    4.59
  -2   5 -10   86.87    5.18
   2  -5 -10   80.72    5.00
  -2   5  10   82.70    4.57
   2   5 -10   79.90    5.10
   2  -5  10   87.26    4.66
   2  -5  10   81.93    4.38
  -2  -5 -10   80.95    4.95
  -2  -5 -10   86.26    4.68
  -2  -5  11   40.84    2.37
   2  -5 -11   36.04    2.77
   2   5  11   39.62    2.47
  -2   5 -11   38.76    2.95
  -2  -5  11   39.00    2.36
  -2  -5 -11   42.08    2.76
   2  -5  11   41.24    2.44
  -2  -5 -11   40.07    2.43
   2   5 -11   40.28    2.92
   2  -5  11   36.01    2.25
  -2   5  11   43.73    2.51
   2   5  12   23.55    1.76
  -2  -5  12   22.77    1.59
  -2  -5  12   27.20    1.70
  -2   5 -12   24.84    2.21
   2  -5 -12   22.23    2.00
   2  -5  12   25.85    1.70
   2  -5  12   23.48    1.55
  -2   5  12   24.21    1.75
   2   5 -12   30.66    2.34
  -2  -5 -12   22.37    2.03
  -2  -5  13   17.79    1.34
  -2  -5  13   18.31    1.27
   2   5  13   15.21    1.53
  -2   5 -13   15.05    2.01
   2  -5 -13   17.98    1.90
   2  -5  13   17.90    1.34
  -2   5  13   16.06    1.43
   2  -5  13   16.99    1.25
  -2  -5 -13   13.58    1.70
   2   5 -13   16.69    2.02
   2  -5 -14    2.23    0.89
  -2   5 -14    3.46    1.06
   2   5  14    2.20    0.64
  -2  -5  14    2.77    0.65
   2   5 -14    1.67    0.90
  -2  -5 -14    2.60    0.90
   2  -5  14    3.45    0.61
  -2   5  14    3.24    0.74
   2   5  15    2.03    0.63
  -2   5 -15    1.66    1.05
   2  -5 -15    1.67    0.85
  -2  -5  15    2.28    0.63
  -2  -5 -15    2.13    0.92
  -2   5  15    1.64    0.63
   2   5 -15    2.63    1.09
   2   5  16   10.35    1.35
  -2   5 -16   10.89    1.89
   2  -5 -16   11.35    1.72
  -2  -5 -16   10.42    1.66
   2   5 -16   12.73    2.04
  -2   5  16   11.41    1.35
   2  -5 -17   10.19    1.70
   2   5  17    9.78    1.28
  -2   5 -17    7.26    1.67
  -2   5  17    8.32    1.25
  -2  -5 -17    8.03    1.56
   2   5 -17    9.02    1.81
   2   5  18   21.13    1.90
   2  -5 -18   20.97    2.55
  -2   5 -18   26.14    3.09
  -2   5  18   19.12    2.00
  -2  -5 -18   21.98    2.70
   2   5 -18   28.54    3.11
   2   5  19    8.53    1.35
  -2   5 -19   11.99    2.21
   2  -5 -19    9.71    1.93
   2   5 -19   10.84    2.23
  -2  -5 -19   12.73    2.10
  -2   5  19    8.16    1.26
   2   5  20    2.18    0.82
   2  -5 -20    4.16    1.49
  -2   5  20    1.44    0.71
  -2  -5 -20    5.54    1.54
   2   6   0   15.24    0.96
  -2   6   0   16.81    1.20
  -2   6   0   15.95    0.90
   2   6   0   15.26    1.06
  -2  -6   0   14.84    1.05
   2  -6   0   15.88    1.01
  -2   6  -1   76.60    4.21
   2   6   1   79.03    3.81
   2  -6  -1   73.23    3.93
  -2   6  -1   73.44    3.69
   2   6   1   70.05    4.02
  -2  -6   1   70.32    3.97
   2  -6   1   68.15    3.93
   2   6  -1   76.23    3.77
  -2  -6  -1   71.34    3.97
   2   6  -1   73.09    4.08
  -2   6   1   71.92    4.16
  -2   6   1   77.12    3.75
   2   6   2    3.78    0.44
   2  -6  -2    3.86    0.41
  -2  -6   2    3.10    0.42
  -2   6  -2    3.25    0.28
  -2   6  -2    3.22    0.56
   2   6   2    3.33    0.41
  -2   6   2    3.87    0.40
  -2   6   2    3.17    0.51
   2  -6   2    3.58    0.45
   2   6  -2    3.58    0.53
   2   6  -2    3.89    0.40
  -2  -6  -2    3.96    0.49
  -2   6  -3    2.67    0.51
   2   6   3    2.23    0.35
   2  -6  -3    1.65    0.28
  -2  -6   3    1.45    0.33
  -2   6  -3    1.65    0.19
  -2   6   3    1.99    0.32
   2   6  -3    2.54    0.49
  -2  -6  -3    1.34    0.27
   2  -6   3    1.94    0.35
  -2  -6  -3    1.44    0.34
  -2   6   3    1.68    0.42
   2  -6  -4    0.35    0.26
   2   6   4    0.36    0.26
  -2   6  -4    0.14    0.31
  -2  -6   4    0.26    0.19
   2  -6  -4    0.22    0.18
  -2  -6   4    0.26    0.24
  -2   6  -4    0.37    0.11
  -2  -6  -4    0.27    0.22
  -2   6   4    0.19    0.19
   2  -6   4    0.39    0.22
  -2  -6  -4    0.18    0.22
   2   6  -4    0.45    0.37
  -2   6  -5    1.18    0.47
   2  -6  -5    1.99    0.41
  -2  -6   5    1.46    0.34
   2   6   5    1.65    0.35
  -2  -6   5    2.06    0.32
   2  -6  -5    3.28    0.37
   2  -6   5    1.26    0.32
  -2   6   5    1.56    0.33
  -2  -6  -5    1.22    0.35
   2  -6   5    2.07    0.23
  -2  -6  -5    1.69    0.36
   2   6  -5    1.87    0.46
   2  -6  -6    8.85    0.84
  -2  -6   6    8.25    0.72
  -2   6  -6    7.39    0.99
   2  -6  -6    9.53    0.68
  -2  -6   6    8.33    0.65
   2   6   6    8.45    0.83
  -2  -6  -6    8.31    0.77
   2  -6   6    7.62    0.55
   2  -6   6    9.02    0.76
  -2   6   6    8.32    0.73
   2   6  -6    8.35    0.98
  -2  -6  -6    9.16    0.83
   2  -6  -7   37.24    2.25
  -2   6  -7   33.80    2.36
  -2  -6   7   32.21    1.91
   2  -6  -7   35.36    1.96
   2   6   7   32.22    2.02
  -2  -6   7   32.78    2.01
  -2  -6  -7   36.47    2.18
   2   6  -7   32.18    2.29
  -2   6   7   31.20    2.00
  -2  -6  -7   34.28    2.09
   2  -6   7   33.59    2.05
   2  -6   7   33.29    1.82
  -2  -6   8    3.51    0.50
  -2   6  -8    3.04    0.74
   2  -6  -8    4.38    0.49
   2  -6  -8    4.84    0.75
   2   6   8    2.30    0.50
  -2  -6   8    3.67    0.49
  -2  -6  -8    4.91    0.63
   2  -6   8    4.67    0.61
  -2  -6  -8    3.59    0.69
  -2   6   8    3.66    0.58
   2  -6   8    4.60    0.45
   2   6  -8    4.50    0.82
  -2   6  -9   11.43    1.40
   2  -6  -9    9.56    1.16
  -2  -6   9    9.55    0.81
   2   6   9    9.31    1.00
   2  -6  -9   10.06    0.75
  -2  -6   9   10.67    0.86
   2  -6   9    9.04    0.71
  -2  -6  -9   11.02    0.94
   2   6  -9    9.54    1.26
  -2  -6  -9   10.84    1.16
   2  -6   9   10.25    0.91
  -2   6   9    8.71    0.95
  -2  -6  10    0.92    0.33
  -2  -6  10    0.77    0.32
   2  -6 -10    0.89    0.59
  -2   6 -10    1.85    0.72
   2   6  10    1.10    0.43
   2  -6  10    1.30    0.41
   2   6 -10    1.56    0.72
   2  -6  10    0.96    0.30
  -2  -6 -10    1.53    0.62
  -2   6  10    1.49    0.45
  -2  -6 -10    0.77    0.37
  -2  -6  11    0.22    0.30
   2  -6 -11   -0.04    0.48
   2   6  11    0.40    0.40
  -2  -6  11    0.39    0.29
  -2   6 -11    0.60    0.63
   2   6 -11    0.45    0.60
   2  -6  11    0.03    0.23
   2  -6  11   -0.07    0.29
  -2  -6 -11   -0.54    0.51
  -2   6  11   -0.33    0.31
  -2  -6 -11    0.26    0.31
   2   6  12    1.83    0.52
  -2   6 -12    1.33    0.74
   2  -6 -12    0.68    0.63
  -2  -6  12    1.85    0.46
  -2  -6  12    1.93    0.45
  -2   6  12    1.26    0.50
   2  -6  12    1.38    0.43
   2  -6  12    1.17    0.42
   2   6 -12    2.42    0.86
  -2  -6 -12    2.31    0.75
   2   6  13   10.83    1.23
  -2   6 -13   11.41    1.67
   2  -6 -13   11.71    1.50
  -2  -6  13   10.91    1.00
  -2  -6  13   12.35    1.08
  -2   6  13   12.08    1.27
  -2  -6 -13    8.82    1.38
   2   6 -13   12.23    1.71
   2  -6  13   11.13    1.04
  -2   6 -14    6.03    1.35
   2  -6 -14    4.76    1.08
   2   6  14    3.97    0.84
  -2  -6  14    7.18    0.90
   2   6 -14    6.82    1.43
   2  -6  14    5.19    0.77
  -2  -6 -14    6.45    1.19
  -2   6  14    5.23    0.93
   2  -6 -15    3.01    1.01
   2   6  15    4.12    0.85
  -2   6 -15    2.99    1.14
  -2   6  15    3.53    0.85
   2   6 -15    5.69    1.36
   2  -6  15    3.09    0.63
  -2  -6 -15    4.29    1.15
   2   6  16    0.82    0.49
   2  -6 -16    0.93    0.79
  -2   6 -16    0.32    0.90
  -2  -6 -16    0.47    0.88
  -2   6  16    0.75    0.61
   2   6 -16    0.60    0.89
   2   6  17    0.72    0.59
  -2   6 -17    0.11    1.06
   2  -6 -17    0.31    0.95
   2   6 -17    0.84    0.92
  -2   6  17    0.34    0.54
  -2  -6 -17   -1.88    0.70
   2  -6 -18    0.42    0.91
   2   6  18    0.62    0.59
  -2   6 -18   -1.78    0.71
  -2   6  18    0.33    0.65
  -2  -6 -18    0.87    0.99
   2   6 -18   -0.24    0.96
   2   6  19    0.33    0.55
  -2   6 -19    1.76    1.28
   2  -6 -19    2.62    1.28
   2   6 -19    0.18    1.10
  -2   6  19    1.41    0.79
  -2  -6 -19    0.62    1.12
   2   6  20   -0.06    0.64
   2  -6 -20   -0.65    0.96
  -2  -6 -20   -0.02    1.13
  -2   6  20    0.50    0.81
  -2   7   0   -0.19    0.12
   2  -7   0   -0.07    0.16
  -2   7   0   -0.22    0.23
   2   7   0    0.01    0.20
  -2  -7   0   -0.01    0.23
   2   7   0    0.08    0.19
  -2   7  -1    2.13    0.26
  -2   7  -1    2.47    0.53
   2   7   1    2.00    0.32
  -2  -7   1    1.98    0.38
   2   7   1    2.03    0.37
   2  -7  -1    2.14    0.33
  -2  -7  -1    2.34    0.40
   2  -7   1    2.39    0.36
   2   7  -1    2.84    0.47
   2   7  -1    2.20    0.32
  -2   7   1    2.43    0.52
  -2   7   1    1.93    0.29
   2  -7  -2  161.32    8.22
  -2   7  -2  158.17    7.78
  -2   7  -2  166.31    8.65
   2   7   2  159.23    8.43
   2   7   2  154.23    7.93
  -2  -7   2  148.11    8.27
   2  -7   2  143.70    8.24
   2   7  -2  165.99    7.89
  -2  -7  -2  158.98    8.30
  -2   7   2  163.67    7.90
   2   7  -2  163.00    8.54
  -2   7   2  144.43    8.53
  -2   7  -3   67.48    3.32
   2  -7  -3   73.49    3.60
  -2  -7   3   67.41    3.66
  -2   7  -3   65.32    3.90
   2   7   3   66.29    3.51
  -2  -7  -3   65.09    3.66
   2  -7   3   61.35    3.63
  -2  -7  -3   57.49    3.62
   2   7  -3   66.44    3.43
  -2   7   3   62.06    3.80
  -2   7   3   71.11    3.49
   2   7  -3   67.30    3.83
  -2   7  -4  235.90   11.52
  -2  -7   4  233.03   12.22
   2  -7  -4  262.72   12.16
   2  -7  -4  218.98   12.48
   2   7   4  227.82   11.73
  -2   7  -4  234.45   12.69
   2  -7   4  231.41   12.22
  -2  -7  -4  223.48   12.21
   2   7  -4  246.59   12.62
  -2   7   4  243.64   11.72
  -2  -7  -4  217.59   12.39
   2  -7  -5    7.25    0.78
   2   7   5    4.37    0.59
   2  -7  -5    6.58    0.56
  -2  -7   5    5.33    0.62
  -2  -7   5    6.70    0.55
  -2   7  -5    5.66    0.41
  -2   7  -5    6.42    0.91
   2  -7   5    6.40    0.69
  -2   7   5    5.22    0.61
  -2  -7  -5    4.94    0.62
   2   7  -5    6.68    0.87
  -2  -7  -5    5.26    0.62
  -2   7  -6   33.77    2.30
  -2  -7   6   33.96    2.02
  -2  -7   6   33.49    1.86
   2  -7  -6   37.07    1.94
   2   7   6   29.15    1.94
   2  -7  -6   34.62    2.14
  -2  -7  -6   30.89    2.01
  -2  -7  -6   35.40    2.08
   2  -7   6   29.96    1.99
   2   7  -6   31.27    2.21
  -2   7   6   28.91    1.92
   2  -7   6   33.46    1.74
  -2  -7   7    1.71    0.34
  -2  -7   7    1.58    0.36
   2   7   7    0.96    0.37
   2  -7  -7    1.27    0.43
   2  -7  -7    1.16    0.31
  -2   7  -7    1.35    0.57
  -2  -7  -7    1.09    0.44
  -2  -7  -7    1.06    0.37
  -2   7   7    0.93    0.36
   2   7  -7    1.00    0.54
   2  -7   7    0.83    0.35
   2  -7   7    1.08    0.22
  -2  -7   8   23.58    1.58
  -2   7  -8   23.25    1.92
   2  -7  -8   25.31    1.78
  -2  -7   8   23.53    1.47
   2   7   8   24.48    1.62
   2  -7  -8   22.72    1.48
   2  -7   8   23.30    1.35
  -2   7   8   21.13    1.55
   2   7  -8   22.58    1.87
  -2  -7  -8   24.13    1.62
  -2  -7  -8   25.33    1.75
   2  -7   8   24.04    1.62
  -2  -7   9   12.53    0.98
  -2   7  -9   11.74    1.49
   2  -7  -9   11.46    1.33
   2  -7  -9   12.39    0.94
  -2  -7   9   13.05    1.06
   2   7   9   13.71    1.14
   2  -7   9   14.70    1.11
  -2   7   9   13.70    1.12
   2   7  -9   11.29    1.44
  -2  -7  -9   15.23    1.14
   2  -7   9   13.01    0.88
  -2  -7  -9   13.86    1.38
   2   7  10  102.49    5.51
   2  -7 -10   99.82    5.92
  -2  -7  10  104.81    5.59
  -2   7 -10  100.38    6.16
  -2  -7  10   99.96    5.33
   2  -7  10  104.01    5.22
   2   7 -10   98.80    6.11
  -2   7  10   94.35    5.46
  -2  -7 -10  101.60    5.60
   2  -7  10  104.61    5.63
  -2  -7 -10  103.33    5.89
  -2  -7  11    5.52    0.74
   2  -7 -11    6.70    1.15
  -2  -7  11    4.82    0.67
  -2   7 -11    5.64    1.13
   2   7  11    5.38    0.87
   2   7 -11    7.96    1.29
  -2  -7 -11    6.90    0.81
   2  -7  11    7.86    0.89
  -2  -7 -11    6.04    0.98
  -2   7  11    6.99    0.93
  -2   7 -12   38.36    2.87
  -2  -7  12   30.84    2.11
   2   7  12   34.73    2.30
   2  -7 -12   33.00    2.56
  -2  -7  12   33.78    2.08
   2   7 -12   37.58    2.82
  -2  -7 -12   28.91    2.41
  -2   7  12   32.64    2.26
   2  -7  12   33.97    2.20
  -2  -7  13    4.00    0.67
  -2  -7  13    4.36    0.68
   2  -7 -13    4.60    1.00
   2   7  13    5.33    0.89
  -2   7 -13    4.07    1.19
   2   7 -13    4.71    1.14
   2  -7  13    3.78    0.67
  -2  -7 -13    4.01    0.95
  -2   7  13    5.21    0.86
   2   7  14   -0.32    0.47
  -2  -7  14   -0.09    0.32
   2  -7 -14   -0.50    0.69
  -2   7 -14   -0.37    0.65
  -2  -7 -14    0.14    0.71
   2   7 -14   -0.79    0.64
   2  -7  14   -0.19    0.34
  -2   7  14    0.24    0.43
  -2   7 -15   -0.54    0.73
   2  -7 -15    2.24    0.98
   2   7  15    1.18    0.56
  -2   7  15    2.13    0.68
  -2  -7 -15    0.12    0.80
   2  -7  15    1.59    0.53
   2   7 -15    1.56    0.99
   2   7  16   15.48    1.66
   2  -7 -16   17.59    2.16
  -2   7 -16   17.41    2.37
  -2   7  16   15.00    1.66
  -2  -7 -16   13.86    1.97
   2   7 -16   15.22    2.32
  -2   7 -17    6.17    1.70
   2  -7 -17    4.24    1.34
   2   7  17    6.17    1.10
  -2   7  17    5.59    1.05
   2   7 -17    6.89    1.69
  -2  -7 -17    6.24    1.49
  -2   7 -18   23.03    2.97
   2  -7 -18   17.32    2.35
   2   7  18   22.03    1.96
  -2  -7 -18   22.11    2.58
  -2   7  18   22.40    1.95
   2   7 -18   22.60    2.93
  -2   7 -19    7.19    1.85
   2  -7 -19    5.40    1.52
   2   7  19    6.42    1.17
  -2   7  19    4.01    1.03
  -2  -7 -19    2.83    1.28
   2   7 -19    6.15    1.71
  -2  -7 -20    3.53    1.47
   2  -8   0    8.36    0.73
  -2   8   0    7.84    0.60
  -2  -8   0   10.09    0.79
   2   8   0    8.90    0.69
  -2   8   0    9.68    1.02
   2   8   0    7.95    0.85
   2   8   1   54.78    3.35
   2  -8  -1   61.18    3.27
  -2   8  -1   60.26    3.04
  -2   8  -1   60.73    3.55
  -2  -8   1   59.25    3.32
   2   8   1   60.89    3.14
   2   8  -1   61.01    3.11
   2   8  -1   58.85    3.44
  -2   8   1   57.31    3.49
  -2   8   1   61.33    3.09
  -2  -8  -1   56.46    3.31
   2  -8   1   53.72    3.28
   2   8   2    0.94    0.27
  -2  -8   2    0.55    0.29
  -2   8  -2    0.73    0.17
   2  -8  -2    0.84    0.28
   2   8   2    0.45    0.26
  -2   8  -2    0.55    0.35
   2   8  -2    0.41    0.29
   2  -8   2    0.24    0.21
  -2   8   2    0.69    0.22
  -2   8   2    0.86    0.38
  -2  -8  -2    0.72    0.31
   2   8  -2    0.74    0.23
  -2   8  -3    0.49    0.15
  -2  -8   3    0.29    0.25
   2  -8  -3    0.67    0.25
   2   8   3    0.25    0.26
   2   8   3    0.57    0.27
  -2   8  -3    0.80    0.42
   2   8  -3    0.89    0.38
  -2   8   3    0.30    0.34
   2  -8   3    0.89    0.29
  -2  -8  -3    0.78    0.32
   2   8  -3    0.33    0.19
  -2   8   3    0.45    0.23
   2  -8  -4    0.24    0.22
  -2   8  -4    0.07    0.12
  -2  -8   4   -0.08    0.21
  -2   8  -4   -0.24    0.31
   2   8   4   -0.09    0.24
   2   8  -4   -0.06    0.17
   2   8  -4    0.09    0.33
   2  -8   4   -0.23    0.20
  -2   8   4   -0.19    0.20
  -2  -8  -4   -0.04    0.25
  -2   8   4   -0.10    0.26
  -2  -8  -4    0.14    0.19
  -2   8  -5   13.10    1.27
   2  -8  -5   13.14    1.08
  -2  -8   5   12.52    1.05
   2   8   5   15.05    1.06
  -2   8  -5   14.57    0.82
   2  -8  -5   15.71    1.01
  -2   8   5   13.94    1.03
  -2  -8  -5   12.84    1.03
   2   8  -5   11.96    1.30
   2  -8   5   13.54    1.08
  -2  -8  -5   14.90    1.10
  -2   8  -6    5.03    0.84
  -2  -8   6    4.70    0.52
   2   8   6    4.34    0.62
  -2  -8   6    4.62    0.60
  -2   8  -6    4.74    0.37
   2  -8  -6    5.06    0.72
   2  -8  -6    4.35    0.53
   2   8  -6    3.13    0.68
  -2  -8  -6    4.89    0.66
  -2  -8  -6    5.37    0.68
   2  -8   6    3.01    0.53
  -2   8   6    4.02    0.57
  -2  -8   7   37.48    2.11
   2  -8  -7   40.48    2.46
  -2  -8   7   36.63    2.29
   2   8   7   35.57    2.25
   2  -8  -7   36.10    2.18
  -2   8  -7   35.53    2.62
  -2  -8  -7   37.11    2.36
  -2  -8  -7   37.47    2.32
  -2   8   7   36.49    2.23
   2  -8   7   39.38    2.33
   2   8  -7   35.60    2.57
  -2  -8   8   -0.51    0.24
   2  -8  -8    0.32    0.45
   2   8   8   -0.19    0.28
   2  -8  -8    0.57    0.29
  -2   8  -8    1.49    0.59
  -2  -8   8   -0.12    0.20
  -2  -8  -8    0.58    0.33
   2  -8   8    0.67    0.34
  -2  -8  -8    0.09    0.42
  -2   8   8    0.11    0.32
   2  -8   8    0.32    0.18
   2   8  -8   -0.50    0.47
  -2  -8   9   10.40    0.94
  -2  -8   9    8.15    0.82
   2  -8  -9    9.16    0.80
   2   8   9   11.55    1.13
  -2   8  -9    9.62    1.36
   2  -8  -9    9.60    1.20
  -2   8   9    7.41    0.95
  -2  -8  -9    8.68    0.96
   2  -8   9    9.56    0.70
   2   8  -9    8.47    1.30
  -2  -8  -9   11.17    1.23
   2  -8   9   10.55    0.96
   2   8  10    0.40    0.38
  -2  -8  10    0.64    0.38
  -2  -8  10    0.36    0.28
  -2   8 -10    0.86    0.64
   2  -8 -10    0.38    0.49
   2  -8  10    0.80    0.37
  -2   8  10    1.01    0.44
  -2  -8 -10    0.67    0.39
   2   8 -10    0.28    0.61
  -2  -8 -10    0.76    0.49
  -2   8 -11    0.98    0.76
   2   8  11    0.23    0.39
   2  -8 -11    0.59    0.60
  -2  -8  11    0.07    0.34
  -2  -8  11    0.20    0.28
  -2   8  11   -0.24    0.38
   2   8 -11    1.16    0.71
  -2  -8 -11    0.46    0.51
   2  -8  11    0.41    0.39
  -2  -8  12   -0.27    0.30
   2   8  12    0.61    0.43
  -2  -8  12    0.32    0.33
   2  -8 -12    0.24    0.56
  -2   8 -12    0.03    0.62
  -2  -8 -12    0.22    0.61
   2   8 -12   -0.09    0.65
   2  -8  12    0.10    0.36
  -2   8  12    0.04    0.43
  -2   8 -13    8.89    1.60
  -2  -8  13    9.68    1.06
   2   8  13    8.57    1.17
   2  -8 -13    8.85    1.34
   2   8 -13    8.53    1.54
  -2  -8 -13   10.83    1.49
   2  -8  13   13.25    1.27
  -2   8  13   11.10    1.29
   2  -8 -14   -0.08    0.64
  -2   8 -14   -0.30    0.68
  -2  -8  14    1.12    0.46
   2   8  14    0.99    0.60
  -2   8  14    0.16    0.49
  -2  -8 -14    0.62    0.77
   2  -8  14   -0.06    0.39
   2   8 -14    0.46    0.83
  -2   8 -15    4.80    1.44
   2   8  15    5.59    1.01
   2  -8 -15    3.02    1.03
  -2   8  15    5.23    0.95
   2  -8  15    4.79    0.80
   2   8 -15    4.96    1.38
  -2  -8 -15    6.17    1.24
  -2   8 -16   -0.87    0.89
   2   8  16    0.66    0.55
   2  -8 -16   -1.08    0.70
   2   8 -16   -1.09    0.71
  -2  -8 -16    0.14    0.83
  -2   8  16    0.28    0.50
  -2   8 -17    1.50    1.23
   2   8  17    1.05    0.69
   2  -8 -17   -0.56    0.84
  -2   8  17    2.01    0.71
  -2  -8 -17    2.37    1.12
   2   8 -17    0.77    1.22
   2   8  18   -0.11    0.53
  -2   8 -18   -0.65    0.92
   2  -8 -18   -0.28    0.90
   2   8 -18   -0.33    0.96
  -2  -8 -18   -0.42    0.91
  -2   8  18    0.74    0.68
  -2   8 -19    0.10    1.23
   2  -8 -19    0.80    1.10
   2   8  19    1.04    0.65
  -2   8  19    1.52    0.84
  -2  -8 -19    0.77    1.09
   2   8 -19    2.39    1.37
  -2   9   0   -0.17    0.15
  -2   9   0    0.04    0.35
   2   9   0    0.17    0.26
  -2  -9   0    0.28    0.27
   2  -9   0    0.43    0.27
   2   9   0   -0.20    0.16
  -2   9  -1    6.09    0.87
  -2   9  -1    6.89    0.53
   2  -9  -1    7.34    0.65
   2   9   1    6.54    0.74
   2   9   1    8.17    0.67
  -2  -9   1    5.37    0.70
   2   9  -1    7.86    0.86
  -2  -9  -1    6.08    0.75
   2  -9   1    5.81    0.67
   2   9  -1    6.56    0.59
  -2   9   1    5.37    0.81
  -2   9   1    7.30    0.58
   2   9   2   96.73    4.91
   2  -9  -2   87.57    5.06
  -2  -9   2   91.42    5.14
  -2   9  -2   96.47    5.47
  -2   9  -2   88.41    4.74
   2   9   2   91.29    5.21
  -2   9   2  101.62    4.87
  -2   9   2   90.17    5.35
   2  -9   2   91.87    5.13
   2   9  -2   96.74    5.35
  -2  -9  -2   96.44    5.16
   2   9  -2  100.64    4.86
  -2   9  -3    1.53    0.24
  -2   9  -3    1.08    0.47
  -2  -9   3    1.05    0.36
   2   9   3    1.51    0.36
   2   9   3    1.50    0.38
   2  -9  -3    1.73    0.35
   2  -9   3    1.57    0.38
   2   9  -3    1.48    0.30
  -2  -9  -3    1.14    0.36
  -2   9   3    0.60    0.37
  -2   9   3    1.36    0.32
   2   9  -3    2.30    0.55
   2   9   4  167.95    8.52
  -2   9  -4  161.58    8.27
  -2   9  -4  163.28    9.30
   2  -9  -4  176.12    8.81
  -2  -9   4  160.07    8.86
   2   9  -4  169.95    8.40
  -2   9   4  177.74    8.50
  -2  -9  -4  166.85    8.88
   2   9  -4  170.68    9.22
  -2   9   4  173.94    9.18
   2  -9   4  163.83    8.88
  -2  -9  -4  152.35    8.94
   2  -9  -5    7.15    0.87
  -2   9  -5    7.78    0.54
  -2   9  -5    8.00    1.11
   2  -9  -5    8.67    0.73
  -2  -9   5    7.22    0.82
   2   9   5    7.45    0.82
   2   9  -5    7.57    0.99
  -2  -9  -5    9.65    0.94
   2   9  -5    9.32    0.68
  -2   9   5    9.42    0.77
   2  -9   5    7.97    0.85
  -2  -9  -5    7.89    0.77
   2  -9  -6   39.64    2.29
   2  -9  -6   40.14    2.47
   2   9   6   38.05    2.31
  -2   9  -6   39.90    2.74
  -2  -9   6   39.31    2.40
  -2   9  -6   37.67    2.02
  -2   9   6   35.47    2.26
  -2  -9  -6   36.19    2.37
  -2  -9  -6   40.13    2.40
   2  -9   6   41.45    2.43
   2   9  -6   35.51    2.58
   2  -9  -7    4.18    0.58
   2  -9  -7    3.72    0.72
  -2   9  -7    5.96    1.02
  -2  -9   7    4.87    0.66
  -2   9  -7    4.20    0.40
   2   9   7    5.13    0.74
  -2   9   7    4.37    0.65
  -2  -9  -7    5.72    0.74
  -2  -9  -7    3.87    0.68
   2  -9   7    4.51    0.69
   2   9  -7    4.19    0.84
   2  -9  -8   22.10    1.66
   2   9   8   18.65    1.44
  -2   9  -8   24.02    1.93
  -2  -9   8   17.79    1.25
   2  -9  -8   19.03    1.35
  -2  -9   8   17.13    1.40
  -2   9   8   19.22    1.45
   2  -9   8   18.12    1.44
  -2  -9  -8   20.93    1.57
   2   9  -8   20.26    1.76
  -2  -9  -8   20.12    1.48
  -2   9  -9    0.33    0.57
   2  -9  -9    0.06    0.41
  -2  -9   9    0.22    0.26
   2   9   9   -0.50    0.32
  -2  -9   9    0.31    0.35
   2  -9  -9    0.05    0.27
   2  -9   9    0.59    0.37
  -2  -9  -9    0.02    0.33
  -2  -9  -9    0.04    0.43
  -2   9   9    0.17    0.34
   2   9  -9    0.42    0.60
   2   9  10   97.73    5.13
   2  -9 -10   92.44    5.48
  -2  -9  10   91.67    5.17
  -2   9 -10   89.32    5.71
  -2  -9  10   93.30    4.85
  -2   9  10   88.00    5.05
   2   9 -10   89.49    5.69
  -2  -9 -10   88.36    5.15
   2  -9  10   93.61    5.22
  -2  -9 -10   92.48    5.39
   2  -9 -11    2.46    0.75
   2   9  11    3.50    0.71
  -2   9 -11    2.19    0.90
  -2  -9  11    3.75    0.66
  -2  -9  11    3.78    0.81
  -2   9  11    2.41    0.61
   2  -9  11    3.17    0.65
   2   9 -11    2.77    0.93
  -2  -9 -11    3.19    0.80
   2   9  12   47.12    2.90
  -2   9 -12   46.07    3.46
   2  -9 -12   41.13    3.12
  -2  -9  12   45.63    2.80
   2   9 -12   46.89    3.49
   2  -9  12   39.51    2.77
  -2  -9 -12   44.72    3.06
  -2   9  12   44.80    2.84
  -2   9 -13   -0.47    0.63
  -2  -9  13   -0.10    0.35
   2   9  13    0.32    0.52
   2  -9 -13   -0.02    0.60
   2   9 -13    0.57    0.81
  -2  -9 -13   -0.02    0.63
  -2   9  13   -0.19    0.37
   2  -9  13   -0.52    0.35
   2  -9 -14   -0.34    0.67
   2   9  14    0.71    0.52
  -2   9 -14    0.50    0.85
  -2  -9  14    0.18    0.40
   2   9 -14    0.28    0.81
  -2   9  14    0.22    0.47
   2  -9  14    0.65    0.49
  -2  -9 -14    0.23    0.76
  -2   9 -15    1.60    1.07
   2   9  15    0.27    0.56
   2  -9 -15   -0.60    0.63
  -2   9  15   -0.46    0.41
  -2  -9 -15    0.09    0.74
   2  -9  15    0.29    0.44
   2   9 -15   -0.83    0.83
   2   9  16   21.59    1.95
  -2   9 -16   15.60    2.48
   2  -9 -16   22.11    2.37
  -2  -9 -16   19.90    2.28
   2   9 -16   25.93    3.02
  -2   9  16   22.88    1.96
  -2   9 -17    0.74    1.15
   2   9  17    0.20    0.54
   2  -9 -17   -0.92    0.64
  -2   9  17   -0.14    0.58
  -2  -9 -17   -0.71    0.81
   2   9 -17    0.19    0.88
   2  -9 -18   18.79    2.45
   2   9  18   28.05    2.25
  -2   9 -18   24.41    3.11
   2   9 -18   26.35    3.29
  -2   9  18   23.97    2.14
  -2  -9 -18   21.80    2.60
   2   9  19    4.65    0.94
   2  -9 -19    0.09    0.93
   2 -10   0    0.15    0.25
   2  10   0    0.07    0.24
  -2 -10   0    0.14    0.27
  -2  10   0    0.09    0.34
   2  10   0    0.50    0.32
  -2  10   0   -0.01    0.17
  -2  10  -1   37.52    2.46
   2  10   1   35.22    2.07
   2  10   1   35.68    2.25
  -2  10  -1   39.57    1.98
  -2 -10   1   35.92    2.23
   2 -10  -1   33.49    2.15
  -2  10   1   37.63    2.03
   2  10  -1   36.40    2.34
   2 -10   1   34.53    2.20
  -2  10   1   34.37    2.38
  -2 -10  -1   33.40    2.21
   2  10  -1   36.17    2.05
  -2  10  -2    0.24    0.17
   2  10   2   -0.14    0.23
   2 -10  -2   -0.04    0.24
  -2 -10   2   -0.06    0.26
  -2  10  -2    0.15    0.36
   2  10   2    0.25    0.28
  -2 -10  -2   -0.27    0.27
  -2  10   2    0.19    0.36
   2 -10   2   -0.07    0.25
   2  10  -2    0.07    0.20
  -2  10   2    0.08    0.19
   2  10  -2   -0.08    0.32
   2  10   3    1.75    0.44
  -2  10  -3    1.68    0.26
  -2 -10   3    0.96    0.38
   2  10   3    1.20    0.38
   2 -10  -3    1.80    0.40
  -2  10  -3    1.70    0.60
   2  10  -3    1.10    0.30
   2 -10   3    1.99    0.47
  -2  10   3    3.04    0.62
   2  10  -3    1.33    0.50
  -2  10   3    0.95    0.31
  -2 -10  -3    1.16    0.39
  -2  10  -4    1.30    0.57
   2 -10  -4    0.70    0.32
   2  10   4    1.28    0.37
  -2 -10   4    0.28    0.33
  -2  10  -4    0.68    0.20
   2 -10   4    0.32    0.35
  -2 -10  -4    0.62    0.29
   2  10  -4    1.33    0.31
  -2  10   4    0.39    0.38
   2  10  -4    0.47    0.40
  -2 -10  -4    0.68    0.34
  -2  10   4    0.54    0.29
  -2  10  -5    8.80    0.61
   2 -10  -5    9.95    0.86
  -2 -10   5   10.00    0.92
  -2  10  -5   10.09    1.27
   2 -10  -5    9.50    1.01
   2  10   5    9.47    0.94
   2  10  -5    8.63    1.12
   2 -10   5    8.12    0.92
  -2 -10  -5    9.04    0.84
   2  10  -5    8.81    0.72
  -2  10   5    9.99    0.85
  -2 -10  -5   10.08    1.01
  -2  10  -6    0.53    0.17
   2 -10  -6    0.26    0.34
   2 -10  -6    0.39    0.30
  -2  10  -6    0.23    0.49
   2  10   6    0.31    0.30
  -2 -10   6    0.72    0.37
  -2 -10  -6    0.83    0.39
   2  10  -6    0.66    0.52
  -2 -10  -6    0.39    0.34
  -2  10   6    0.11    0.30
   2 -10   6    0.33    0.31
   2  10  -6    0.26    0.23
   2 -10  -7   36.31    2.46
  -2  10  -7   35.59    2.71
   2  10   7   36.48    2.32
   2 -10  -7   39.40    2.29
  -2 -10   7   37.30    2.39
   2  10  -7   35.46    2.11
  -2 -10  -7   35.79    2.37
   2 -10   7   38.62    2.42
  -2  10   7   36.29    2.30
   2  10  -7   36.70    2.69
  -2 -10  -7   41.39    2.47
   2 -10  -8    1.00    0.52
   2  10   8    0.87    0.43
  -2  10  -8    1.16    0.64
  -2 -10   8    0.51    0.42
   2 -10  -8    0.62    0.34
  -2 -10  -8    0.83    0.41
   2 -10   8    0.06    0.36
  -2  10   8    0.49    0.38
   2  10  -8    1.25    0.62
  -2 -10  -8    0.94    0.45
  -2 -10   9   11.73    1.06
   2 -10  -9    8.62    1.20
   2  10   9    9.71    1.12
  -2  10  -9   10.96    1.62
  -2 -10  -9    8.97    1.07
  -2 -10  -9   11.80    1.25
   2 -10   9   11.57    1.20
  -2  10   9   11.44    1.18
   2  10  -9   10.46    1.45
  -2 -10  10    0.42    0.37
  -2  10 -10    1.13    0.69
   2  10  10    0.45    0.41
   2 -10 -10    0.08    0.47
   2  10 -10    0.00    0.54
  -2  10  10    0.34    0.43
  -2 -10 -10   -0.34    0.45
  -2 -10 -10    0.31    0.38
   2 -10  10    0.60    0.45
   2  10  11    1.56    0.57
   2 -10 -11    1.93    0.67
  -2  10 -11    0.88    0.91
  -2 -10  11    1.45    0.52
   2 -10  11    1.48    0.53
  -2 -10 -11    2.11    0.68
   2  10 -11    0.73    0.70
  -2  10  11    1.48    0.56
   2 -10 -12    0.77    0.69
  -2  10 -12   -1.06    0.51
  -2 -10  12   -0.11    0.39
   2  10  12    0.21    0.47
  -2  10  12   -0.27    0.38
   2  10 -12   -0.28    0.59
   2 -10  12    0.31    0.44
  -2 -10 -12   -0.45    0.51
  -2 -10  13    7.38    0.99
  -2  10 -13    9.56    1.73
   2  10  13    7.03    1.13
   2 -10 -13    9.57    1.36
  -2  10  13    8.73    1.17
   2 -10  13    8.59    1.10
  -2 -10 -13    7.83    1.27
   2  10 -13    8.47    1.57
  -2 -10  14    0.51    0.49
   2 -10 -14    0.18    0.71
  -2  10 -14   -0.55    0.64
   2  10  14   -0.11    0.42
   2 -10  14   -0.36    0.40
  -2  10  14    0.13    0.52
   2  10 -14   -0.01    0.81
  -2 -10 -14   -0.14    0.65
  -2  10 -15    4.99    1.47
   2  10  15    4.94    0.96
   2 -10 -15    5.19    1.24
   2  10 -15    2.69    1.24
   2 -10  15    5.44    0.95
  -2 -10 -15    5.19    1.21
  -2  10  15    3.32    0.90
   2  10  16    0.47    0.63
  -2  10 -16    0.66    1.01
   2 -10 -16   -0.13    0.81
   2  10 -16   -0.83    0.77
  -2 -10 -16   -0.46    0.78
  -2  10  16    0.18    0.60
   2  10  17    1.78    0.75
  -2  10 -17    2.18    1.25
   2 -10 -17    0.44    0.94
  -2  10  17    1.22    0.78
  -2 -10 -17    0.27    1.03
   2  10 -17    2.08    1.26
  -2  10 -18    0.56    1.07
   2 -10 -18   -0.55    0.83
   2  10  18   -0.96    0.57
   2  10 -18   -0.57    1.11
  -2  10  18    0.38    0.64
   2 -10 -19   -0.23    0.88
  -2 -11   0    0.18    0.32
   2  11   0    0.45    0.34
  -2  11   0    0.19    0.36
   2 -11   0   -0.21    0.25
  -2  11   0    0.05    0.21
   2  11   0    0.01    0.26
   2 -11  -1    1.12    0.37
  -2 -11   1    1.07    0.39
  -2  11  -1    0.89    0.48
  -2  11  -1    1.28    0.29
   2  11   1    1.17    0.44
   2  11   1    1.25    0.34
   2  11  -1    2.21    0.39
  -2  11   1    0.90    0.48
   2  11  -1    1.10    0.46
  -2 -11  -1    0.95    0.39
   2 -11   1    1.67    0.46
  -2  11   1    1.03    0.30
  -2  11  -2   90.67    4.83
  -2  11  -2   94.05    5.61
   2  11   2   91.81    5.34
   2 -11  -2   97.16    5.23
   2  11   2   97.03    5.01
  -2 -11   2   92.82    5.29
   2  11  -2   95.81    5.51
  -2 -11  -2   95.28    5.29
  -2  11   2  100.00    4.96
  -2  11   2   91.74    5.49
   2 -11   2   91.58    5.26
   2  11  -2   99.81    4.95
  -2  11  -3   12.31    1.41
   2 -11  -3   12.74    1.02
  -2 -11   3   12.07    1.09
  -2  11  -3   11.68    0.80
   2  11   3   13.08    1.02
   2  11   3   10.71    1.03
  -2  11   3   13.30    0.98
   2  11  -3   13.56    1.41
  -2  11   3   11.31    1.28
   2 -11   3   11.53    1.06
  -2 -11  -3   12.83    1.11
   2  11  -3   13.91    0.94
   2  11   4   81.51    4.45
  -2  11  -4   79.17    5.01
   2 -11  -4   84.37    4.59
  -2 -11   4   82.56    4.68
  -2  11  -4   80.23    4.19
  -2  11   4   84.87    4.87
  -2 -11  -4   82.63    4.67
   2  11  -4   85.21    4.32
   2  11  -4   81.99    4.94
  -2  11   4   87.41    4.43
   2 -11   4   80.62    4.67
  -2 -11  -4   77.93    4.62
  -2 -11   5    6.98    0.91
   2 -11  -5    8.76    0.89
  -2  11  -5    7.93    0.58
  -2  11  -5    9.15    1.22
   2  11   5    8.98    0.94
   2 -11  -5    9.13    0.97
   2  11  -5    7.55    0.68
   2 -11   5   10.77    1.11
   2  11  -5    8.27    1.16
  -2  11   5    7.74    0.86
  -2 -11  -5    8.92    0.90
  -2 -11  -5    7.08    0.89
  -2  11  -6   15.76    1.72
   2  11   6   14.06    1.22
   2 -11  -6   16.09    1.33
  -2 -11   6   15.53    1.31
   2 -11  -6   17.30    1.26
  -2 -11  -6   15.10    1.23
  -2  11   6   14.04    1.19
   2 -11   6   16.01    1.32
   2  11  -6   14.10    1.60
  -2 -11  -6   16.74    1.33
   2  11  -6   16.09    1.08
  -2  11  -7    8.41    1.35
   2 -11  -7   10.69    0.94
   2  11   7   10.94    1.11
  -2 -11   7    9.11    1.07
   2 -11  -7    9.00    1.11
   2 -11   7    8.36    1.05
   2  11  -7   10.75    0.81
   2  11  -7    9.37    1.28
  -2  11   7    9.37    1.02
  -2 -11  -7    8.78    1.05
  -2 -11  -7    9.47    1.07
   2 -11  -8   26.85    1.85
  -2 -11   8   24.01    1.94
  -2  11  -8   27.62    2.38
   2  11   8   25.49    1.90
   2 -11  -8   33.73    2.16
   2  11  -8   29.63    1.70
  -2  11   8   27.72    1.91
  -2 -11  -8   27.54    1.98
  -2 -11  -8   30.99    2.04
   2 -11   8   28.61    2.01
   2  11  -8   27.47    2.27
  -2  11  -9    1.79    0.81
  -2 -11   9    3.03    0.63
   2 -11  -9    3.28    0.76
   2  11   9    1.00    0.49
   2 -11   9    2.54    0.61
  -2  11   9    1.43    0.53
  -2 -11  -9    2.16    0.56
  -2 -11  -9    2.33    0.65
   2  11  -9    2.14    0.81
  -2 -11  10   86.19    4.74
   2 -11 -10   80.22    4.92
   2  11  10   82.92    4.63
  -2  11 -10   87.63    5.36
  -2  11  10   74.97    4.54
  -2 -11 -10   86.65    4.91
  -2 -11 -10   75.30    4.65
   2 -11  10   80.94    4.75
   2  11 -10   71.39    5.13
   2  11  11    2.92    0.70
  -2  11 -11    3.78    1.06
   2 -11 -11    4.47    0.99
  -2 -11  11    3.34    0.71
  -2 -11 -11    3.17    0.79
  -2  11  11    3.74    0.73
   2 -11  11    4.45    0.84
   2  11 -11    2.72    0.94
  -2 -11  12   40.84    2.67
   2 -11 -12   38.94    2.90
  -2  11 -12   40.08    3.33
   2  11  12   41.31    2.74
   2  11 -12   36.54    3.15
  -2  11  12   41.61    2.70
  -2 -11 -12   38.61    2.86
   2 -11  12   40.26    2.72
  -2  11 -13    2.49    1.10
  -2 -11  13    0.92    0.55
   2 -11 -13    0.55    0.72
   2  11  13    1.04    0.60
   2  11 -13    0.82    0.77
  -2  11  13    2.13    0.67
   2 -11  13    1.45    0.59
  -2 -11 -13    1.61    0.75
  -2  11 -14    0.04    0.80
   2 -11 -14   -0.40    0.70
  -2 -11  14   -0.09    0.42
   2  11  14    0.02    0.57
   2 -11  14   -0.07    0.47
  -2 -11 -14   -0.31    0.71
  -2  11  14   -0.20    0.49
   2  11 -14   -0.93    0.66
  -2  11 -15    0.48    0.93
   2 -11 -15    1.54    0.87
   2  11  15    0.37    0.56
  -2 -11 -15    0.61    0.84
   2  11 -15    0.38    0.97
  -2  11  15    0.24    0.56
   2 -11  15    1.07    0.59
  -2  11 -16   26.81    3.21
   2 -11 -16   26.28    2.73
   2  11  16   26.60    2.27
  -2  11  16   29.20    2.30
   2 -11  16   22.49    2.20
   2  11 -16   28.52    3.26
  -2  11 -17    0.05    1.01
   2 -11 -17    0.99    0.96
   2  11  17    0.84    0.66
   2  11 -17    0.73    1.06
  -2  11  17    0.49    0.69
  -2  11 -18   28.56    3.86
   2 -11 -18   22.59    2.70
   2  11  18   27.30    2.42
  -2  11  18   29.97    2.64
   2  11 -18   30.42    3.55
   2  12   0    0.72    0.30
  -2  12   0    0.44    0.26
  -2  12   0    0.85    0.48
   2  12   0    0.61    0.40
   2 -12   0    0.95    0.39
  -2 -12   0    0.77    0.42
   2  12   1   20.09    1.55
   2 -12  -1   20.74    1.48
  -2  12  -1   21.15    1.74
  -2  12  -1   20.08    1.26
  -2 -12   1   20.56    1.55
   2  12   1   20.96    1.39
  -2  12   1   21.88    1.34
   2  12  -1   20.28    1.63
  -2 -12  -1   20.55    1.53
  -2  12   1   21.18    1.67
   2 -12   1   20.36    1.50
   2  12  -1   18.58    1.32
  -2 -12   2   -0.33    0.27
   2 -12  -2   -0.39    0.24
  -2  12  -2   -0.05    0.18
   2  12   2    0.01    0.27
  -2  12  -2    0.03    0.44
   2  12   2   -0.07    0.29
   2  12  -2   -0.15    0.36
   2  12  -2    0.07    0.24
  -2  12   2    0.00    0.25
   2 -12   2    0.02    0.32
  -2  12   2    0.19    0.36
  -2 -12  -2   -0.45    0.31
   2  12   3    3.72    0.62
  -2  12  -3    3.16    0.39
   2 -12  -3    2.10    0.52
  -2  12  -3    3.06    0.76
  -2 -12   3    1.48    0.51
   2  12   3    3.17    0.57
   2 -12   3    2.69    0.57
  -2 -12  -3    2.69    0.63
  -2  12   3    3.50    0.71
  -2  12   3    3.80    0.55
   2  12  -3    3.19    0.48
   2  12  -3    2.76    0.69
  -2  12  -4    3.78    0.85
   2 -12  -4    2.83    0.56
   2  12   4    3.25    0.59
  -2  12  -4    3.09    0.38
  -2 -12   4    3.16    0.64
  -2 -12  -4    3.85    0.70
   2  12  -4    3.67    0.50
  -2  12   4    3.25    0.54
  -2 -12  -4    2.86    0.53
   2  12  -4    3.82    0.81
   2 -12   4    3.84    0.66
  -2  12   4    1.96    0.61
  -2 -12   5    3.72    0.69
   2 -12  -5    3.94    0.63
   2 -12  -5    4.47    0.73
   2  12   5    2.71    0.58
  -2  12  -5    2.89    0.82
   2 -12   5    2.71    0.61
  -2  12   5    2.49    0.53
   2  12  -5    3.48    0.81
  -2 -12  -5    3.81    0.60
  -2 -12  -5    2.76    0.63
   2  12  -5    3.94    0.52
   2  12   6    0.59    0.37
   2 -12  -6    0.75    0.43
   2 -12  -6    0.24    0.36
  -2  12  -6    1.69    0.72
  -2 -12   6    0.12    0.39
   2  12  -6    0.25    0.47
  -2 -12  -6    0.98    0.41
   2 -12   6    0.05    0.42
  -2 -12  -6    1.10    0.49
  -2  12   6    0.56    0.35
   2  12  -6    0.69    0.29
  -2 -12   7   21.77    1.69
   2  12   7   21.15    1.59
  -2  12  -7   23.52    2.05
   2 -12  -7   19.81    1.66
   2 -12  -7   20.04    1.50
  -2 -12  -7   21.38    1.61
   2 -12   7   21.97    1.69
  -2 -12  -7   21.72    1.64
   2  12  -7   20.90    1.92
   2  12  -7   20.07    1.34
  -2  12   7   22.14    1.57
  -2  12  -8    0.30    0.54
   2 -12  -8    0.81    0.38
  -2 -12   8   -0.07    0.37
   2  12   8    0.07    0.38
   2 -12  -8    0.23    0.41
   2 -12   8   -0.24    0.42
  -2 -12  -8   -0.31    0.32
  -2  12   8   -0.05    0.34
  -2 -12  -8   -0.07    0.36
   2  12  -8   -0.02    0.57
   2  12   9    5.89    0.91
  -2 -12   9    6.22    0.98
  -2  12  -9    7.14    1.34
   2 -12  -9    7.37    1.08
  -2 -12  -9    8.06    1.00
  -2 -12  -9    8.18    1.05
   2  12  -9    5.47    1.12
   2 -12   9    6.64    1.03
  -2  12   9    5.65    0.90
   2 -12 -10    0.65    0.56
  -2 -12  10    0.98    0.53
   2  12  10    0.54    0.46
  -2  12 -10    1.66    0.82
   2 -12  10    0.86    0.54
  -2  12  10    1.10    0.53
  -2 -12 -10    0.58    0.54
   2  12 -10    1.28    0.79
  -2  12 -11    0.20    0.70
   2  12  11    1.54    0.66
  -2 -12  11    1.33    0.60
   2 -12 -11    0.90    0.64
   2  12 -11    2.29    0.87
  -2  12  11    1.36    0.60
  -2 -12 -11    1.28    0.65
   2 -12  11    0.87    0.59
  -2  12 -12    0.85    0.87
   2  12  12    1.57    0.66
  -2 -12  12    1.22    0.61
   2 -12 -12    0.34    0.63
   2  12 -12    0.10    0.79
   2 -12  12    0.78    0.59
  -2 -12 -12    1.00    0.68
  -2  12  12    1.10    0.58
  -2  12 -13    5.79    1.45
   2 -12 -13    5.01    1.07
  -2 -12  13    4.35    0.83
   2  12  13    2.69    0.82
  -2  12  13    2.33    0.72
  -2 -12 -13    2.30    0.85
   2  12 -13    5.25    1.39
   2 -12  13    3.97    0.87
   2  12  14    2.81    0.79
   2 -12 -14    1.31    0.86
  -2  12 -14    0.82    0.93
  -2 -12  14    2.02    0.68
   2 -12  14    3.44    0.85
  -2  12  14    1.53    0.68
  -2 -12  15    2.77    0.80
  -2  12 -15    4.26    1.45
   2 -12 -15    3.88    1.07
   2  12  15    4.98    1.06
   2 -12  15    2.58    0.81
   2  12 -15    7.44    1.77
  -2  12  15    3.84    0.92
  -2  12 -16    0.09    0.94
   2  12  16    0.28    0.58
   2 -12 -16   -1.54    0.61
   2  12 -16   -0.36    0.85
  -2  12  16   -0.97    0.45
   2 -12  16    0.87    0.63
   2  12  17    0.49    0.68
  -2  12 -17    0.63    1.02
   2 -12 -17    0.22    0.85
   2  12 -17   -1.17    0.91
  -2  12  17    0.44    0.68
  -2  13   0    0.23    0.48
   2 -13   0   -0.29    0.37
   2  13   0   -0.50    0.21
   2  13   0   -0.13    0.37
  -2  13   0    0.30    0.26
  -2 -13   0   -0.60    0.28
  -2 -13   1    3.89    0.72
  -2  13  -1    3.36    0.47
   2  13   1    3.30    0.55
  -2  13  -1    3.56    0.84
   2 -13  -1    3.55    0.63
   2  13   1    3.72    0.69
  -2 -13  -1    4.54    0.77
   2 -13   1    3.86    0.67
  -2  13   1    4.36    0.86
   2  13  -1    3.19    0.52
   2  13  -1    5.88    0.90
  -2  13   1    2.97    0.50
   2  13   2  108.13    5.42
  -2 -13   2   96.14    5.71
  -2  13  -2   97.59    5.20
   2 -13  -2   98.71    5.63
   2  13   2   99.05    5.75
  -2  13  -2  102.55    6.07
  -2  13   2  112.14    5.36
  -2 -13  -2  100.07    5.72
  -2  13   2   95.27    5.91
   2  13  -2  103.02    5.96
   2  13  -2  104.44    5.31
   2 -13   2   99.68    5.71
   2  13   3   61.71    3.76
   2 -13  -3   65.58    3.73
  -2  13  -3   60.98    4.10
  -2  13  -3   63.01    3.34
  -2 -13   3   63.72    3.81
   2  13   3   64.48    3.57
   2  13  -3   61.60    3.43
  -2  13   3   66.38    3.53
  -2 -13  -3   59.95    3.76
  -2  13   3   66.60    3.99
   2  13  -3   68.95    4.08
   2 -13   3   61.28    3.78
   2 -13  -4   95.13    5.32
   2  13   4   97.19    5.15
  -2 -13   4   93.47    5.43
  -2  13  -4  100.56    5.87
  -2 -13  -4   96.73    5.43
  -2  13   4   91.36    5.58
   2 -13   4   94.26    5.44
  -2  13   4  100.57    5.11
   2  13  -4   92.72    5.68
  -2 -13  -4   87.51    5.31
   2  13  -4   97.74    4.98
   2  13   5   18.54    1.45
   2 -13  -5   17.90    1.48
   2 -13  -5   19.45    1.44
  -2  13  -5   21.38    1.86
  -2 -13   5   16.51    1.49
  -2 -13  -5   15.78    1.35
   2  13  -5   20.98    1.28
  -2  13   5   19.65    1.42
   2 -13   5   19.23    1.55
  -2 -13  -5   18.45    1.52
   2  13  -5   19.05    1.75
  -2 -13   6   16.64    1.40
   2 -13  -6   15.05    1.33
  -2  13  -6   12.77    1.68
   2 -13  -6   15.10    1.29
   2  13   6   16.03    1.33
  -2 -13  -6   13.17    1.21
  -2  13   6   15.83    1.28
   2  13  -6   14.33    1.69
   2  13  -6   16.19    1.09
   2 -13   6   15.12    1.41
  -2 -13  -6   13.33    1.31
  -2 -13   7    1.03    0.52
   2 -13  -7    1.46    0.53
  -2  13  -7    0.68    0.64
   2 -13  -7    1.52    0.47
   2  13   7    1.62    0.52
  -2 -13  -7    0.83    0.49
   2 -13   7    0.86    0.54
  -2 -13  -7    2.53    0.60
   2  13  -7    0.73    0.63
  -2  13   7    1.40    0.50
  -2 -13   8    9.65    1.17
   2 -13  -8   10.23    1.09
   2 -13  -8    9.08    1.16
  -2  13  -8    8.77    1.43
   2  13   8    7.55    1.05
   2  13  -8    8.41    1.37
   2 -13   8    9.13    1.18
  -2  13   8    8.28    1.05
  -2 -13  -8   10.68    1.18
  -2 -13  -8    8.35    1.09
   2  13   9   12.18    1.35
  -2  13  -9    8.29    1.48
  -2 -13   9   13.70    1.44
   2 -13  -9   12.24    1.44
  -2  13   9   12.81    1.34
   2  13  -9   14.65    1.83
   2 -13   9   11.43    1.41
  -2 -13  -9   12.73    1.34
  -2 -13  -9   14.42    1.45
  -2 -13  10   36.49    2.59
   2 -13 -10   38.62    2.71
  -2  13 -10   38.02    3.11
   2  13  10   35.69    2.51
   2  13 -10   40.32    3.08
  -2  13  10   38.57    2.55
   2 -13  10   37.39    2.65
  -2 -13 -10   33.25    2.56
   2  13  11   14.85    1.55
   2 -13 -11   11.16    1.49
  -2  13 -11   13.94    1.96
  -2 -13  11   12.00    1.40
   2  13 -11   12.98    1.89
  -2  13  11   14.14    1.49
   2 -13  11   12.16    1.44
  -2 -13 -11   12.07    1.54
  -2 -13  12   25.29    2.05
   2 -13 -12   23.14    2.16
   2  13  12   27.45    2.10
  -2  13 -12   24.57    2.81
   2  13 -12   29.69    2.63
   2 -13  12   23.44    2.02
  -2  13  12   26.27    2.03
   2  13  13    6.15    1.12
  -2  13 -13    7.10    1.55
  -2 -13  13    6.63    1.09
   2 -13 -13    4.55    1.10
   2 -13  13    4.98    1.01
  -2  13  13    5.72    1.04
   2  13 -13    4.81    1.33
  -2  13 -14    1.67    1.10
   2  13  14    1.59    0.69
   2 -13 -14   -0.60    0.69
  -2 -13  14    1.96    0.71
   2  13 -14    0.71    0.99
   2 -13  14    0.45    0.57
  -2  13  14    1.72    0.67
   2  13  15    0.44    0.67
  -2 -13  15    0.87    0.63
  -2  13 -15    0.48    0.93
   2 -13 -15    1.97    0.93
   2 -13  15    1.53    0.69
  -2  13  15    0.40    0.64
   2  13 -15    0.47    1.04
  -2  13 -16    4.72    1.46
   2  13  16    6.11    1.19
   2 -13 -16    3.05    1.55
   2 -13  16    3.48    0.92
  -2  13  16    4.61    1.09
   2  13 -16    7.73    1.83
  -2  13 -17    2.41    1.61
   2  13 -17    2.18    1.35
  -2  14   0   12.31    1.00
   2  14   0   14.11    1.33
  -2  14   0   14.60    1.65
   2 -14   0   14.74    1.25
  -2 -14   0   13.81    1.29
   2  14   0   16.24    1.15
  -2  14  -1    9.81    0.78
  -2  14  -1    9.93    1.35
   2 -14  -1    8.46    1.02
   2  14   1   10.06    1.00
   2  14   1    8.94    1.07
  -2 -14   1    6.61    0.98
   2 -14   1    8.33    1.04
  -2  14   1    7.66    1.16
  -2 -14  -1    8.44    1.07
   2  14  -1    9.31    0.83
   2  14  -1    8.17    1.11
  -2  14   1   10.07    0.85
   2  14   2    4.81    0.76
   2  14   2    3.67    0.64
  -2  14  -2    3.82    0.49
   2 -14  -2    3.76    0.68
  -2  14  -2    4.83    1.00
  -2 -14   2    3.97    0.76
  -2 -14  -2    1.99    0.61
  -2  14   2    5.40    0.67
  -2  14   2    5.01    0.91
   2  14  -2    3.96    0.82
   2 -14   2    5.09    0.82
   2  14  -2    4.58    0.62
   2 -14  -3    1.60    0.53
  -2  14  -3    1.10    0.61
  -2 -14   3    0.57    0.53
   2  14   3    0.80    0.40
   2  14   3    1.56    0.49
   2  14  -3    1.08    0.38
   2 -14   3    1.46    0.53
  -2 -14  -3    1.25    0.50
  -2  14   3    2.03    0.48
   2  14  -3    1.22    0.63
  -2  14   3    0.93    0.52
  -2 -14   4    0.74    0.54
   2 -14  -4    0.86    0.43
  -2  14  -4    0.89    0.61
   2  14   4    1.40    0.51
   2 -14   4    0.44    0.48
   2  14  -4    0.54    0.33
  -2  14   4    1.18    0.41
   2  14  -4    1.44    0.68
  -2 -14  -4    0.58    0.45
  -2 -14  -4    1.36    0.44
  -2  14   4    1.96    0.63
   2 -14  -5    2.49    0.63
   2  14   5    3.37    0.67
   2 -14  -5    4.00    0.75
  -2 -14   5    4.59    0.83
  -2  14  -5    5.18    1.13
  -2 -14  -5    2.88    0.59
   2  14  -5    4.03    0.89
   2  14  -5    3.67    0.53
  -2 -14  -5    3.69    0.76
  -2  14   5    4.30    0.69
   2 -14   5    4.93    0.83
   2 -14  -6    3.96    0.75
   2 -14  -6    3.18    0.66
   2  14   6    2.92    0.65
  -2 -14   6    4.85    0.90
  -2  14  -6    3.04    0.95
  -2 -14  -6    3.90    0.70
   2  14  -6    3.40    0.93
  -2 -14  -6    2.18    0.62
   2 -14   6    3.30    0.80
  -2  14   6    3.65    0.69
  -2  14  -7    8.45    1.48
   2 -14  -7   10.42    1.12
  -2 -14   7    7.86    1.11
   2 -14  -7   10.67    1.24
   2  14   7    9.02    1.12
  -2 -14  -7   10.31    1.16
  -2 -14  -7    9.11    1.17
  -2  14   7   10.47    1.12
   2  14  -7    8.13    1.35
   2 -14   7   11.40    1.35
  -2  14  -8    3.56    1.03
   2  14   8    3.63    0.76
   2 -14  -8    3.88    0.82
  -2 -14   8    4.00    0.81
   2 -14   8    3.69    0.87
   2  14  -8    3.30    0.96
  -2  14   8    3.89    0.77
  -2 -14  -8    3.25    0.74
  -2 -14  -8    3.64    0.73
  -2 -14   9    0.78    0.59
  -2  14  -9    3.52    1.09
   2 -14  -9    2.42    0.76
   2  14   9    2.20    0.69
  -2  14   9    2.63    0.68
  -2 -14  -9    2.49    0.73
   2  14  -9    2.35    0.84
   2 -14   9    1.98    0.72
  -2 -14  10    0.03    0.53
   2  14  10    0.66    0.52
  -2  14 -10   -0.54    0.68
   2 -14 -10    0.12    0.59
  -2  14  10    0.67    0.55
   2 -14  10    0.35    0.56
   2  14 -10    0.80    0.81
  -2  14 -11   -0.83    0.65
   2  14  11   -0.25    0.45
  -2 -14  11   -0.14    0.51
   2 -14 -11   -0.68    0.52
   2  14 -11   -0.72    0.69
   2 -14  11    0.05    0.48
  -2  14  11    1.41    0.65
   2  14  12   -0.15    0.56
   2 -14 -12    2.67    0.85
  -2  14 -12   -0.21    0.78
  -2 -14  12    1.00    0.65
   2  14 -12    0.29    0.71
  -2  14  12    0.10    0.50
   2 -14  12    0.06    0.59
  -2  14 -13    1.81    1.03
  -2 -14  13    1.69    0.75
   2  14  13    1.83    0.73
   2 -14 -13    1.76    0.81
   2 -14  13    1.93    0.73
  -2  14  13    1.66    0.71
   2  14 -13   -0.32    0.87
   2  14  14    3.45    0.90
  -2  14 -14    3.79    1.35
   2 -14 -14    4.23    1.06
  -2 -14  14    2.84    0.87
   2  14 -14    4.83    1.39
  -2  14  14    2.26    0.84
   2 -14  14    3.35    0.90
   2  14  15    3.18    0.95
  -2 -14  15    6.08    1.07
  -2  14 -15    1.68    1.22
   2 -14  15    3.92    0.95
   2  14 -15    7.03    1.71
  -2  14  15    3.25    0.95
   2  14  16    0.19    0.67
  -2  14 -16   -0.83    0.86
   2  14 -16    0.26    1.03
   2 -14  16    0.87    0.66
  -2  14  16    1.44    0.72
  -2  15   0   -0.39    0.45
   2 -15   0   -0.32    0.35
  -2 -15   0   -0.16    0.40
   2  15   0   -0.39    0.29
  -2  15   0    0.23    0.27
   2  15   0    0.32    0.43
  -2 -15   1    6.64    1.00
   2  15   1    6.90    0.98
   2  15   1    8.39    0.89
  -2  15  -1    6.95    1.17
  -2  15  -1    6.76    0.73
   2 -15  -1    6.25    0.91
   2 -15   1    7.41    1.03
  -2  15   1    7.17    0.79
  -2 -15  -1    6.93    0.99
   2  15  -1    7.98    0.85
  -2  15   1    6.25    1.08
   2  15  -1    7.72    1.09
   2 -15  -2   30.38    2.17
   2  15   2   29.78    2.01
  -2  15  -2   31.96    2.55
   2  15   2   29.06    2.17
  -2 -15   2   32.12    2.29
  -2  15   2   32.35    1.96
  -2  15   2   32.15    2.38
   2 -15   2   31.31    2.22
   2  15  -2   32.46    2.39
   2  15  -2   31.96    1.94
  -2 -15  -2   29.59    2.22
  -2 -15   3   64.73    4.07
  -2  15  -3   68.73    4.42
   2  15   3   72.44    3.82
   2 -15  -3   68.61    3.99
   2  15   3   62.09    3.97
   2 -15   3   63.77    4.03
  -2 -15  -3   60.14    3.98
   2  15  -3   67.75    4.27
  -2  15   3   68.68    4.21
   2  15  -3   68.85    3.65
  -2  15   3   66.09    3.71
   2 -15  -4   44.65    2.86
  -2  15  -4   45.87    3.33
   2  15   4   48.04    2.79
  -2 -15   4   46.45    3.03
   2  15  -4   46.07    3.19
  -2  15   4   45.77    2.70
  -2  15   4   42.73    3.01
   2  15  -4   47.74    2.58
   2 -15   4   41.63    2.93
  -2 -15  -4   43.58    2.93
  -2 -15  -4   40.83    2.76
   2 -15  -5   26.94    2.08
   2 -15  -5   26.56    2.02
  -2 -15   5   28.94    2.19
  -2  15  -5   30.88    2.57
   2  15   5   30.84    2.03
   2  15  -5   34.00    2.52
  -2 -15  -5   27.81    2.32
   2 -15   5   27.93    2.17
  -2 -15  -5   32.31    2.21
  -2  15   5   29.55    1.96
  -2 -15   6   10.79    1.34
   2 -15  -6    9.14    1.21
   2 -15  -6   10.12    1.19
   2  15   6   11.46    1.26
  -2  15  -6   10.01    1.53
  -2  15   6   10.56    1.16
  -2 -15  -6    9.07    1.19
   2 -15   6   12.03    1.40
   2  15  -6   12.74    1.63
   2  15   7    0.15    0.42
  -2  15  -7   -0.15    0.54
   2 -15  -7   -0.57    0.36
   2 -15  -7    0.49    0.46
  -2 -15   7   -0.25    0.46
  -2  15   7   -0.57    0.33
  -2 -15  -7   -0.16    0.47
   2  15  -7    0.22    0.60
   2 -15   7   -0.37    0.44
   2 -15  -8    1.73    0.64
  -2 -15   8    1.35    0.63
  -2  15  -8    0.70    0.76
   2  15   8    1.26    0.56
   2  15  -8    1.06    0.79
   2 -15   8    0.57    0.62
  -2  15   8    0.40    0.50
  -2 -15  -8    2.31    0.66
   2 -15  -9   39.36    2.87
   2  15   9   44.11    2.84
  -2 -15   9   43.56    2.97
  -2  15  -9   44.81    3.37
   2 -15   9   40.97    2.93
  -2  15   9   40.03    2.71
   2  15  -9   37.11    3.18
  -2 -15  10   19.64    1.81
   2  15  10   18.09    1.64
  -2  15 -10   21.29    2.44
   2 -15 -10   13.11    1.67
   2  15 -10   18.47    2.24
   2 -15  10   21.03    1.82
  -2  15  10   20.02    1.71
  -2  15 -11   25.98    2.94
   2  15  11   31.84    2.26
  -2 -15  11   26.71    2.29
   2 -15 -11   26.90    2.30
  -2  15  11   27.29    2.13
   2 -15  11   28.94    2.35
   2  15 -11   30.45    2.73
  -2 -15  12   13.30    1.64
   2  15  12   13.98    1.60
   2 -15 -12   10.51    1.61
  -2  15 -12   13.34    2.08
   2 -15  12   12.53    1.63
  -2  15  12   13.03    1.56
   2  15 -12   19.28    2.31
   2  15  13    4.96    1.10
  -2 -15  13    4.59    1.04
  -2  15  13    4.55    1.01
   2  15 -13    4.98    1.35
   2 -15  13    4.07    1.01
   2  15  14   -0.69    0.60
  -2 -15  14    0.82    0.65
  -2  15 -14   -0.12    0.77
  -2  15  14   -0.13    0.49
   2 -15  14    0.13    0.55
   2  15 -14   -0.38    0.88
  -2 -15  15    2.02    0.80
   2  15  15    3.81    1.05
  -2  15 -15    2.79    1.39
   2 -15  15    2.09    0.84
  -2  15  15    2.62    0.91
   2  15 -15    1.16    1.14
   2 -15  16    3.70    1.01
   2  15 -16    4.25    1.54
  -2  16   0   17.66    1.20
  -2  16   0   12.66    1.65
  -2 -16   0   17.35    1.59
   2  16   0   15.87    1.49
   2  16   0   15.59    1.26
   2 -16   0   16.08    1.45
  -2  16  -1    1.16    0.71
   2 -16  -1    0.90    0.50
   2  16   1    2.85    0.74
   2  16   1    1.56    0.50
  -2 -16   1    0.45    0.58
   2  16  -1    0.70    0.40
  -2  16   1    1.31    0.66
  -2  16   1    1.43    0.44
   2  16  -1    0.77    0.62
  -2 -16  -1    2.54    0.65
   2 -16   1    0.62    0.51
  -2  16  -2    4.89    1.01
   2  16   2    3.55    0.68
   2 -16  -2    4.17    0.76
  -2 -16   2    3.62    0.82
  -2  16   2    5.16    0.96
   2  16  -2    4.36    0.91
  -2  16   2    4.62    0.68
   2 -16   2    4.73    0.91
   2  16  -2    4.32    0.64
  -2 -16  -2    3.74    0.78
  -2  16  -3    1.98    0.71
   2  16   3    0.06    0.35
   2 -16  -3   -0.12    0.36
  -2 -16   3   -0.84    0.36
  -2  16   3   -0.11    0.33
  -2 -16  -3    0.40    0.54
   2  16  -3    0.27    0.55
   2  16  -3   -0.16    0.28
  -2  16   3   -0.46    0.45
   2 -16   3   -0.05    0.49
   2  16   4    0.56    0.44
  -2  16  -4    1.13    0.73
   2 -16  -4    0.71    0.48
  -2 -16   4    0.74    0.57
  -2  16   4    0.17    0.46
   2  16  -4    0.26    0.53
  -2  16   4   -0.18    0.39
   2 -16   4   -0.01    0.44
  -2 -16  -4    0.00    0.48
  -2  16  -5    2.51    0.94
  -2 -16   5    0.25    0.55
   2 -16  -5    1.91    0.62
   2 -16  -5    1.79    0.59
   2  16   5    2.24    0.63
  -2  16   5    0.91    0.51
   2  16  -5    0.95    0.69
   2 -16   5    1.30    0.61
  -2 -16  -5    2.15    0.67
   2 -16  -6    7.29    1.02
  -2 -16   6    7.09    1.14
   2  16   6    7.21    1.03
   2 -16  -6    6.53    0.97
  -2  16  -6    7.50    1.38
   2  16  -6    6.48    1.25
  -2  16   6    5.04    0.84
  -2 -16  -6    5.99    1.02
   2 -16   6    7.57    1.15
  -2  16  -7    1.81    0.85
   2  16   7    3.07    0.75
   2 -16  -7    2.23    0.67
  -2 -16   7    2.05    0.73
   2 -16  -7    3.36    0.72
  -2  16   7    2.34    0.60
  -2 -16  -7    2.84    0.78
   2 -16   7    2.49    0.77
   2  16  -7    2.97    0.95
   2 -16  -8   11.13    1.38
   2  16   8   11.99    1.39
  -2 -16   8   10.72    1.43
  -2  16  -8   10.00    1.64
   2  16  -8   14.97    1.88
  -2 -16  -8   11.54    1.40
  -2  16   8   12.42    1.39
   2 -16   8   12.87    1.54
   2  16   9    0.16    0.50
  -2  16  -9    0.28    0.73
  -2 -16   9   -0.02    0.62
   2 -16  -9    0.03    0.53
   2 -16   9   -0.68    0.47
  -2  16   9   -0.09    0.44
   2  16  -9    0.45    0.73
   2  16  10    1.27    0.63
  -2  16 -10   -0.05    0.67
  -2 -16  10    0.47    0.67
   2 -16  10    1.31    0.68
  -2  16  10    0.82    0.61
   2  16 -10    0.86    0.85
   2  16  11    1.27    0.63
  -2  16 -11   -0.12    0.81
  -2 -16  11   -0.75    0.55
  -2  16  11    1.20    0.62
   2 -16  11    0.70    0.68
   2  16 -11    0.13    0.68
   2  16  12    2.29    0.80
  -2 -16  12    2.42    0.90
  -2  16 -12    1.32    1.02
   2  16 -12    1.63    0.95
  -2  16  12    2.72    0.80
   2 -16  12    3.26    0.90
   2  16  13    0.01    0.58
  -2 -16  13    0.17    0.65
  -2  16 -13   -0.78    0.68
   2  16 -13    1.45    1.00
  -2  16  13    2.05    0.80
   2 -16  13   -0.08    0.54
  -2  16 -14    2.89    1.23
  -2 -16  14    4.93    1.09
   2  16  14    3.42    0.93
   2 -16  14    4.46    1.09
   2  16 -14    3.59    1.40
  -2  16  14    5.04    1.06
  -2  16 -15    2.54    1.28
  -2 -16  15    2.19    0.86
   2  16 -15    2.08    1.15
   2 -16  15    1.33    0.81
   2  17   0   -0.11    0.37
   2 -17   0   -0.11    0.44
  -2 -17   0   -0.06    0.53
  -2  17   0    0.30    0.54
  -2  17  -1   14.20    1.75
   2  17   1   12.97    1.28
  -2 -17   1   11.55    1.42
   2 -17  -1   11.48    1.41
   2  17  -1   12.76    1.15
  -2  17   1   14.03    1.11
  -2 -17  -1   12.53    1.46
  -2  17   1   14.16    1.64
   2 -17   1   16.31    1.62
   2  17   2    2.38    0.59
  -2  17  -2    1.80    0.83
   2 -17  -2    2.93    0.76
  -2 -17   2    3.16    0.86
   2  17  -2    3.74    1.30
  -2  17   2    3.03    0.85
   2  17  -2    2.88    0.58
  -2  17   2    2.41    0.56
   2 -17   2    3.18    0.78
  -2 -17  -2    2.33    0.74
  -2  17  -3   69.95    4.80
   2  17   3   71.12    4.10
   2 -17  -3   72.16    4.37
  -2 -17   3   76.70    4.54
   2  17  -3   74.92    4.68
  -2  17   3   67.39    4.50
  -2  17   3   77.24    4.08
  -2 -17  -3   71.06    4.42
   2 -17   3   68.43    4.43
  -2  17  -4    3.54    0.98
   2 -17  -4    2.94    0.73
  -2 -17   4    2.88    0.79
   2  17   4    2.02    0.58
   2 -17   4    3.43    0.90
  -2 -17  -4    3.90    0.85
  -2  17   4    2.84    0.64
   2  17  -4    2.08    0.81
  -2 -17   5   47.53    3.18
  -2  17  -5   45.55    3.47
   2 -17  -5   37.28    2.91
   2 -17  -5   41.92    2.94
   2  17   5   48.24    2.90
  -2  17   5   51.74    2.87
  -2 -17  -5   44.41    3.06
   2 -17   5   43.49    3.12
   2  17  -5   46.75    3.36
   2  17   6    1.88    0.66
  -2 -17   6    0.71    0.72
   2 -17  -6    1.62    0.62
  -2  17  -6    0.12    0.71
   2 -17  -6    1.22    0.61
  -2 -17  -6    1.65    0.67
   2  17  -6    2.47    0.88
   2 -17   6    1.21    0.68
  -2  17   6    1.87    0.65
   2 -17  -7    2.02    0.70
   2  17   7    1.17    0.63
  -2  17  -7    0.65    0.89
  -2 -17   7    0.12    0.59
   2  17  -7    0.97    0.84
   2 -17   7   -0.26    0.59
  -2  17   7    0.95    0.55
  -2 -17  -7   -0.41    0.50
  -2  17  -8    0.53    0.74
   2  17   8   -0.02    0.51
  -2 -17   8    0.63    0.62
  -2 -17  -8   -0.03    0.53
  -2  17   8   -0.44    0.40
   2 -17   8   -0.20    0.57
   2  17  -8   -0.25    0.63
  -2  17  -9   25.71    2.85
  -2 -17   9   23.81    2.21
   2  17   9   25.26    2.06
  -2  17   9   25.49    1.99
   2 -17   9   26.88    2.30
   2  17  -9   23.78    2.64
   2  17  10    7.35    1.12
  -2  17 -10    8.77    1.66
  -2 -17  10    6.52    1.21
   2  17 -10    7.52    1.49
   2 -17  10    5.86    1.21
  -2  17  10    4.59    0.97
  -2 -17  11   26.94    2.36
  -2  17 -11   29.77    2.79
   2  17  11   27.16    2.19
   2  17 -11   23.15    2.78
  -2  17  11   25.04    2.13
   2 -17  11   29.28    2.45
  -2  17 -12    0.14    0.85
  -2 -17  12    0.85    0.81
   2  17  12   -0.30    0.55
   2 -17  12    0.47    0.72
  -2  17  12    0.12    0.54
   2  17 -12    2.08    1.04
  -2  17 -13    4.64    1.41
   2  17  13    5.70    1.09
  -2 -17  13    4.18    1.11
   2  17 -13    4.80    1.39
   2 -17  13    4.12    1.11
  -2  17  13    2.84    0.90
  -2  17 -14    1.44    1.05
   2  17  14    1.28    0.80
  -2 -17  14   -0.78    0.64
  -2  17  14    0.50    0.62
   2  17 -14   -0.07    0.76
   2 -17  14    0.67    0.73
  -2 -17  15   -0.54    1.11
  -2 -18   0    6.42    1.13
   2  18   0   10.39    1.07
   2 -18   0   10.31    1.32
  -2  18   0    8.23    1.34
  -2 -18   1    0.42    0.65
   2 -18  -1   -0.14    0.55
   2  18   1    0.07    0.38
  -2  18  -1    0.80    0.65
  -2 -18  -1    0.63    0.52
   2 -18   1   -0.84    0.46
  -2  18   1    0.56    0.58
  -2 -18   2    1.75    0.73
   2 -18  -2    2.02    0.73
   2  18   2    1.95    0.61
  -2  18  -2    2.44    0.93
  -2 -18  -2    1.55    0.75
   2 -18   2    2.98    0.86
  -2  18   2    3.36    0.85
  -2  18   2    2.96    0.64
  -2  18  -3   -0.58    0.58
   2  18   3   -0.59    0.37
  -2 -18   3    0.13    0.65
   2 -18  -3   -0.29    0.48
  -2 -18  -3    0.39    0.61
  -2  18   3    0.19    0.52
   2 -18   3   -0.34    0.51
  -2  18   3   -0.03    0.38
  -2  18  -4    1.18    0.83
  -2 -18   4    1.19    0.70
   2 -18  -4   -0.11    0.48
   2 -18  -4    0.71    0.73
   2  18   4    1.43    0.59
   2 -18   4    0.95    0.62
  -2 -18  -4    1.12    0.70
  -2  18   4    0.59    0.45
   2  18   5   -0.39    0.45
  -2  18  -5   -0.28    0.64
  -2 -18   5   -0.07    0.54
   2 -18  -5   -0.60    0.44
  -2  18   5   -0.71    0.39
   2 -18   5    0.01    0.55
  -2 -18  -5    0.37    0.55
  -2  18  -6    3.73    1.15
   2 -18  -6    5.86    1.00
   2  18   6    6.46    0.99
  -2 -18   6    5.70    1.16
  -2  18   6    6.22    0.96
   2 -18   6    6.24    1.22
  -2 -18  -6    7.83    1.20
   2  18   7    0.36    0.56
  -2  18  -7    0.41    0.80
  -2 -18   7    0.41    0.66
   2 -18   7    0.62    0.76
  -2 -18  -7    0.75    0.63
  -2  18   7    0.27    0.56
   2  18  -7    0.40    0.71
  -2  18  -8    7.31    1.51
  -2 -18   8    6.38    1.24
   2  18   8    7.98    1.18
   2 -18   8    6.88    1.29
  -2  18   8    7.76    1.14
   2  18  -8    5.49    1.32
  -2 -18   9   -0.30    0.67
   2  18   9    0.46    0.53
  -2  18  -9   -0.55    0.75
   2 -18   9   -0.80    0.52
   2  18  -9   -0.72    0.58
  -2  18   9   -0.25    0.52
  -2 -18  10   -0.56    0.68
  -2  18 -10    0.36    0.89
   2  18  10    0.32    0.63
  -2  18  10   -0.19    0.55
   2  18 -10   -0.37    0.70
   2 -18  10   -0.20    0.63
  -2  18 -11    0.60    0.83
  -2 -18  11    0.06    0.70
   2  18  11   -0.29    0.60
  -2  18  11    0.60    0.57
   2  18 -11    0.73    0.89
   2 -18  11    0.03    0.74
  -2 -18  12    3.35    1.08
   2  18  12    3.78    1.00
  -2  18 -12    5.20    1.39
   2 -18  12    5.29    1.17
   2  18 -12    2.52    1.14
  -2  18  12    3.04    0.84
  -2  18 -13   -0.83    0.84
   2  18  13   -0.09    0.54
  -2 -18  13    0.01    0.72
   2 -18  13   -0.41    0.60
  -2  18  13   -0.41    0.56
   2  18 -13   -0.55    0.80
   2  18 -14    3.08    1.90
   2 -19   0   -0.63    0.53
  -2 -19   0   -0.33    0.59
  -2  19  -1    7.25    1.29
   2 -19  -1    7.10    1.20
  -2 -19   1    6.88    1.19
   2  19   1    6.80    0.97
   2 -19   1    8.00    1.19
  -2 -19  -1    6.84    1.23
  -2 -19   2    0.72    0.63
   2  19   2    0.36    0.44
   2 -19  -2    0.20    0.56
  -2  19  -2   -0.93    0.63
  -2 -19  -2    0.67    0.65
   2 -19   2   -0.19    0.61
   2  19   3   38.62    2.44
  -2 -19   3   37.77    2.79
  -2  19  -3   35.87    2.96
   2 -19  -3   34.58    2.61
   2 -19   3   34.11    2.72
  -2 -19  -3   35.46    2.72
  -2  19   3   35.66    2.34
  -2  19  -4   -0.08    0.66
   2 -19  -4    0.37    0.56
  -2 -19   4    0.00    0.62
   2  19   4   -0.62    0.42
  -2  19   4    0.12    0.45
   2 -19   4    0.84    0.73
  -2 -19  -4   -0.35    0.51
  -2 -19   5   28.96    2.41
   2  19   5   28.21    2.06
  -2  19  -5   35.56    2.81
   2 -19  -5   23.42    2.14
  -2 -19  -5   27.05    2.28
   2 -19   5   31.01    2.49
  -2  19   5   26.79    1.97
  -2  19  -6   -0.53    0.71
   2  19   6   -0.01    0.51
   2 -19  -6    0.46    0.82
  -2 -19   6   -0.24    0.63
   2 -19   6   -0.33    0.54
  -2  19   6   -0.38    0.45
  -2 -19  -6   -1.34    0.36
  -2  19  -7   -0.21    0.80
   2  19   7    0.28    0.54
  -2 -19   7    2.03    0.84
  -2 -19  -7   -0.73    0.53
  -2  19   7   -0.61    0.49
   2 -19   7    0.36    0.65
  -2  19  -8   -0.76    0.67
  -2 -19   8    0.33    0.69
   2  19   8   -0.81    0.47
   2 -19   8    0.10    0.72
  -2  19   8   -0.31    0.51
   2  19   9   20.88    1.79
  -2 -19   9   18.20    2.11
  -2  19  -9   16.72    2.31
  -2  19   9   19.26    1.71
   2 -19   9   19.50    2.22
  -2  19 -10   -0.64    0.72
  -2 -19  10   -0.25    0.75
   2  19  10    0.25    0.62
   2 -19  10    0.59    0.78
  -2  19  10   -0.29    0.52
  -2 -19  11   28.44    2.60
  -2  19 -11   28.44    3.17
   2  19  11   29.56    2.35
  -2  19  11   29.66    2.32
   2 -19  11   28.05    2.56
  -2 -19  12   -0.32    0.73
  -2  19 -12   -0.09    0.82
   2  19  12   -0.09    0.64
  -2  19  12    0.02    0.61
   2 -19  12    0.75    0.87
   2 -20   0   13.08    1.65
  -2 -20   0    9.45    1.42
  -2 -20   1    1.08    0.79
   2 -20  -1    0.11    0.62
  -2 -20  -1   -0.35    0.57
   2 -20   1   -0.39    0.57
  -2 -20   2    6.64    1.28
   2  20   2    4.23    0.82
   2 -20  -2    6.71    1.12
  -2 -20  -2    5.27    1.09
   2 -20   2    6.15    1.14
   2 -20  -3   -0.82    0.46
  -2 -20   3   -0.12    0.61
   2  20   3   -0.84    0.39
   2 -20   3   -0.79    0.60
  -2 -20  -3   -0.47    0.59
  -2 -20   4   -0.68    0.65
   2  20   4    0.82    0.58
   2 -20  -4    0.22    0.60
   2 -20   4    0.92    0.71
  -2 -20  -4   -0.24    0.59
  -2  20  -5    0.83    1.45
   2  20   5   -0.11    0.55
  -2 -20   5    0.10    0.67
   2 -20  -5    0.44    0.62
   2 -20   5   -0.24    0.64
  -2 -20  -5    0.76    0.68
  -2  20   5    0.56    0.52
  -2 -20   6    7.49    1.38
   2  20   6    5.37    0.95
  -2  20  -6    6.04    1.41
  -2  20   6    6.64    1.02
   2 -20   6    8.40    1.43
  -2 -20  -6    3.39    0.99
  -2  20  -7    0.66    0.77
   2  20   7    0.07    0.56
  -2 -20   7    0.01    0.68
   2 -20   7    0.35    0.78
  -2  20   7   -0.21    0.50
  -2  20  -8    3.59    1.20
  -2 -20   8    2.69    1.07
   2  20   8    3.20    0.89
  -2  20   8    4.06    0.89
   2 -20   8    3.78    1.13
   2  20   9   -0.62    0.47
  -2  20  -9    0.56    0.86
  -2 -20   9    0.29    0.76
   2 -20   9    0.31    0.79
  -2  20   9    0.28    0.50
   2  20  10   -0.47    0.60
  -2  20 -10    0.48    0.89
  -2 -20  10    0.34    0.83
  -2  20  10    0.05    0.53
   2 -20  10   -0.14    0.82
   2  20  11    0.33    0.72
  -2  20 -11    0.04    0.94
  -2  20  11    0.63    0.61
   2 -21   0    0.00    0.62
  -2 -21   0   -0.56    0.62
  -2 -21   1    7.20    1.38
   2 -21  -1   10.69    1.52
   2 -21   1    6.77    1.34
  -2 -21  -1    9.64    1.46
  -2 -21   2    6.58    1.35
   2 -21  -2    6.72    1.23
   2 -21   2    7.23    1.35
  -2 -21  -2    6.24    1.24
   2 -21  -3   25.48    2.34
  -2 -21   3   28.99    2.58
  -2 -21  -3   32.89    2.57
   2 -21   3   29.93    2.60
  -2 -21   4    4.20    1.18
   2 -21  -4    2.38    0.85
   2  21   4    3.49    0.81
  -2 -21  -4    1.33    0.82
   2 -21   4    3.12    1.06
   2 -21  -5   23.60    2.51
   2  21   5   21.31    1.80
  -2 -21   5   18.36    2.21
   2 -21   5   21.54    2.34
  -2 -21  -5   19.96    2.12
   2  21   6    1.23    0.65
  -2 -21   6    0.61    0.87
  -2 -21  -6    1.00    0.74
   2 -21   6    1.48    0.94
   2  21   7   -0.17    0.55
  -2 -21   7   -0.45    0.81
   2 -21   7    1.08    0.85
  -2  21   7    0.63    0.59
   2  21   8    0.13    0.51
  -2 -21   8   -0.23    0.83
  -2  21   8    0.21    0.54
   2 -21   8   -1.02    0.72
   2  21   9   15.33    1.74
  -2 -21   9   15.23    2.20
   2 -21   9   12.52    2.09
  -2  21   9   15.20    1.65
  -2  21  10   -0.63    0.58
   2 -22   0    2.37    0.92
  -2 -22   0    2.73    1.02
   2 -22  -1    0.14    0.69
  -2 -22   1   -0.16    0.67
   2 -22   1    0.09    0.74
  -2 -22  -1    1.68    0.88
   2 -22  -2    2.34    0.87
  -2 -22   2    1.93    0.99
  -2 -22  -2    1.06    0.84
   2 -22   2    2.02    0.95
  -2 -22   3   -0.02    0.78
   2 -22  -3    0.32    0.73
  -2 -22  -3    0.30    0.65
   2 -22   3    0.39    0.74
   2 -22  -4    0.45    0.72
  -2 -22   4   -0.97    0.72
   2 -22   4   -0.78    0.57
  -2 -22  -4    0.63    0.73
  -2 -22   5    1.17    0.86
  -2 -22  -5    0.46    0.75
   2 -22   5   -1.14    0.69
  -2 -22   6    3.85    1.26
   2  22   6    2.88    0.83
   2 -22   6    4.88    1.22
  -2 -22   7    0.77    1.48
   2  22   7    0.85    0.64
   2 -22   7    1.97    1.49
   2  22   8    1.58    0.77
  -2 -23   0   -0.67    0.68
   2 -23   0    0.16    0.77
  -2 -23   1    6.88    1.38
   2 -23  -1    5.38    1.26
   2 -23   1    6.90    1.37
  -2 -23  -1    6.67    1.40
   2 -23  -2    7.17    1.34
  -2 -23   2    5.56    1.25
  -2 -23  -2    7.71    1.42
   2 -23   2    5.46    1.24
   2 -23  -3   19.09    2.23
  -2 -23   3   19.70    2.38
  -2 -23  -3   24.46    2.48
   2 -23   3   24.74    2.53
  -2 -23   4   10.34    2.53
   2 -23   4    9.92    2.42
  -2 -23  -4    6.57    1.33
  -2 -23  -5    9.27    1.69
  -3   0   0    0.01    0.07
  -3   0   0   -0.10    0.10
  -3   0   0    0.07    0.10
   3   0  -1   -0.05    0.09
  -3   0   1    0.11    0.09
  -3   0  -1    0.17    0.12
   3   0   1    0.04    0.07
  -3   0  -1   -0.11    0.12
  -3   0   1   -0.07    0.08
  -3   0  -2    2.20    0.30
  -3   0  -2    2.30    0.30
  -3   0   2    2.32    0.19
  -3   0   2    2.12    0.25
   3   0  -2    2.47    0.20
   3   0  -2    2.79    0.32
   3   0   2    2.68    0.23
   3   0  -3   -0.21    0.21
  -3   0  -3   -0.37    0.20
  -3   0   3   -0.12    0.16
  -3   0  -3   -0.20    0.17
   3   0   3   -0.13    0.12
  -3   0   3   -0.14    0.07
  -3   0   4    8.41    0.47
  -3   0  -4    9.89    0.70
  -3   0   4    7.27    0.57
   3   0  -4    7.32    0.68
  -3   0  -4    8.19    0.65
   3   0   4    7.14    0.53
  -3   0   5   -0.20    0.15
  -3   0  -5    0.43    0.32
  -3   0  -5    0.21    0.20
   3   0   5   -0.01    0.13
  -3   0   5    0.06    0.07
   3   0  -5    0.49    0.31
  -3   0   6    2.28    0.21
  -3   0   6    1.89    0.34
  -3   0  -6    2.39    0.43
   3   0  -6    1.65    0.45
  -3   0  -6    2.07    0.46
   3   0   6    2.01    0.31
   3   0  -7    0.06    0.33
  -3   0   7    0.10    0.21
  -3   0  -7   -0.06    0.30
  -3   0   7   -0.11    0.08
   3   0   7    0.14    0.20
  -3   0  -7   -0.48    0.21
  -3   0   8    0.15    0.11
   3   0  -8   -0.46    0.31
  -3   0  -8    0.09    0.35
   3   0   8   -0.20    0.15
   3   0   8   -0.01    0.16
  -3   0   8    0.12    0.22
   3   0  -9    0.42    0.43
  -3   0   9    0.22    0.27
   3   0   9    0.02    0.20
   3   0   9    0.03    0.23
  -3   0   9   -0.04    0.11
  -3   0  -9    0.52    0.41
   3   0  10    6.29    0.66
   3   0 -10    7.31    1.05
   3   0  10    6.25    0.68
  -3   0 -10    6.83    0.99
  -3   0  10    6.23    0.47
  -3   0  10    4.83    0.67
  -3   0  11    0.17    0.32
   3   0 -11   -0.21    0.50
  -3   0  11    0.10    0.14
   3   0  11   -0.48    0.20
  -3   0 -11   -0.37    0.44
   3   0  11   -0.18    0.25
   3   0  12    0.02    0.31
   3   0  12    0.97    0.34
  -3   0 -12    0.55    0.59
   3   0 -12    0.22    0.59
  -3   0  12    0.42    0.35
  -3   0 -13    0.32    0.58
   3   0  13   -0.36    0.20
  -3   0  13   -0.47    0.31
   3   0 -13   -0.10    0.59
   3   0  13    0.48    0.36
   3   0  14    1.26    0.48
  -3   0 -14    2.01    0.90
   3   0 -14    1.90    0.95
  -3   0  14    1.04    0.50
   3   0  15    0.42    0.37
  -3   0  15    0.28    0.41
  -3   0 -15   -0.67    0.64
   3   0 -15   -0.59    0.67
   3   0 -16    6.78    1.51
   3   0  16    6.50    0.94
  -3   0  16    5.22    0.91
  -3   0 -16    5.62    1.44
  -3   0  17   -0.19    0.48
   3   0  17   -0.01    0.44
  -3   0 -17   -0.79    0.71
   3   0 -17    0.05    0.88
   3   0 -18    1.12    1.11
  -3   0 -18    2.17    1.13
  -3   0  18    1.20    0.64
  -3   0 -19   -1.04    0.83
   3   0 -19    1.70    1.15
  -3   0  19    0.89    0.63
   3   0 -20    0.53    1.23
  -3   0 -20   -0.04    1.04
   3   1   0   33.50    1.89
  -3  -1   0   34.30    1.89
  -3  -1   0   35.37    1.82
  -3   1   0   34.42    1.90
  -3  -1   0   37.08    1.92
  -3   1   0   36.15    1.78
  -3   1   0   36.10    1.99
  -3  -1   1  596.78   30.60
  -3   1  -1  604.33   32.62
  -3   1  -1  566.31   31.90
   3   1   1  665.59   32.52
  -3  -1   1  618.81   31.93
   3   1   1  608.70   30.65
  -3  -1  -1  615.19   32.55
  -3   1   1  614.20   30.55
  -3  -1  -1  666.89   32.03
  -3   1   1  711.39   31.91
  -3   1   1  595.30   32.56
   3  -1  -2    7.77    0.55
  -3  -1   2    6.76    0.47
  -3   1  -2    7.16    0.58
   3  -1  -2    7.16    0.39
   3   1   2    6.83    0.47
  -3  -1   2    6.51    0.45
  -3   1  -2    7.64    0.59
   3   1  -2    6.49    0.52
  -3   1   2    7.46    0.48
   3  -1   2    7.41    0.41
  -3  -1  -2    8.10    0.51
  -3  -1  -2    8.02    0.57
  -3   1  -3   46.83    2.69
  -3  -1   3   49.07    2.56
   3  -1  -3   53.57    2.76
   3   1   3   48.36    2.52
  -3   1  -3   48.71    2.75
  -3  -1   3   45.82    2.52
  -3   1   3   46.16    2.53
   3  -1   3   47.11    2.46
  -3  -1  -3   50.65    2.70
   3   1  -3   44.77    2.72
  -3  -1  -3   53.89    2.71
   3  -1  -4    8.23    0.68
  -3  -1   4    7.31    0.56
   3   1   4    7.41    0.55
  -3   1  -4    7.01    0.66
  -3  -1   4    7.76    0.49
  -3   1  -4    6.63    0.62
  -3  -1  -4    7.99    0.65
   3   1  -4    7.30    0.67
  -3   1   4    7.27    0.56
  -3  -1  -4    8.22    0.65
   3  -1   4    7.34    0.49
  -3  -1   5  181.00    9.15
   3   1   5  177.82    9.13
  -3  -1   5  174.31    9.41
  -3   1  -5  181.08    9.83
   3  -1  -5  203.12    9.87
   3  -1   5  176.59    9.08
  -3   1   5  180.60    9.16
  -3  -1  -5  192.79    9.79
  -3   1   5  209.70    9.40
  -3  -1  -5  176.24    9.58
   3   1  -5  185.80    9.83
  -3   1   5  173.29    9.35
   3  -1   5  171.54    9.50
  -3  -1   6   18.08    1.03
  -3  -1   6   17.94    1.13
   3  -1  -6   19.24    1.34
   3   1   6   18.76    1.12
  -3   1  -6   19.57    1.34
  -3   1   6   17.23    0.97
   3   1  -6   17.10    1.32
  -3   1   6   17.63    1.14
   3  -1   6   19.45    1.08
   3  -1   6   17.35    1.13
  -3  -1  -6   17.19    1.26
  -3  -1  -6   17.71    1.21
  -3  -1   7  241.52   12.26
   3  -1  -7  251.09   13.19
  -3   1  -7  238.91   13.17
   3   1   7  250.01   12.24
  -3  -1   7  242.43   12.60
   3  -1   7  252.74   12.20
  -3   1   7  250.18   12.29
  -3  -1  -7  250.45   13.14
   3   1  -7  228.12   13.16
  -3   1   7  241.48   12.54
   3  -1   7  247.18   12.73
  -3  -1  -7  249.71   12.81
  -3  -1   8   11.77    0.75
  -3  -1   8   13.34    0.94
   3   1   8   11.51    0.89
  -3   1  -8   11.80    1.11
   3  -1  -8   11.19    1.18
  -3  -1  -8   12.09    1.08
  -3   1   8   11.32    0.90
   3  -1   8   11.65    0.86
  -3   1   8   11.73    0.69
   3   1  -8   12.50    1.14
  -3  -1  -8   11.24    0.96
   3  -1   8   12.74    0.86
  -3  -1   9  110.23    5.90
   3   1   9  115.53    5.88
  -3   1  -9  110.08    6.45
   3  -1  -9  113.55    6.44
  -3  -1   9  112.94    5.89
   3  -1   9  112.57    6.03
   3   1  -9  109.83    6.45
  -3   1   9  114.69    5.92
  -3   1   9  112.64    5.85
  -3  -1  -9  114.99    6.43
   3  -1   9  117.23    5.83
  -3   1 -10   -0.16    0.41
   3   1  10   -0.14    0.24
  -3  -1  10    0.06    0.27
   3   1  10    0.31    0.21
   3  -1 -10    0.04    0.45
  -3  -1  10   -0.16    0.13
  -3  -1 -10    0.66    0.50
  -3   1  10   -0.02    0.10
   3  -1  10   -0.08    0.19
   3   1 -10    0.20    0.48
  -3   1  10   -0.08    0.26
   3  -1  10   -0.05    0.22
   3   1  11    5.06    0.72
  -3  -1  11    4.83    0.45
   3  -1 -11    4.26    0.90
  -3  -1  11    3.98    0.65
  -3   1 -11    4.96    0.97
   3   1  11    4.27    0.54
  -3   1  11    5.08    0.71
   3  -1  11    4.87    0.64
   3   1 -11    3.46    0.86
  -3  -1 -11    6.76    1.07
   3   1  12    2.03    0.40
  -3   1 -12    2.36    0.79
   3  -1 -12    0.93    0.74
  -3  -1  12    1.71    0.50
   3   1  12    3.24    0.58
  -3   1  12    2.11    0.57
  -3  -1 -12    2.45    0.76
   3   1 -12    2.00    0.77
   3  -1  12    1.07    0.34
   3  -1  12    2.55    0.52
   3   1  13   61.35    3.50
  -3   1 -13   65.17    4.19
   3  -1 -13   59.41    4.09
  -3  -1  13   65.11    3.57
   3   1  13   66.97    3.48
  -3   1  13   57.73    3.52
   3  -1  13   57.07    3.45
   3  -1  13   57.01    3.42
  -3  -1 -13   60.27    4.05
   3   1 -13   60.94    4.15
  -3   1 -14    2.72    1.00
   3   1  14    1.58    0.50
  -3  -1  14    0.82    0.43
   3  -1 -14    1.40    0.82
   3  -1  14    0.53    0.39
   3  -1  14    1.12    0.37
  -3   1  14    0.49    0.42
  -3  -1 -14    1.31    0.74
   3   1 -14    2.59    0.94
   3   1  15   46.40    3.04
  -3   1 -15   51.85    3.83
  -3  -1  15   50.03    3.13
   3  -1 -15   53.55    3.76
  -3   1  15   49.63    3.13
   3  -1  15   49.72    3.03
   3   1 -15   51.23    3.78
  -3  -1 -15   55.15    3.83
  -3   1 -16    1.97    0.98
   3  -1 -16    0.90    0.87
   3   1  16    1.23    0.55
  -3  -1  16    0.60    0.54
  -3   1  16    0.48    0.52
   3  -1  16    1.03    0.51
  -3  -1 -16    1.33    0.99
   3   1 -16    0.57    0.87
  -3   1 -17    2.87    1.23
   3   1  17    1.98    0.66
   3  -1 -17    2.22    1.17
  -3  -1  17    2.43    0.71
   3   1 -17    2.99    1.13
  -3   1  17    0.90    0.60
  -3  -1 -17    2.60    1.16
   3   1  18    0.17    0.52
  -3   1 -18    0.39    0.96
  -3  -1  18   -0.39    0.47
   3  -1 -18   -0.04    0.90
   3   1 -18   -0.61    0.95
  -3  -1 -18    0.44    0.98
  -3   1  18    0.28    0.59
  -3  -1  19    5.63    1.06
   3  -1 -19    7.31    1.71
  -3   1 -19   12.98    2.19
  -3  -1 -19    6.80    1.63
  -3   1  19    5.98    1.10
   3   1 -19    6.86    1.70
  -3   1 -20    0.80    1.20
   3  -1 -20   -0.26    1.14
  -3   1  20   -0.49    0.55
   3   1 -20    0.85    1.31
  -3  -1 -20   -0.77    1.11
  -3   2   0   -0.26    0.07
   3   2   0   -0.06    0.13
  -3  -2   0   -0.26    0.13
  -3   2   0   -0.33    0.18
  -3  -2   0   -0.25    0.06
   3   2   0   -0.11    0.06
  -3  -2   1    5.91    0.45
  -3  -2   1    6.21    0.47
  -3   2  -1    6.72    0.58
   3   2   1    6.95    0.46
   3  -2  -1    7.14    0.41
  -3   2  -1    5.93    0.35
   3   2   1    6.12    0.38
   3   2  -1    6.10    0.45
  -3   2   1    7.04    0.43
  -3  -2  -1    5.99    0.51
   3  -2   1    6.01    0.35
  -3   2   1    6.60    0.57
  -3  -2  -1    7.20    0.39
   3  -2   1    6.40    0.46
  -3   2  -2    0.99    0.09
  -3   2  -2    1.55    0.31
  -3  -2   2    1.08    0.19
  -3  -2   2    1.10    0.20
   3   2   2    0.79    0.19
   3  -2  -2    0.69    0.10
  -3   2   2    1.02    0.18
  -3   2   2    1.25    0.27
   3  -2   2    0.94    0.08
   3  -2   2    1.76    0.22
   3   2  -2    0.93    0.22
  -3  -2  -2    1.07    0.18
  -3  -2  -2    0.78    0.24
  -3  -2   3   12.28    0.74
   3  -2  -3   11.57    0.63
   3   2   3   11.68    0.74
   3  -2  -3   12.47    0.84
  -3  -2   3   11.63    0.73
  -3   2  -3   11.44    0.88
   3   2  -3   11.51    0.83
  -3   2   3   10.61    0.62
   3  -2   3   12.31    0.77
  -3  -2  -3   12.05    0.78
  -3  -2  -3   13.59    0.85
   3  -2   3   11.30    0.63
  -3   2   3   10.95    0.73
   3  -2  -4    4.99    0.57
  -3   2  -4    4.69    0.59
  -3  -2   4    5.88    0.42
   3   2   4    4.82    0.45
  -3  -2   4    4.41    0.42
  -3  -2  -4    6.51    0.57
   3  -2   4    5.50    0.37
   3   2  -4    4.94    0.59
  -3   2   4    5.96    0.48
   3  -2   4    4.99    0.47
  -3  -2  -4    6.30    0.54
  -3  -2   5   49.66    2.68
   3  -2  -5   55.33    2.95
  -3  -2   5   48.33    2.64
  -3   2  -5   52.57    2.98
   3   2   5   48.43    2.65
  -3  -2  -5   53.42    2.87
  -3   2   5   48.63    2.67
   3   2  -5   47.25    2.90
   3  -2   5   49.05    2.75
   3  -2   5   49.75    2.57
  -3  -2  -5   49.22    2.82
  -3  -2   6   17.30    1.09
  -3  -2   6   18.05    1.04
  -3   2  -6   16.30    1.29
   3   2   6   17.22    1.11
   3  -2  -6   20.61    1.34
   3  -2   6   18.90    1.14
  -3  -2  -6   17.38    1.18
  -3   2   6   17.46    0.93
  -3   2   6   16.27    1.13
  -3  -2  -6   18.48    1.27
   3  -2   6   16.29    1.02
   3   2  -6   16.68    1.30
   3  -2  -7    2.76    0.57
  -3   2  -7    2.63    0.56
  -3  -2   7    1.84    0.37
  -3  -2   7    2.53    0.31
   3   2   7    2.59    0.40
  -3  -2  -7    3.00    0.53
   3   2  -7    2.35    0.56
   3  -2   7    2.75    0.36
   3  -2   7    3.49    0.43
  -3  -2  -7    1.93    0.42
  -3   2   7    2.92    0.21
  -3   2   7    3.28    0.47
   3  -2  -8    4.34    0.75
  -3   2  -8    5.21    0.81
  -3  -2   8    4.53    0.44
  -3  -2   8    5.88    0.63
   3   2   8    4.41    0.56
  -3   2   8    5.45    0.34
   3  -2   8    5.08    0.56
  -3  -2  -8    3.78    0.70
  -3  -2  -8    6.30    0.68
  -3   2   8    5.22    0.63
   3   2  -8    5.03    0.81
   3  -2   8    5.31    0.53
   3   2   9    0.18    0.28
  -3  -2   9    0.53    0.27
  -3   2  -9    0.85    0.53
  -3  -2   9    0.71    0.20
   3  -2  -9    0.64    0.46
  -3  -2  -9    0.17    0.38
  -3   2   9    0.51    0.12
   3  -2   9    0.81    0.27
  -3  -2  -9    0.56    0.33
   3   2  -9    0.52    0.45
  -3   2   9    0.37    0.28
   3  -2   9    0.53    0.26
   3   2  10    7.85    0.83
  -3  -2  10    8.15    0.83
   3  -2 -10    5.70    0.99
  -3   2 -10    8.09    1.09
  -3  -2  10    7.29    0.57
   3   2 -10    5.48    0.97
  -3  -2 -10    8.53    0.88
  -3   2  10    7.80    0.86
  -3   2  10    6.32    0.45
   3  -2  10    6.92    0.73
  -3  -2 -10    6.48    0.97
   3  -2  10    8.28    0.70
   3   2  11    3.45    0.49
   3   2  11    3.99    0.61
  -3  -2  11    3.55    0.43
  -3  -2  11    4.16    0.63
   3  -2 -11    2.69    0.76
  -3   2 -11    3.52    0.86
   3  -2  11    2.92    0.51
   3  -2  11    4.24    0.57
   3   2 -11    3.17    0.84
  -3   2  11    3.97    0.64
  -3  -2 -11    3.36    0.79
   3   2  12    0.19    0.31
  -3   2 -12    0.53    0.67
  -3  -2  12    0.27    0.35
   3   2  12    0.35    0.25
   3  -2 -12    0.25    0.53
  -3  -2  12    0.24    0.20
   3  -2  12    0.59    0.33
  -3  -2 -12   -0.14    0.60
  -3   2  12   -0.16    0.30
   3   2 -12    0.03    0.63
   3  -2  12    0.11    0.24
   3   2  13   -0.04    0.23
   3   2  13   -0.08    0.35
  -3   2 -13   -0.15    0.60
   3  -2 -13    0.42    0.66
  -3  -2  13   -0.26    0.31
   3  -2  13    0.21    0.28
  -3  -2 -13   -0.09    0.59
   3  -2  13    0.03    0.30
  -3   2  13    0.46    0.41
   3   2 -13   -0.70    0.55
  -3  -2  14    0.08    0.39
   3   2  14   -0.42    0.30
  -3   2 -14    0.56    0.78
   3  -2 -14    0.24    0.74
  -3  -2 -14   -0.58    0.54
   3   2 -14   -0.08    0.65
   3  -2  14   -0.26    0.29
  -3   2  14   -0.23    0.38
   3  -2  14   -0.05    0.28
  -3   2 -15    0.34    0.85
  -3  -2  15   -0.27    0.40
   3  -2 -15   -0.84    0.71
   3   2  15    0.50    0.43
  -3  -2 -15    1.56    0.82
   3  -2  15    0.62    0.44
   3   2 -15   -0.41    0.65
  -3   2  15    0.15    0.41
   3   2  16    5.96    0.93
  -3  -2  16    6.60    0.97
   3  -2 -16    7.01    1.46
  -3   2 -16    4.87    1.40
  -3  -2 -16    5.79    1.37
  -3   2  16    4.38    0.84
   3   2 -16    3.78    1.26
   3   2  17    0.97    0.55
  -3   2 -17    0.61    1.02
   3  -2 -17   -1.29    0.85
  -3  -2  17   -0.19    0.48
   3   2 -17    0.38    0.94
  -3  -2 -17    0.72    0.99
  -3   2  17    0.30    0.51
  -3   2 -18    2.91    1.22
   3  -2 -18    3.22    1.32
   3   2  18    2.09    0.68
  -3  -2  18    2.75    0.76
   3   2 -18    2.16    1.18
  -3   2  18    2.33    0.75
  -3  -2 -18    3.89    1.38
   3  -2 -19   -1.24    0.82
   3   2  19    0.76    0.59
  -3   2 -19    0.58    1.18
  -3  -2 -19    0.90    1.12
   3   2 -19   -0.20    0.99
  -3   2  19    0.88    0.62
  -3   2 -20   -1.52    0.89
   3  -2 -20   -1.04    0.92
  -3  -2 -20    0.44    1.12
   3   2 -20   -0.72    1.01
  -3   2  20    0.19    0.60
  -3   3   0   84.92    4.14
  -3  -3   0   72.14    3.94
  -3  -3   0   70.02    3.92
   3   3   0   72.55    3.77
   3   3   0   73.52    3.93
  -3   3   0   76.13    3.70
   3  -3   0   73.81    3.89
  -3   3  -1  171.03    8.37
  -3  -3   1  154.53    7.74
   3   3   1  148.77    7.74
  -3  -3   1  152.47    8.07
   3  -3  -1  170.57    8.02
  -3   3  -1  149.05    7.63
   3   3  -1  171.36    8.21
  -3   3   1  172.40    7.72
  -3  -3  -1  150.03    8.15
   3  -3   1  147.45    7.63
  -3  -3  -1  145.78    8.08
  -3  -3  -1  141.51    8.13
  -3   3   1  168.78    8.35
   3  -3   1  142.83    8.04
  -3   3  -2    4.52    0.55
  -3  -3   2    4.00    0.38
  -3  -3   2    4.86    0.39
   3   3   2    4.40    0.39
   3  -3  -2    4.94    0.32
   3  -3   2    4.51    0.39
  -3  -3  -2    3.74    0.34
  -3  -3  -2    4.63    0.47
   3   3  -2    4.34    0.41
  -3   3   2    5.43    0.57
  -3   3   2    5.52    0.38
   3  -3  -3    1.53    0.17
   3   3   3    1.32    0.25
  -3   3  -3    1.54    0.12
  -3  -3   3    1.33    0.24
  -3   3  -3    0.54    0.29
   3  -3  -3    1.74    0.33
  -3  -3   3    1.40    0.24
  -3  -3  -3    1.96    0.28
  -3  -3  -3    1.35    0.27
  -3   3   3    1.57    0.26
   3  -3   3    1.70    0.13
   3   3  -3    1.78    0.31
   3  -3   3    1.37    0.25
   3   3   4    3.46    0.41
   3  -3  -4    4.13    0.30
  -3  -3   4    3.95    0.38
   3  -3  -4    4.86    0.55
  -3   3  -4    3.63    0.55
  -3  -3   4    3.62    0.41
  -3  -3  -4    4.40    0.47
   3   3  -4    4.29    0.54
  -3  -3  -4    4.23    0.51
  -3   3   4    4.18    0.44
   3  -3   4    3.46    0.41
   3  -3   4    4.05    0.28
  -3  -3   5  105.47    5.65
  -3  -3   5  101.22    5.46
   3  -3  -5  109.01    5.55
  -3   3  -5  112.72    6.02
   3  -3  -5  116.12    5.94
   3   3   5  107.15    5.50
   3   3  -5  106.39    5.92
  -3  -3  -5  108.58    5.77
   3  -3   5  104.38    5.36
  -3  -3  -5  114.49    5.85
  -3   3   5  103.24    5.49
   3  -3   5  106.17    5.70
  -3  -3   6   97.86    5.31
   3  -3  -6   96.24    5.21
   3   3   6   96.66    5.20
  -3  -3   6   96.47    5.16
  -3   3  -6   97.28    5.68
   3  -3  -6  114.42    5.67
  -3  -3  -6  101.45    5.46
   3   3  -6  101.14    5.65
  -3   3   6  101.34    5.23
  -3  -3  -6  113.30    5.59
   3  -3   6  100.65    5.39
   3  -3   6   99.74    5.08
  -3   3  -7  178.30    9.93
   3  -3  -7  201.37    9.92
   3   3   7  178.36    9.17
  -3  -3   7  177.49    9.13
  -3  -3   7  176.51    9.42
  -3   3   7  179.77    9.18
  -3  -3  -7  179.33    9.57
   3  -3   7  176.68    9.04
  -3  -3  -7  194.96    9.83
   3  -3   7  189.49    9.52
   3   3  -7  165.75    9.86
  -3  -3   8   17.97    1.07
  -3   3  -8   17.50    1.45
  -3  -3   8   15.91    1.11
   3  -3  -8   17.70    1.38
   3   3   8   16.72    1.16
  -3  -3  -8   16.40    1.21
  -3   3   8   16.39    1.17
   3   3  -8   14.80    1.37
  -3   3   8   16.04    0.91
   3  -3   8   16.30    1.14
  -3  -3  -8   17.91    1.33
   3  -3   8   17.61    1.06
   3  -3  -9   48.88    3.11
  -3   3  -9   49.28    3.17
  -3  -3   9   48.77    2.68
  -3  -3   9   49.93    2.74
   3   3   9   47.27    2.74
  -3   3   9   46.58    2.52
  -3  -3  -9   46.38    3.04
   3  -3   9   47.66    2.77
   3  -3   9   50.13    2.64
  -3  -3  -9   48.52    2.85
  -3   3   9   48.23    2.76
   3   3  -9   49.96    3.17
  -3   3 -10    0.48    0.49
   3  -3 -10   -0.02    0.43
   3   3  10    0.68    0.32
  -3  -3  10   -0.06    0.23
  -3  -3  10    0.39    0.21
   3   3 -10   -0.04    0.46
   3  -3  10    0.10    0.23
   3  -3  10    0.25    0.24
  -3  -3 -10    0.30    0.30
  -3   3  10    0.38    0.35
  -3  -3 -10    0.51    0.47
  -3  -3  11   14.82    1.18
  -3  -3  11   15.09    1.03
   3   3  11   15.50    1.23
  -3   3 -11   13.54    1.64
   3  -3 -11   14.26    1.60
  -3  -3 -11   15.71    1.22
   3  -3  11   14.77    1.09
   3   3 -11   12.97    1.61
  -3   3  11   14.33    1.23
  -3  -3 -11   17.28    1.51
   3  -3 -12   13.37    1.60
  -3  -3  12   16.05    1.23
   3   3  12   14.87    1.20
  -3  -3  12   15.39    1.02
  -3   3 -12   15.42    1.79
   3   3  12   12.91    1.02
   3  -3  12   14.46    1.11
   3   3 -12   14.24    1.69
   3  -3  12   13.80    1.10
  -3   3  12   14.80    1.23
  -3  -3 -12   12.51    1.58
  -3   3 -13   47.79    3.59
  -3  -3  13   53.69    3.05
   3  -3 -13   46.35    3.45
   3   3  13   47.21    3.00
   3   3 -13   57.42    3.70
  -3  -3 -13   56.29    3.60
  -3   3  13   47.28    3.03
   3  -3  13   48.01    2.91
   3  -3  13   53.94    3.01
  -3  -3  14   14.66    1.24
   3   3  14   12.12    1.27
  -3   3 -14   15.89    1.96
   3  -3 -14    9.72    1.54
   3  -3  14   12.52    1.06
  -3   3  14   14.67    1.42
   3  -3  14   11.35    1.06
   3   3 -14   12.90    1.78
  -3  -3 -14   10.35    1.54
   3  -3 -15   54.01    4.11
  -3  -3  15   62.16    3.61
   3   3  15   58.73    3.59
  -3   3 -15   67.40    4.44
  -3   3  15   55.91    3.59
  -3  -3 -15   60.17    4.17
   3   3 -15   66.52    4.41
  -3  -3  16    9.02    1.16
   3   3  16   11.42    1.30
  -3   3 -16   11.48    1.85
   3  -3 -16   11.93    1.83
  -3  -3 -16   10.42    1.72
   3   3 -16    7.29    1.56
  -3   3  16    9.49    1.25
   3   3  17    2.79    0.76
  -3  -3  17    2.49    0.70
   3  -3 -17    2.26    1.15
  -3   3 -17    3.51    1.29
   3   3 -17    3.38    1.24
  -3   3  17    3.96    0.84
  -3  -3 -17    3.72    1.35
   3   3  18    0.13    0.51
   3  -3 -18    0.15    1.04
  -3   3 -18   -1.22    0.78
   3   3 -18   -0.87    0.94
  -3  -3 -18   -1.16    0.73
  -3   3  18    0.45    0.63
   3  -3 -19    8.02    1.80
  -3   3 -19   12.32    2.26
   3   3  19   11.33    1.43
   3   3 -19   13.53    2.30
  -3  -3 -19   11.15    2.06
  -3   3  19    9.65    1.37
  -3   3 -20    6.85    1.79
   3  -3 -20    4.85    1.58
   3   3 -20    6.97    1.90
  -3  -3 -20    8.23    1.80
  -3   3  20    4.10    1.01
   3   4   0    0.02    0.13
  -3   4   0   -0.22    0.21
   3  -4   0    0.02    0.11
   3   4   0    0.02    0.13
  -3   4   0    0.05    0.09
  -3  -4   0    0.00    0.15
   3   4   1    8.96    0.54
   3  -4  -1    8.98    0.55
  -3   4  -1    8.90    0.75
   3   4   1    7.47    0.57
  -3  -4   1    8.53    0.62
  -3   4  -1    7.61    0.46
   3   4  -1    8.56    0.58
   3  -4   1    7.15    0.56
  -3   4   1    9.46    0.75
  -3   4   1    9.43    0.54
   3   4  -1    8.97    0.61
  -3  -4  -1    7.09    0.62
   3  -4  -2   43.31    2.18
  -3  -4   2   39.19    2.24
  -3   4  -2   37.75    2.00
  -3  -4   2   40.85    2.16
  -3   4  -2   46.48    2.47
  -3   4  -2   37.62    2.00
   3   4   2   41.45    2.18
  -3   4   2   43.00    2.15
  -3   4   2   42.52    2.41
  -3  -4  -2   38.89    2.21
   3   4  -2   46.40    2.33
  -3  -4  -2   37.95    2.27
   3  -4   2   38.49    2.24
  -3  -4   3    3.64    0.40
  -3   4  -3    4.01    0.23
  -3  -4   3    4.60    0.45
  -3   4  -3    3.24    0.54
  -3   4  -3    3.86    0.22
   3  -4  -3    4.38    0.33
   3   4   3    2.82    0.39
   3  -4   3    3.15    0.39
  -3  -4  -3    5.21    0.53
  -3   4   3    4.50    0.44
  -3   4   3    4.04    0.53
  -3  -4  -3    4.01    0.40
   3   4  -3    4.89    0.54
  -3  -4   4   21.91    1.26
  -3  -4   4   20.51    1.30
   3  -4  -4   21.84    1.42
  -3   4  -4   22.33    1.53
   3   4   4   22.16    1.31
   3  -4  -4   22.91    1.21
   3   4  -4   21.14    1.42
  -3  -4  -4   20.37    1.37
   3  -4   4   22.51    1.33
   3  -4   4   21.36    1.12
  -3  -4  -4   23.18    1.34
  -3   4   4   19.20    1.26
  -3  -4   5   30.42    1.90
   3   4   5   34.11    1.92
  -3  -4   5   31.85    1.86
   3  -4  -5   39.46    1.85
   3  -4  -5   38.46    2.14
  -3   4  -5   34.51    2.19
   3   4  -5   29.60    2.09
  -3  -4  -5   35.18    2.04
   3  -4   5   32.70    1.96
  -3  -4  -5   39.33    2.04
   3  -4   5   29.78    1.73
  -3   4   5   31.20    1.89
   3  -4  -6   27.18    1.50
  -3  -4   6   26.32    1.57
   3  -4  -6   31.11    1.84
  -3   4  -6   25.42    1.86
   3   4   6   27.36    1.63
  -3  -4   6   27.53    1.60
  -3   4   6   26.72    1.63
   3   4  -6   26.68    1.83
  -3  -4  -6   29.30    1.74
   3  -4   6   23.79    1.44
   3  -4   6   25.64    1.64
  -3  -4  -6   31.89    1.77
  -3   4  -7    7.20    0.96
   3  -4  -7    7.39    0.52
   3   4   7    7.79    0.70
  -3  -4   7    8.23    0.66
   3  -4  -7    9.39    1.01
  -3  -4   7    8.11    0.63
   3  -4   7    7.43    0.67
   3  -4   7    6.68    0.54
  -3  -4  -7    9.44    0.83
  -3   4   7    8.17    0.72
   3   4  -7    7.18    0.93
  -3  -4  -7    8.69    0.86
   3  -4  -8    1.27    0.48
  -3  -4   8    1.31    0.33
   3   4   8    1.39    0.36
  -3  -4   8    1.34    0.28
   3  -4  -8    0.93    0.19
  -3   4  -8    0.30    0.41
   3  -4   8    1.45    0.26
   3  -4   8    1.04    0.32
   3   4  -8    0.28    0.43
  -3  -4  -8    0.84    0.40
  -3  -4  -8    1.01    0.34
  -3   4   8    1.25    0.35
  -3   4  -9    2.05    0.63
   3   4   9    2.03    0.46
   3  -4  -9    2.69    0.66
  -3  -4   9    2.52    0.38
  -3  -4   9    2.04    0.41
   3   4  -9    2.54    0.69
   3  -4   9    2.27    0.43
  -3  -4  -9    2.44    0.59
   3  -4   9    2.54    0.38
  -3  -4  -9    2.55    0.49
  -3   4   9    2.95    0.52
  -3   4   9    2.30    0.21
   3  -4 -10   12.64    1.37
  -3  -4  10    9.83    0.77
  -3  -4  10    9.41    0.92
  -3   4 -10    9.26    1.25
   3   4  10    8.62    0.94
  -3  -4 -10   12.80    0.97
  -3  -4 -10    7.73    1.06
   3   4 -10    8.88    1.23
   3  -4  10    8.13    0.74
   3  -4  10   10.59    0.87
  -3   4  10    8.10    0.93
   3   4  11    2.61    0.59
  -3  -4  11    2.96    0.53
  -3   4 -11    4.91    1.00
  -3  -4  11    2.78    0.45
   3  -4 -11    3.78    0.83
  -3  -4 -11    3.85    0.62
   3  -4  11    4.24    0.55
  -3  -4 -11    2.79    0.72
   3  -4  11    3.12    0.53
   3   4 -11    3.31    0.86
  -3   4  11    2.95    0.61
   3  -4 -12    1.40    0.65
   3   4  12    0.95    0.41
  -3  -4  12    0.75    0.38
  -3   4 -12    0.86    0.67
  -3  -4  12    0.29    0.25
   3  -4  12   -0.02    0.26
  -3   4  12    0.57    0.40
   3   4 -12    0.66    0.71
  -3  -4 -12    1.01    0.41
  -3  -4 -12    0.48    0.62
   3  -4  12    0.53    0.30
  -3   4 -13    0.07    0.61
   3   4  13   -0.21    0.32
  -3  -4  13    0.21    0.36
   3  -4 -13    0.52    0.60
   3  -4  13   -0.18    0.28
  -3  -4 -13   -0.43    0.50
   3   4 -13    0.86    0.70
   3  -4  13   -0.42    0.26
  -3   4  13   -0.14    0.35
   3   4  14    0.60    0.45
  -3   4 -14    0.63    0.81
   3  -4 -14    0.21    0.70
  -3  -4  14    0.32    0.42
   3   4 -14   -0.39    0.75
   3  -4  14    0.15    0.30
  -3   4  14   -0.33    0.32
  -3  -4 -14   -0.45    0.67
  -3   4 -15    0.20    0.80
   3   4  15    0.32    0.48
  -3  -4  15    0.09    0.40
   3  -4 -15    0.31    0.74
   3  -4  15    0.51    0.52
  -3   4  15    0.72    0.47
   3   4 -15   -0.48    0.69
  -3  -4 -15    0.55    0.73
   3   4  16   -0.16    0.40
  -3   4 -16   -1.18    0.65
  -3  -4  16    0.29    0.52
   3  -4 -16    0.37    0.88
   3   4 -16    0.93    0.94
  -3   4  16    0.32    0.47
  -3  -4 -16   -0.21    0.79
  -3   4 -17   -0.02    1.02
   3  -4 -17    2.27    1.01
   3   4  17    0.14    0.44
  -3  -4 -17    0.62    0.91
  -3   4  17    0.22    0.55
   3   4 -17   -0.63    0.79
   3  -4 -18   -1.16    0.75
   3   4  18   -0.38    0.51
  -3   4 -18   -0.97    0.97
   3   4 -18    0.98    0.98
  -3   4  18    0.35    0.56
  -3  -4 -18   -1.11    0.88
   3  -4 -19    0.84    1.14
  -3   4 -19    2.46    1.33
   3   4  19    2.67    0.84
  -3   4  19    1.28    0.68
  -3  -4 -19    1.27    1.20
   3   4 -19    2.07    1.29
   3  -4 -20    0.18    1.11
   3   4  20   -0.59    0.49
  -3   4 -20   -1.50    0.89
  -3  -4 -20    0.68    1.18
   3   4 -20   -0.04    1.08
  -3   4  20   -0.53    0.46
  -3  -5   0  174.40    9.07
  -3   5   0  175.69    8.59
   3   5   0  169.01    9.19
  -3   5   0  188.55    9.40
   3  -5   0  174.79    9.01
   3   5   0  163.07    8.66
  -3   5  -1  174.73    8.11
   3  -5  -1  152.19    7.68
   3   5   1  148.31    7.43
  -3  -5   1  145.92    7.75
  -3   5  -1  135.07    7.29
   3   5   1  150.10    7.83
   3   5  -1  142.87    7.88
  -3   5   1  153.70    8.04
  -3   5   1  162.58    7.37
  -3  -5  -1  144.13    7.75
   3  -5   1  133.36    7.70
   3   5  -1  140.11    7.40
  -3   5  -2   57.73    3.07
  -3  -5   2   60.97    3.37
   3  -5  -2   67.65    3.30
   3   5   2   60.92    3.24
  -3   5  -2   66.42    3.61
  -3   5   2   64.54    3.20
  -3  -5  -2   59.94    3.39
   3   5  -2   62.38    3.46
  -3   5   2   66.49    3.58
   3  -5   2   58.43    3.35
  -3  -5  -2   59.13    3.33
  -3  -5   3   40.88    2.32
  -3  -5   3   43.30    2.44
  -3   5  -3   40.39    2.17
  -3   5  -3   42.75    2.16
  -3   5  -3   48.18    2.69
   3  -5  -3   49.51    2.37
   3   5   3   41.90    2.36
  -3  -5  -3   43.81    2.48
  -3   5   3   44.47    2.33
   3  -5   3   41.27    2.43
  -3  -5  -3   39.33    2.40
   3   5  -3   47.07    2.57
  -3   5   3   47.34    2.64
  -3  -5   4    1.00    0.24
   3  -5  -4    0.43    0.28
   3   5   4    0.10    0.20
  -3   5  -4    0.60    0.37
   3  -5  -4    0.42    0.16
  -3  -5   4    0.45    0.22
  -3  -5  -4    0.44    0.23
  -3  -5  -4    0.24    0.22
   3  -5   4    0.47    0.22
   3   5  -4    0.33    0.29
  -3   5   4    0.24    0.19
   3   5   5   54.12    2.94
   3  -5  -5   55.35    3.17
  -3  -5   5   51.55    2.87
  -3   5  -5   48.32    3.24
   3  -5  -5   59.56    2.90
  -3  -5   5   51.70    2.98
  -3   5   5   51.47    2.91
   3  -5   5   51.27    2.72
  -3  -5  -5   60.47    3.09
  -3  -5  -5   54.81    3.08
   3  -5   5   55.14    3.04
   3   5  -5   53.78    3.20
   3  -5  -6  158.75    8.10
   3   5   6  143.89    7.54
  -3  -5   6  143.65    7.76
  -3  -5   6  137.27    7.45
  -3   5  -6  138.33    8.17
   3  -5  -6  162.59    7.68
   3  -5   6  145.41    7.81
  -3   5   6  141.50    7.52
  -3  -5  -6  172.72    8.03
   3   5  -6  136.25    8.10
  -3  -5  -6  142.53    7.86
   3   5   7  113.27    6.01
  -3  -5   7  114.80    6.14
   3  -5  -7  120.44    6.04
  -3   5  -7  112.99    6.59
   3  -5  -7  124.93    6.50
  -3  -5   7  110.67    5.92
  -3  -5  -7  116.79    6.25
  -3  -5  -7  129.17    6.41
   3   5  -7  107.25    6.49
  -3   5   7  110.63    5.98
   3  -5   7  107.61    5.78
   3  -5   7  118.89    6.21
  -3  -5   8   80.01    4.34
   3   5   8   77.79    4.29
   3  -5  -8   82.61    4.67
   3  -5  -8   75.88    4.18
  -3   5  -8   80.54    4.79
  -3  -5   8   78.98    4.20
  -3   5   8   76.49    4.27
  -3  -5  -8   84.43    4.59
   3   5  -8   75.56    4.71
   3  -5   8   76.74    4.06
  -3  -5  -8   84.48    4.47
   3  -5   8   83.44    4.42
   3  -5  -9   43.16    2.39
   3  -5  -9   48.20    2.97
   3   5   9   45.59    2.63
  -3  -5   9   40.98    2.53
  -3   5  -9   44.57    3.03
  -3  -5   9   43.85    2.52
  -3  -5  -9   41.84    2.79
  -3  -5  -9   47.98    2.71
   3  -5   9   48.14    2.66
  -3   5   9   41.24    2.58
   3  -5   9   43.87    2.39
   3   5  -9   44.60    2.98
  -3  -5  10   11.03    0.93
   3  -5 -10   11.26    1.32
   3   5  10    9.06    1.01
  -3  -5  10   11.42    0.89
  -3   5 -10   10.41    1.42
   3   5 -10   11.32    1.42
   3  -5  10   10.68    0.80
  -3  -5 -10   10.36    0.97
  -3   5  10    8.77    1.00
  -3  -5 -10   12.29    1.31
  -3  -5  11    3.87    0.55
   3   5  11    3.43    0.68
  -3  -5  11    4.46    0.65
  -3   5 -11    5.12    1.05
   3  -5 -11    3.77    0.85
   3   5 -11    3.02    0.88
  -3  -5 -11    3.47    0.78
  -3  -5 -11    3.32    0.59
  -3   5  11    3.90    0.68
   3  -5  11    4.26    0.54
   3   5  12   30.65    2.09
   3  -5 -12   26.72    2.32
  -3   5 -12   33.61    2.64
  -3  -5  12   30.79    2.01
  -3  -5  12   31.52    1.94
   3   5 -12   32.24    2.58
  -3   5  12   32.28    2.13
   3  -5  12   32.19    1.89
  -3  -5 -12   32.42    2.08
   3  -5  12   32.32    2.04
  -3  -5 -12   27.20    2.31
  -3  -5  13   19.53    1.41
   3   5  13   20.93    1.62
   3  -5 -13   19.57    1.90
  -3  -5  13   19.89    1.54
  -3   5 -13   24.47    2.52
  -3  -5 -13   22.80    1.94
   3  -5  13   20.65    1.51
  -3   5  13   20.83    1.62
   3   5 -13   22.87    2.39
  -3  -5  14   42.31    2.66
   3  -5 -14   39.47    3.09
  -3   5 -14   42.86    3.38
   3   5  14   40.79    2.71
   3   5 -14   42.74    3.34
   3  -5  14   43.25    2.65
  -3   5  14   42.86    2.76
  -3  -5 -14   42.38    3.17
   3   5  15   21.75    1.88
  -3   5 -15   28.73    2.62
   3  -5 -15   26.35    2.37
  -3  -5  15   30.08    1.96
   3  -5  15   27.44    1.84
  -3  -5 -15   25.94    2.43
  -3   5  15   22.24    1.90
   3   5 -15   24.69    2.75
   3   5  16    8.49    1.16
  -3   5 -16    9.85    1.75
   3  -5 -16    7.26    1.48
  -3   5  16    7.71    1.14
  -3  -5 -16    9.77    1.61
   3   5 -16   13.85    2.06
  -3   5 -17    1.71    1.05
   3   5  17    2.06    0.69
   3  -5 -17    2.06    1.08
   3   5 -17    2.48    1.16
  -3   5  17    1.20    0.68
  -3  -5 -17    2.35    1.05
   3  -5 -18    0.90    0.91
  -3   5 -18    0.70    1.03
   3   5  18    0.78    0.60
   3   5 -18   -0.08    0.94
  -3  -5 -18    0.04    0.97
  -3   5  18    0.67    0.64
   3   5  19    4.72    0.99
   3  -5 -19    4.87    1.45
  -3   5 -19    5.53    1.74
  -3  -5 -19    7.09    1.70
   3   5 -19    5.05    1.58
  -3   5  19    5.06    1.08
   3  -5 -20   10.38    2.01
   3   5  20    9.65    1.39
  -3   5  20    4.89    1.09
  -3  -5 -20    8.11    1.87
  -3   6   0   -0.17    0.28
   3  -6   0   -0.23    0.15
   3   6   0    0.01    0.17
  -3  -6   0   -0.20    0.18
   3   6   0   -0.08    0.18
  -3   6   0   -0.16    0.10
   3   6   1    5.91    0.52
  -3  -6   1    6.37    0.58
   3   6   1    4.80    0.53
  -3   6  -1    7.96    0.85
   3  -6  -1    5.53    0.50
  -3   6  -1    6.41    0.41
   3   6  -1    6.32    0.53
  -3   6   1    6.30    0.47
  -3   6   1    7.71    0.81
   3   6  -1    6.47    0.60
   3  -6   1    5.96    0.54
  -3  -6  -1    7.06    0.68
   3   6   2   12.28    0.83
   3   6   2   12.29    0.87
   3  -6  -2   12.56    0.82
  -3   6  -2   15.34    1.12
  -3  -6   2   11.83    0.89
  -3   6  -2   11.59    0.68
  -3   6   2   12.97    1.05
  -3  -6  -2   12.48    0.91
   3  -6   2   12.11    0.87
   3   6  -2   12.23    0.82
  -3   6   2   12.58    0.80
   3   6  -2   12.63    0.94
   3  -6  -3   16.67    0.92
  -3   6  -3   13.26    0.75
   3   6   3   13.66    0.95
  -3  -6   3   14.12    0.99
  -3   6  -3   16.14    1.22
   3   6  -3   14.17    1.06
  -3  -6  -3   14.11    1.01
  -3   6   3   14.63    1.13
   3  -6   3   13.31    0.98
  -3   6   3   14.25    0.92
  -3  -6  -3   12.75    0.90
   3  -6  -4    3.10    0.36
  -3   6  -4    2.72    0.22
  -3   6  -4    1.96    0.52
  -3  -6   4    2.37    0.39
   3  -6  -4    3.46    0.50
   3   6   4    3.17    0.45
  -3  -6   4    2.79    0.37
  -3  -6  -4    3.70    0.43
  -3   6   4    3.61    0.44
   3   6  -4    3.89    0.59
  -3  -6  -4    3.05    0.48
   3  -6   4    3.46    0.47
   3  -6  -5   62.77    3.56
  -3   6  -5   63.61    3.73
  -3  -6   5   59.23    3.39
  -3  -6   5   59.03    3.24
   3  -6  -5   65.26    3.31
   3   6   5   58.83    3.31
   3   6  -5   58.24    3.58
   3  -6   5   61.31    3.44
  -3  -6  -5   62.15    3.45
  -3  -6  -5   63.96    3.47
  -3   6   5   59.02    3.28
   3   6   6    7.49    0.77
   3  -6  -6    7.12    0.83
  -3   6  -6    7.43    0.99
  -3  -6   6    5.97    0.68
   3  -6  -6    8.00    0.60
  -3  -6   6    6.97    0.63
   3  -6   6    6.53    0.73
   3   6  -6    7.18    0.91
  -3   6   6    5.94    0.69
  -3  -6  -6    9.96    0.82
   3  -6   6    7.50    0.49
  -3  -6  -6    9.46    0.77
   3  -6  -7    1.24    0.43
   3   6   7    0.38    0.28
  -3  -6   7    0.46    0.25
   3  -6  -7    0.63    0.22
  -3   6  -7    0.70    0.45
  -3  -6   7    0.50    0.25
   3  -6   7    0.41    0.30
  -3   6   7    0.41    0.28
  -3  -6  -7    0.86    0.35
   3  -6   7    0.68    0.17
  -3  -6  -7    0.19    0.34
   3   6  -7    0.09    0.42
   3   6   8    0.08    0.29
  -3  -6   8    0.38    0.27
  -3  -6   8    0.70    0.26
   3  -6  -8    0.61    0.45
   3  -6  -8    0.87    0.23
  -3   6  -8    1.17    0.56
  -3   6   8    0.51    0.32
   3  -6   8    0.61    0.31
  -3  -6  -8    0.19    0.38
   3  -6   8    0.37    0.18
  -3  -6  -8    0.41    0.30
   3   6  -8   -0.10    0.41
   3   6   9    1.37    0.44
  -3  -6   9    1.07    0.33
  -3  -6   9    1.41    0.35
  -3   6  -9    0.99    0.56
   3  -6  -9    1.12    0.54
   3  -6  -9    0.81    0.23
   3  -6   9    0.83    0.34
  -3   6   9    1.50    0.44
  -3  -6  -9    1.29    0.53
  -3  -6  -9    0.78    0.37
   3   6  -9    1.29    0.65
   3  -6   9    1.04    0.25
   3   6  10    2.08    0.51
   3  -6 -10    2.34    0.68
  -3  -6  10    2.41    0.48
  -3  -6  10    2.10    0.44
  -3   6 -10    1.67    0.71
   3  -6  10    2.17    0.37
   3  -6  10    2.33    0.49
  -3  -6 -10    2.43    0.65
  -3   6  10    1.76    0.49
  -3  -6 -10    2.01    0.50
   3   6 -10    3.31    0.86
  -3  -6  11    0.59    0.36
   3  -6 -11   -0.13    0.51
  -3  -6  11    0.25    0.28
   3   6  11    0.64    0.40
  -3   6 -11    0.88    0.63
  -3  -6 -11    0.61    0.51
  -3  -6 -11    0.41    0.34
  -3   6  11    0.44    0.38
   3  -6  11    0.23    0.25
   3   6 -11   -0.16    0.51
   3  -6  11    0.29    0.32
   3   6  12    1.13    0.51
   3  -6 -12    1.41    0.73
  -3   6 -12    1.25    0.75
  -3  -6  12    1.07    0.42
  -3  -6  12    0.76    0.33
   3  -6  12    0.60    0.39
   3   6 -12   -0.55    0.53
  -3   6  12    0.83    0.49
  -3  -6 -12    1.14    0.70
  -3  -6  13    0.79    0.35
   3   6  13    0.62    0.46
   3  -6 -13    0.87    0.67
  -3  -6  13    0.23    0.35
  -3   6 -13    0.50    0.75
  -3   6  13    0.33    0.43
   3  -6  13    0.93    0.42
   3   6 -13    0.93    0.76
  -3  -6 -13    0.03    0.58
   3  -6 -14   -0.30    0.70
  -3   6 -14   -1.38    0.65
   3   6  14    0.52    0.50
  -3  -6  14    1.14    0.45
  -3   6  14    0.32    0.45
  -3  -6 -14    0.12    0.61
   3   6 -14   -0.91    0.57
   3  -6  14    0.47    0.38
   3  -6 -15   -1.07    0.67
   3   6  15   -0.20    0.47
  -3   6 -15    0.60    0.90
  -3  -6 -15    0.15    0.67
   3   6 -15   -1.55    0.53
  -3   6  15    0.40    0.55
   3  -6  15    1.08    0.44
   3  -6 -16    0.59    0.90
   3   6  16   -0.45    0.48
  -3   6 -16   -0.21    0.94
   3   6 -16   -0.54    0.78
  -3  -6 -16   -0.96    0.60
  -3   6  16    0.61    0.53
  -3   6 -17   -0.81    0.83
   3   6  17   -0.45    0.53
   3  -6 -17   -0.10    0.80
   3   6 -17    0.65    0.99
  -3   6  17    0.20    0.51
  -3  -6 -17    0.86    0.90
   3  -6 -18    1.39    1.06
  -3   6 -18    0.72    1.15
   3   6  18    0.07    0.51
   3   6 -18   -0.39    0.92
  -3  -6 -18   -0.05    0.98
  -3   6  18    1.67    0.72
   3   6  19    0.63    0.59
  -3   6 -19    0.08    1.18
   3  -6 -19    1.32    1.14
  -3   6  19    1.03    0.71
  -3  -6 -19    0.88    1.20
   3   6 -19    0.23    1.18
   3   6  20   -0.14    0.66
  -3  -6 -20   -0.66    1.15
   3  -7   0  381.26   21.35
   3   7   0  393.87   21.83
  -3  -7   0  418.92   21.44
  -3   7   0  434.04   22.06
   3   7   0  441.43   20.53
  -3   7   0  425.44   20.43
  -3  -7   1   10.14    0.83
  -3   7  -1   10.48    0.64
   3  -7  -1   10.29    0.76
   3   7   1    9.99    0.78
   3   7   1   10.83    0.78
  -3   7  -1   12.30    1.07
  -3   7   1   11.58    0.71
  -3  -7  -1   10.96    0.85
   3   7  -1   11.36    0.77
  -3   7   1   10.32    0.98
   3   7  -1    9.29    0.83
   3  -7   1    9.12    0.76
  -3  -7   2   96.78    5.21
  -3   7  -2  100.88    5.52
   3  -7  -2  105.70    5.14
   3   7   2   97.79    5.23
  -3   7  -2   90.96    4.80
   3   7   2   92.07    4.97
   3   7  -2   96.99    4.94
  -3  -7  -2   95.07    5.22
   3   7  -2   97.66    5.35
  -3   7   2  100.26    4.93
   3  -7   2   92.06    5.17
  -3   7   2   92.58    5.42
  -3   7  -3    2.15    0.54
   3   7   3    3.18    0.44
   3  -7  -3    3.74    0.40
  -3  -7   3    2.84    0.44
  -3   7  -3    2.79    0.24
   3   7  -3    3.39    0.42
   3   7  -3    2.39    0.48
   3  -7   3    2.53    0.42
  -3   7   3    2.38    0.52
  -3  -7  -3    3.09    0.38
  -3  -7  -3    2.42    0.44
  -3   7   3    2.95    0.40
   3  -7  -4    8.84    0.63
   3   7   4    6.75    0.73
  -3  -7   4    7.24    0.69
  -3   7  -4    7.45    0.45
  -3   7  -4    7.41    0.96
  -3  -7  -4    7.26    0.63
   3   7  -4    7.33    0.87
  -3   7   4    8.78    0.91
  -3  -7  -4    7.73    0.79
   3  -7   4    6.60    0.73
  -3   7   4    8.39    0.67
   3   7   5   25.90    1.70
   3  -7  -5   28.35    1.82
  -3  -7   5   25.52    1.60
  -3   7  -5   28.63    2.01
  -3   7  -5   27.52    1.43
   3  -7  -5   31.18    1.64
  -3  -7   5   27.11    1.73
   3   7  -5   25.78    1.88
   3  -7   5   26.78    1.74
  -3  -7  -5   27.85    1.73
  -3   7   5   28.21    1.67
  -3  -7  -5   27.47    1.77
  -3   7  -6  134.93    8.05
   3  -7  -6  151.22    7.51
   3  -7  -6  147.26    7.89
  -3  -7   6  137.08    7.26
  -3  -7   6  142.79    7.62
   3   7   6  138.59    7.37
  -3   7   6  133.03    7.33
  -3  -7  -6  168.42    7.83
  -3  -7  -6  138.32    7.66
   3   7  -6  140.55    7.98
   3  -7   6  140.60    7.65
  -3  -7   7   26.74    1.57
  -3   7  -7   21.78    1.92
  -3  -7   7   25.76    1.66
   3   7   7   24.46    1.66
   3  -7  -7   28.02    1.85
   3  -7  -7   28.08    1.57
   3   7  -7   23.45    1.89
   3  -7   7   25.43    1.69
   3  -7   7   25.73    1.40
  -3  -7  -7   25.95    1.74
  -3   7   7   23.50    1.63
  -3  -7  -7   27.66    1.77
  -3  -7   8  125.84    6.54
  -3  -7   8  125.66    6.83
   3  -7  -8  133.44    7.19
   3  -7  -8  120.26    6.69
  -3   7  -8  120.89    7.33
   3   7   8  130.59    6.69
  -3  -7  -8  130.63    6.93
   3  -7   8  124.24    6.36
   3  -7   8  137.69    6.93
   3   7  -8  120.23    7.24
  -3  -7  -8  136.05    7.08
  -3   7   8  120.88    6.63
  -3  -7   9    8.99    0.81
   3  -7  -9    8.26    1.10
  -3  -7   9    7.18    0.78
  -3   7  -9    5.65    1.09
   3   7   9    7.27    0.89
  -3  -7  -9    6.83    0.95
   3  -7   9    8.10    0.89
  -3  -7  -9    9.11    0.97
  -3   7   9    7.72    0.90
   3  -7   9    8.84    0.62
   3   7  -9    7.67    1.18
  -3  -7  10   15.38    1.16
   3  -7 -10   15.59    1.50
  -3  -7  10   14.86    1.19
  -3   7 -10   15.07    1.80
   3   7  10   15.29    1.33
  -3  -7 -10   16.20    1.48
  -3  -7 -10   16.16    1.29
   3   7 -10   12.96    1.66
  -3   7  10   16.67    1.34
   3  -7  10   18.26    1.33
   3   7  11    4.94    0.80
  -3  -7  11    5.00    0.69
   3  -7 -11    6.26    1.09
  -3  -7  11    6.02    0.73
  -3   7 -11    6.46    1.23
   3  -7  11    5.40    0.76
  -3  -7 -11    5.64    0.99
   3   7 -11    4.92    1.07
  -3  -7 -11    6.24    0.81
  -3   7  11    4.92    0.79
  -3  -7  12   25.26    1.75
  -3   7 -12   25.72    2.37
   3   7  12   26.72    1.94
  -3  -7  12   25.27    1.74
   3  -7 -12   24.23    2.17
  -3   7  12   26.50    1.90
   3  -7  12   27.28    1.86
  -3  -7 -12   27.24    2.15
   3   7 -12   28.40    2.45
  -3  -7  13   15.82    1.23
  -3  -7  13   15.02    1.25
   3   7  13   18.13    1.51
  -3   7 -13   16.31    2.07
   3  -7 -13   14.73    1.75
   3  -7  13   15.56    1.32
   3   7 -13   15.81    1.99
  -3  -7 -13   12.42    1.59
  -3   7  13   12.92    1.43
  -3   7 -14   69.66    4.67
   3   7  14   60.74    3.85
   3  -7 -14   56.26    4.18
  -3   7  14   68.66    3.91
  -3  -7 -14   61.06    4.23
   3   7 -14   71.91    4.71
   3  -7  14   63.33    3.81
   3  -7 -15    4.49    1.07
  -3   7 -15    6.46    1.45
   3   7  15    6.25    1.05
   3  -7  15    5.42    0.86
  -3   7  15    4.86    0.95
   3   7 -15    7.03    1.50
  -3  -7 -15    6.37    1.30
   3   7  16   14.07    1.56
  -3   7 -16   13.12    2.19
   3  -7 -16   12.33    1.78
  -3  -7 -16   13.82    1.87
  -3   7  16   11.17    1.44
   3   7 -16   14.28    2.24
   3  -7 -17   -0.99    0.67
   3   7  17    0.71    0.55
  -3   7 -17   -1.20    0.78
   3   7 -17    0.84    1.02
  -3   7  17    0.22    0.54
  -3  -7 -17   -0.34    0.77
   3  -7 -18    0.58    1.00
   3   7  18    0.54    0.55
  -3   7 -18    1.60    1.28
  -3  -7 -18   -0.05    1.00
   3   7 -18    0.55    1.08
  -3   7  18    1.80    0.79
   3   7  19    0.44    0.66
   3  -7 -19    0.15    1.03
  -3   7 -19    0.50    1.09
  -3  -7 -19    1.16    1.12
   3   7 -19    0.05    1.21
  -3   7  19    0.91    0.78
  -3  -7 -20   12.26    2.09
  -3   8   0    0.00    0.33
  -3  -8   0   -0.03    0.24
   3   8   0   -0.07    0.23
   3  -8   0    0.01    0.23
   3   8   0   -0.09    0.17
  -3   8   0    0.13    0.15
  -3  -8   1    2.00    0.44
   3  -8  -1    2.25    0.37
  -3   8  -1    3.09    0.60
   3   8   1    2.50    0.41
  -3   8  -1    2.47    0.29
   3   8   1    2.01    0.38
   3  -8   1    2.07    0.39
  -3  -8  -1    2.05    0.42
  -3   8   1    2.34    0.52
  -3   8   1    3.04    0.35
   3   8  -1    2.28    0.38
   3   8  -1    2.44    0.47
   3   8   2    1.75    0.35
   3   8   2    2.59    0.42
   3  -8  -2    2.58    0.40
  -3  -8   2    1.93    0.40
  -3   8  -2    2.25    0.25
  -3   8  -2    2.00    0.53
  -3   8   2    2.16    0.33
   3   8  -2    1.88    0.44
   3  -8   2    2.95    0.45
   3   8  -2    3.43    0.41
  -3   8   2    2.34    0.52
  -3  -8  -2    2.20    0.42
   3   8   3    1.45    0.36
  -3   8  -3    1.13    0.17
   3  -8  -3    1.15    0.29
  -3   8  -3    1.00    0.48
  -3  -8   3    0.68    0.29
   3  -8   3    0.73    0.30
  -3   8   3    1.37    0.29
   3   8  -3    0.96    0.28
   3   8  -3    0.87    0.39
  -3  -8  -3    0.73    0.35
  -3   8   3    1.20    0.42
  -3  -8  -3    0.95    0.25
  -3   8  -4    6.92    0.44
   3   8   4    6.92    0.75
  -3  -8   4    7.01    0.77
  -3   8  -4    6.88    0.96
   3  -8  -4    9.29    0.67
  -3  -8  -4    5.22    0.63
   3  -8   4    8.50    0.83
  -3  -8  -4    6.39    0.76
  -3   8   4    7.39    0.73
   3   8  -4    7.21    0.61
  -3   8   4    7.45    0.92
   3   8  -4    6.35    0.86
   3   8   5    7.51    0.77
  -3  -8   5    6.43    0.70
   3  -8  -5    4.45    0.66
   3  -8  -5    6.70    0.58
  -3   8  -5    5.06    0.37
  -3   8  -5    5.55    0.87
  -3  -8  -5    6.60    0.67
  -3   8   5    5.10    0.61
   3  -8   5    4.84    0.66
  -3  -8  -5    6.65    0.75
   3   8  -5    5.37    0.78
  -3   8  -6    0.15    0.40
   3  -8  -6    0.43    0.33
   3   8   6    0.09    0.27
  -3   8  -6    0.41    0.12
  -3  -8   6    0.24    0.23
   3  -8  -6    0.30    0.23
  -3  -8   6    0.04    0.28
   3   8  -6    0.07    0.38
  -3  -8  -6   -0.34    0.25
   3  -8   6    0.48    0.30
  -3   8   6    0.46    0.29
  -3  -8  -6    0.32    0.32
   3  -8  -7    0.15    0.25
  -3   8  -7   -0.34    0.40
   3  -8  -7   -0.11    0.34
  -3  -8   7   -0.03    0.23
   3   8   7   -0.11    0.28
  -3  -8   7    0.31    0.31
  -3  -8  -7   -0.13    0.28
  -3   8   7   -0.30    0.26
   3  -8   7   -0.07    0.26
   3   8  -7    0.44    0.43
  -3  -8  -7   -0.17    0.31
   3  -8  -8   10.95    1.21
  -3   8  -8   10.66    1.38
  -3  -8   8   10.01    0.82
   3   8   8   10.47    1.07
  -3  -8   8    9.34    0.99
   3  -8  -8   10.89    0.83
  -3   8   8   10.25    1.02
   3  -8   8   10.20    0.66
  -3  -8  -8   10.06    1.09
  -3  -8  -8    8.41    0.98
   3  -8   8    8.49    0.95
   3   8  -8    9.76    1.30
  -3  -8   9    4.80    0.62
  -3   8  -9    3.29    0.86
   3   8   9    3.97    0.74
   3  -8  -9    3.72    0.83
  -3  -8   9    3.55    0.58
   3   8  -9    4.86    1.01
   3  -8   9    4.96    0.74
  -3  -8  -9    6.07    0.78
  -3   8   9    4.09    0.68
  -3  -8  -9    4.30    0.78
  -3  -8  10    0.31    0.33
   3  -8 -10   -0.17    0.43
   3   8  10    0.67    0.39
  -3  -8  10   -0.09    0.25
  -3   8 -10   -0.83    0.44
  -3  -8 -10    0.20    0.49
   3   8 -10    0.44    0.58
  -3   8  10    0.05    0.38
   3  -8  10   -0.11    0.33
  -3  -8 -10    0.07    0.36
  -3  -8  11    1.57    0.45
  -3   8 -11    0.65    0.69
   3   8  11    1.43    0.55
  -3  -8  11    0.67    0.35
   3  -8 -11    1.48    0.68
  -3   8  11    1.41    0.51
  -3  -8 -11    0.75    0.58
  -3  -8 -11    1.94    0.53
   3   8 -11    1.68    0.75
   3  -8  11    1.26    0.44
   3   8  12    0.07    0.40
  -3  -8  12    0.43    0.36
   3  -8 -12   -0.87    0.44
  -3   8 -12    0.57    0.71
  -3  -8  12   -0.33    0.27
  -3  -8 -12    0.49    0.57
  -3   8  12   -0.02    0.36
   3   8 -12    0.21    0.63
   3  -8  12    0.30    0.37
   3  -8 -13    0.52    0.61
  -3  -8  13    0.36    0.38
  -3   8 -13    0.95    0.83
   3   8  13    0.15    0.46
   3   8 -13   -1.44    0.48
  -3   8  13    0.37    0.46
  -3  -8 -13   -0.15    0.63
   3  -8  13    0.40    0.41
  -3  -8  14   -0.23    0.34
   3  -8 -14    0.22    0.70
   3   8  14    0.55    0.48
  -3   8 -14    0.42    0.86
   3   8 -14   -0.69    0.73
   3  -8  14   -0.35    0.35
  -3   8  14   -0.13    0.47
  -3  -8 -14   -0.37    0.65
   3   8  15    0.89    0.58
   3  -8 -15   -0.25    0.65
  -3   8 -15    0.63    0.85
   3   8 -15    1.14    0.93
   3  -8  15    1.81    0.55
  -3   8  15    1.18    0.59
  -3  -8 -15    0.30    0.80
   3   8  16    0.23    0.55
  -3   8 -16   -0.31    0.81
   3  -8 -16   -0.05    0.67
  -3  -8 -16    0.03    0.81
  -3   8  16    0.00    0.51
   3   8 -16   -0.82    0.76
   3  -8 -17    1.45    0.93
   3   8  17    0.79    0.63
  -3   8 -17    1.34    1.08
  -3   8  17    0.45    0.56
   3   8 -17    0.53    1.07
  -3  -8 -17    1.28    1.07
   3   8  18    1.76    0.71
  -3   8 -18    1.96    1.17
   3  -8 -18    0.34    0.94
  -3  -8 -18    0.77    1.05
  -3   8  18    2.14    0.81
   3   8 -18    2.70    1.45
  -3   8 -19   -0.13    1.11
   3  -8 -19    0.21    0.92
   3   8  19   -0.54    0.56
   3   8 -19    0.95    1.30
  -3  -8 -19   -0.30    0.99
  -3   8  19    0.51    0.68
  -3   9   0  342.65   16.77
   3   9   0  326.96   17.99
  -3  -9   0  325.46   17.65
   3  -9   0  335.53   17.60
   3   9   0  353.54   16.89
  -3   9   0  354.62   18.23
   3   9   1    7.68    0.72
   3  -9  -1    5.07    0.62
   3   9   1    7.49    0.74
  -3   9  -1    6.86    0.93
  -3   9  -1    6.46    0.50
  -3  -9   1    6.68    0.79
   3   9  -1    7.19    0.61
   3  -9   1    5.68    0.67
  -3   9   1    6.99    0.92
   3   9  -1    6.38    0.77
  -3   9   1    6.87    0.55
  -3  -9  -1    6.47    0.76
  -3  -9   2   87.60    5.00
   3   9   2   86.00    5.01
   3   9   2   92.66    4.78
  -3   9  -2   91.19    5.33
   3  -9  -2   97.45    4.94
  -3   9  -2   86.96    4.58
  -3   9   2   93.39    4.70
  -3   9   2   93.95    5.26
   3   9  -2   92.10    4.72
   3   9  -2   91.02    5.16
  -3  -9  -2   93.39    5.03
   3  -9   2   87.61    4.97
  -3   9  -3    7.85    0.53
  -3  -9   3    7.14    0.81
   3  -9  -3    8.57    0.71
   3   9   3    7.83    0.80
  -3   9  -3    7.28    1.01
   3  -9   3    8.90    0.77
   3   9  -3    8.19    0.95
  -3   9   3    9.28    1.04
  -3   9   3    7.72    0.68
  -3  -9  -3    6.97    0.82
   3   9  -3    8.71    0.69
  -3  -9   4   19.85    1.45
  -3   9  -4   20.54    1.13
   3   9   4   20.25    1.40
  -3   9  -4   23.62    1.77
   3  -9  -4   22.24    1.38
  -3  -9  -4   23.80    1.53
   3   9  -4   22.04    1.33
  -3   9   4   20.25    1.61
   3   9  -4   22.00    1.61
  -3  -9  -4   17.83    1.34
  -3   9   4   25.24    1.40
   3  -9   4   17.68    1.42
   3  -9  -5    4.51    0.53
  -3   9  -5    2.33    0.67
  -3   9  -5    3.66    0.30
  -3  -9   5    2.30    0.50
   3   9   5    3.99    0.60
   3  -9  -5    3.28    0.61
  -3  -9  -5    3.69    0.61
  -3  -9  -5    4.21    0.55
  -3   9   5    5.22    0.60
   3   9  -5    5.35    0.56
   3  -9   5    3.93    0.60
   3   9  -5    3.40    0.67
  -3   9  -6  155.09    8.03
   3   9   6  160.38    8.39
   3  -9  -6  177.29    8.60
   3  -9  -6  171.33    8.96
  -3  -9   6  162.06    8.70
  -3   9  -6  156.54    9.17
   3   9  -6  155.71    9.05
  -3  -9  -6  157.69    8.81
   3  -9   6  163.44    8.73
  -3  -9  -6  161.29    8.73
  -3   9   6  167.84    8.36
  -3   9  -7    0.29    0.47
   3  -9  -7   -0.47    0.34
   3  -9  -7    0.52    0.29
  -3  -9   7    0.69    0.38
   3   9   7    0.22    0.33
  -3  -9   7    0.61    0.27
  -3   9   7    0.23    0.31
  -3  -9  -7    0.80    0.38
  -3  -9  -7    0.32    0.35
   3  -9   7    0.15    0.31
   3   9  -7    0.31    0.47
  -3  -9   8  113.45    6.36
  -3  -9   8  114.13    6.01
   3   9   8  117.15    6.21
  -3   9  -8  116.30    6.89
   3  -9  -8  120.70    6.63
   3  -9  -8  123.66    6.24
   3   9  -8  111.10    6.77
  -3  -9  -8  115.14    6.41
  -3  -9  -8  118.94    6.52
  -3   9   8  107.72    6.13
   3  -9   8  117.24    6.43
  -3   9  -9    0.31    0.56
   3   9   9   -0.38    0.31
   3  -9  -9    0.64    0.55
  -3  -9   9    0.37    0.31
  -3  -9   9    0.35    0.29
  -3   9   9    0.46    0.37
  -3  -9  -9    0.32    0.37
   3  -9   9    0.10    0.31
   3   9  -9   -0.19    0.49
  -3  -9  -9    0.36    0.46
   3   9  10    5.15    0.82
  -3   9 -10    5.64    1.21
  -3  -9  10    3.73    0.65
  -3  -9  10    4.32    0.61
   3  -9 -10    6.08    0.97
   3  -9  10    4.97    0.78
   3   9 -10    2.89    0.87
  -3   9  10    2.56    0.61
  -3  -9 -10    3.92    0.67
  -3  -9 -10    3.80    0.78
  -3  -9  11    0.56    0.31
  -3  -9  11   -0.35    0.31
  -3   9 -11   -0.61    0.50
   3  -9 -11   -0.02    0.48
   3   9  11   -0.22    0.42
  -3   9  11    0.38    0.43
  -3  -9 -11    0.51    0.45
   3   9 -11    0.18    0.65
  -3  -9 -11    0.07    0.48
   3  -9  11    0.28    0.38
  -3   9 -12   24.63    2.36
   3  -9 -12   24.59    2.17
   3   9  12   26.65    1.94
  -3  -9  12   24.62    1.77
   3   9 -12   20.95    2.39
  -3   9  12   25.07    1.87
  -3  -9 -12   20.76    1.99
   3  -9  12   27.55    1.90
  -3   9 -13    0.84    0.76
   3  -9 -13    1.00    0.66
   3   9  13    0.14    0.51
  -3  -9  13    0.32    0.40
   3   9 -13    0.51    0.75
  -3  -9 -13    0.45    0.69
  -3   9  13    0.60    0.49
   3  -9  13    0.78    0.49
  -3  -9  14   60.50    3.68
   3  -9 -14   55.76    4.12
   3   9  14   61.79    3.83
  -3   9 -14   63.26    4.55
  -3  -9 -14   60.47    4.13
   3   9 -14   71.78    4.67
   3  -9  14   64.47    3.79
  -3   9  14   57.70    3.73
   3  -9 -15    1.19    0.79
  -3   9 -15    0.53    0.90
   3   9  15    1.62    0.70
   3   9 -15    1.97    1.14
  -3  -9 -15   -0.69    0.69
  -3   9  15    0.65    0.61
   3  -9  15    1.70    0.60
   3   9  16   15.73    1.80
   3  -9 -16   19.00    2.25
  -3   9 -16   18.18    2.53
  -3  -9 -16   15.15    2.09
  -3   9  16   19.54    1.98
   3   9 -16   21.30    2.73
   3  -9  16   20.10    1.84
  -3   9 -17   -0.24    0.90
   3   9  17    0.70    0.59
   3  -9 -17    1.86    1.00
  -3   9  17   -0.26    0.53
   3   9 -17   -1.52    0.77
  -3  -9 -17   -1.01    0.78
   3   9  18    0.35    0.70
   3  -9 -18    0.77    1.05
  -3   9 -18   -0.39    1.01
   3   9 -18    1.63    1.29
  -3   9  18    1.11    0.68
   3  -9 -19   -0.95    0.85
   3   9  19   -0.52    0.70
  -3  10   0   -0.11    0.34
  -3 -10   0   -0.46    0.28
   3 -10   0    0.00    0.23
   3  10   0   -0.11    0.23
   3  10   0   -0.30    0.25
  -3  10   0    0.12    0.18
   3  10   1    0.42    0.27
  -3 -10   1   -0.18    0.25
  -3  10  -1    0.18    0.41
   3 -10  -1    0.40    0.29
   3  10   1   -0.09    0.24
  -3  10  -1    0.42    0.18
   3  10  -1    0.38    0.24
   3 -10   1   -0.24    0.22
  -3  10   1    0.04    0.33
  -3 -10  -1    0.36    0.31
  -3  10   1    0.13    0.19
   3  10  -1    0.40    0.34
  -3  10  -2    0.32    0.42
  -3 -10   2   -0.17    0.29
   3  10   2    0.38    0.29
  -3  10  -2    0.15    0.15
   3  10   2    0.01    0.23
   3 -10  -2    0.50    0.29
   3 -10   2   -0.17    0.26
   3  10  -2    0.12    0.19
  -3 -10  -2    0.85    0.38
  -3  10   2    0.08    0.33
   3  10  -2   -0.17    0.28
  -3  10   2    0.06    0.19
  -3  10  -3    2.86    0.68
  -3 -10   3    3.59    0.58
   3  10   3    3.17    0.53
   3  10   3    4.06    0.54
  -3  10  -3    2.80    0.31
   3 -10  -3    2.40    0.43
  -3 -10  -3    2.73    0.55
  -3  10   3    2.58    0.60
   3  10  -3    2.37    0.42
   3 -10   3    2.40    0.51
   3  10  -3    3.10    0.63
  -3  10   3    2.22    0.42
  -3  10  -4    0.88    0.18
  -3  10  -4    1.05    0.53
   3 -10  -4    0.49    0.29
   3  10   4    1.41    0.41
  -3 -10   4    0.65    0.39
  -3  10   4    0.41    0.39
   3 -10   4    0.99    0.37
   3  10  -4    1.14    0.51
  -3 -10  -4    2.01    0.50
  -3  10   4    1.31    0.36
   3  10  -4    1.08    0.31
  -3 -10  -4    0.81    0.29
   3 -10  -5    6.75    0.87
   3  10   5    5.86    0.76
  -3 -10   5    6.46    0.87
  -3  10  -5    7.85    1.10
  -3  10  -5    6.90    0.48
   3 -10  -5    8.11    0.72
   3 -10   5    8.14    0.91
   3  10  -5    9.37    1.10
   3  10  -5    6.49    0.69
  -3  10   5    9.06    0.87
  -3 -10  -5    7.20    0.86
  -3 -10  -5    7.74    0.80
  -3  10  -6    6.15    1.13
   3 -10  -6    9.00    1.07
  -3 -10   6    8.98    1.01
   3  10   6   11.13    0.96
   3 -10  -6   10.03    0.84
  -3 -10  -6   10.03    0.93
  -3 -10  -6   10.55    1.10
  -3  10   6   10.62    0.93
   3  10  -6   10.94    1.25
   3  10  -6   10.82    0.82
   3 -10   6    7.95    0.97
   3  10   7    5.50    0.79
  -3  10  -7    4.35    1.02
   3 -10  -7    6.29    0.91
  -3 -10   7    6.31    0.86
   3 -10  -7    6.64    0.72
  -3  10   7    5.71    0.75
   3  10  -7    5.53    0.98
  -3 -10  -7    4.40    0.75
   3 -10   7    6.95    0.86
  -3 -10  -7    6.63    0.82
  -3 -10   8    0.59    0.40
  -3  10  -8   -0.36    0.52
   3 -10  -8   -0.13    0.26
   3  10   8   -0.19    0.33
   3 -10  -8   -0.55    0.32
   3 -10   8    0.22    0.36
  -3 -10  -8    0.10    0.38
   3  10  -8   -0.28    0.51
  -3  10   8   -0.20    0.32
  -3 -10  -8    0.05    0.33
  -3  10  -9    3.09    0.93
  -3 -10   9    2.32    0.54
  -3 -10   9    2.72    0.49
   3  10   9    1.91    0.59
   3 -10  -9    3.26    0.80
   3 -10   9    2.45    0.62
  -3  10   9    3.04    0.62
  -3 -10  -9    2.58    0.61
  -3 -10  -9    4.00    0.77
   3  10  -9    3.19    0.91
  -3  10 -10    0.59    0.68
  -3 -10  10    0.87    0.34
   3  10  10    2.12    0.59
   3 -10 -10    0.40    0.52
  -3 -10  10    0.41    0.37
   3 -10  10    0.97    0.49
   3  10 -10    0.14    0.55
  -3 -10 -10    0.64    0.44
  -3  10  10    0.75    0.46
  -3 -10 -10    0.84    0.54
  -3 -10  11    1.83    0.55
   3 -10 -11    2.28    0.76
  -3  10 -11    1.91    0.86
   3  10  11    2.38    0.65
   3 -10  11    1.38    0.55
  -3  10  11    1.44    0.54
  -3 -10 -11    2.48    0.74
   3  10 -11    1.57    0.81
  -3 -10  12    0.03    0.37
   3 -10 -12   -0.34    0.56
  -3  10 -12    0.40    0.73
   3  10  12    0.14    0.42
  -3  10  12    0.53    0.48
  -3 -10 -12   -0.98    0.48
   3 -10  12    0.72    0.48
   3  10 -12    0.53    0.76
  -3  10 -13    1.12    0.90
   3 -10 -13    0.22    0.61
  -3 -10  13    0.59    0.49
   3  10  13    0.29    0.51
   3 -10  13    0.12    0.45
  -3 -10 -13    0.66    0.72
   3  10 -13    0.01    0.72
  -3  10  13    1.24    0.55
  -3 -10  14    0.22    0.44
  -3  10 -14   -0.24    0.82
   3 -10 -14   -0.77    0.51
   3  10  14    0.49    0.57
  -3 -10 -14   -0.34    0.64
   3  10 -14    0.56    0.81
   3 -10  14   -0.09    0.41
  -3  10  14   -0.08    0.50
  -3  10 -15    2.78    1.21
   3 -10 -15    2.67    0.97
   3  10  15    2.56    0.83
   3  10 -15    2.23    1.18
  -3 -10 -15    5.02    1.15
  -3  10  15    2.86    0.79
   3 -10  15    2.24    0.70
   3 -10 -16    0.56    0.74
  -3  10 -16    1.86    1.18
   3  10  16    0.55    0.61
   3  10 -16    1.19    1.10
   3 -10  16    0.48    0.54
  -3  10  16    1.25    0.65
  -3 -10 -16   -0.44    0.85
   3 -10 -17    0.54    0.91
   3  10  17    1.65    0.76
  -3  10 -17    2.23    1.23
  -3  10  17    1.83    0.74
   3  10 -17    0.65    1.14
  -3  10 -18    0.54    1.03
   3  10  18    1.21    0.73
   3 -10 -18    0.43    1.05
   3  10 -18   -0.36    1.01
  -3  10  18   -0.50    0.48
   3 -11   0  204.43   11.61
   3  11   0  224.91   11.91
  -3  11   0  219.56   12.13
  -3 -11   0  224.03   11.72
  -3  11   0  219.06   11.02
   3  11   0  233.16   11.15
  -3  11  -1    4.59    0.50
   3  11   1    4.91    0.63
   3 -11  -1    5.87    0.72
  -3  11  -1    4.97    0.89
   3  11   1    3.79    0.63
  -3 -11   1    5.82    0.77
  -3  11   1    6.00    0.58
  -3  11   1    6.58    0.97
   3 -11   1    5.28    0.73
   3  11  -1    5.75    0.65
   3  11  -1    5.45    0.78
  -3 -11  -1    4.13    0.68
   3  11   2  103.77    5.49
  -3  11  -2   99.57    5.28
   3  11   2  101.52    5.79
   3 -11  -2  112.45    5.72
  -3  11  -2  105.74    6.17
  -3 -11   2  106.34    5.82
  -3  11   2  102.62    6.03
   3  11  -2  107.33    5.45
   3  11  -2  103.24    5.97
  -3  11   2  108.72    5.42
  -3 -11  -2   97.73    5.78
   3 -11   2  105.14    5.76
   3  11   3    0.42    0.30
  -3  11  -3   -0.29    0.38
  -3 -11   3   -0.50    0.29
  -3  11  -3    0.15    0.16
   3 -11  -3   -0.44    0.23
   3  11   3    0.01    0.30
  -3 -11  -3   -0.15    0.28
   3  11  -3    0.24    0.27
  -3  11   3    0.34    0.28
  -3  11   3    0.00    0.33
   3 -11   3    0.32    0.36
   3  11  -3    0.70    0.44
   3  11   4    2.57    0.52
  -3  11  -4    2.67    0.31
  -3  11  -4    3.26    0.83
   3 -11  -4    2.37    0.49
  -3 -11   4    2.44    0.56
  -3 -11  -4    2.92    0.48
  -3 -11  -4    3.56    0.64
   3 -11   4    1.68    0.53
   3  11  -4    2.76    0.67
  -3  11   4    2.17    0.45
   3  11  -4    2.63    0.44
  -3  11   4    3.54    0.72
   3 -11  -5   12.22    0.97
  -3  11  -5   12.62    1.53
  -3 -11   5   10.13    1.10
   3 -11  -5   10.60    1.14
   3  11   5   14.04    1.07
  -3 -11  -5   10.23    0.94
  -3  11   5   13.59    1.00
  -3 -11  -5    8.93    1.09
   3  11  -5   10.51    1.33
   3  11  -5   11.87    0.89
   3 -11   5   10.61    1.16
   3  11   6  143.58    7.63
  -3  11  -6  140.29    8.40
   3 -11  -6  141.48    8.09
  -3 -11   6  142.83    7.93
   3 -11  -6  158.96    7.83
   3  11  -6  146.47    7.44
  -3  11   6  154.29    7.60
  -3 -11  -6  143.13    7.96
  -3 -11  -6  144.48    7.95
   3 -11   6  143.18    7.95
   3  11  -6  140.62    8.28
  -3 -11   7   13.20    1.21
  -3  11  -7   11.70    1.56
   3 -11  -7   14.34    1.29
   3 -11  -7   12.87    1.05
   3  11   7   12.64    1.14
  -3 -11  -7   12.55    1.16
   3  11  -7   12.64    1.51
   3 -11   7   13.04    1.20
  -3 -11  -7   13.58    1.21
   3  11  -7   13.41    0.97
  -3  11   7   11.61    1.08
   3  11   8   97.78    5.62
  -3  11  -8  102.24    6.34
   3 -11  -8  105.83    5.66
  -3 -11   8  103.77    5.83
   3 -11  -8  114.89    6.07
   3  11  -8  104.88    5.40
  -3  11   8  102.94    5.61
  -3 -11  -8  113.47    5.93
  -3 -11  -8   93.08    5.79
   3 -11   8   98.62    5.84
   3  11  -8   98.59    6.22
   3 -11  -9   -0.51    0.43
   3  11   9   -0.76    0.34
  -3  11  -9    0.48    0.61
  -3 -11   9    0.30    0.39
   3 -11   9    0.76    0.46
  -3 -11  -9    0.18    0.41
  -3  11   9    0.07    0.36
  -3 -11  -9   -0.07    0.41
   3  11  -9    0.25    0.60
   3  11  10    7.04    1.04
  -3  11 -10    5.74    1.26
  -3 -11  10    7.13    0.97
   3 -11 -10    6.12    1.07
  -3 -11 -10    7.74    0.99
   3 -11  10    6.91    1.00
  -3 -11 -10    7.03    1.04
   3  11 -10    8.08    1.32
  -3  11  10    6.21    0.91
  -3  11 -11    1.79    0.87
   3 -11 -11    2.60    0.82
  -3 -11  11    1.00    0.52
   3  11  11    1.21    0.59
  -3  11  11    1.46    0.58
  -3 -11 -11    1.90    0.67
   3 -11  11    1.58    0.62
   3  11 -11    0.94    0.74
  -3  11 -12   15.43    2.09
   3  11  12   14.58    1.59
  -3 -11  12   11.67    1.31
   3 -11 -12   13.71    1.63
  -3  11  12   13.75    1.47
   3 -11  12   10.52    1.32
  -3 -11 -12   15.17    1.64
   3  11 -12   16.16    2.03
  -3  11 -13    3.12    1.15
   3  11  13    3.76    0.82
   3 -11 -13    3.78    1.03
  -3 -11  13    3.21    0.73
   3 -11  13    1.80    0.68
  -3 -11 -13    2.33    0.82
   3  11 -13    1.50    0.99
  -3  11  13    2.34    0.68
  -3  11 -14   44.22    3.60
   3 -11 -14   37.05    3.09
  -3 -11  14   40.47    2.75
   3  11  14   38.15    2.82
   3 -11  14   42.52    2.87
  -3  11  14   43.64    2.90
   3  11 -14   41.61    3.57
  -3 -11 -14   43.41    3.14
  -3  11 -15    1.31    0.99
   3 -11 -15    1.89    0.93
   3  11  15    3.39    0.92
   3  11 -15    2.35    1.24
  -3  11  15    2.71    0.84
   3 -11  15    1.45    0.64
  -3  11 -16   11.27    2.19
   3 -11 -16   11.76    1.75
   3  11  16    9.48    1.42
   3 -11  16   13.34    1.52
  -3  11  16   13.15    1.60
   3  11 -16   10.64    2.07
  -3  11 -17   -0.67    0.91
   3  11  17    0.03    0.56
   3 -11 -17    0.19    0.93
   3  11 -17    0.58    1.07
  -3  11  17   -0.74    0.46
   3 -11 -18   -0.68    0.92
   3  11  18    0.08    0.72
   3  11 -18   -0.64    1.09
  -3  12   0    0.21    0.23
  -3 -12   0   -0.54    0.27
   3 -12   0   -0.24    0.28
   3  12   0   -0.21    0.26
  -3  12   0    0.21    0.44
   3  12   0    0.02    0.26
   3 -12  -1    1.04    0.41
   3  12   1    1.67    0.44
  -3  12  -1    1.35    0.57
  -3  12  -1    1.92    0.34
  -3 -12   1    1.37    0.47
   3  12   1    2.24    0.50
   3  12  -1    2.32    0.57
  -3  12   1    1.22    0.34
  -3 -12  -1    1.97    0.54
   3 -12   1    0.99    0.40
  -3  12   1    1.40    0.58
   3  12  -1    1.44    0.38
  -3 -12   2    1.48    0.52
  -3  12  -2    1.36    0.28
   3  12   2    2.03    0.46
   3 -12  -2    1.83    0.46
  -3  12  -2    0.64    0.51
   3  12   2    1.87    0.47
  -3  12   2    0.93    0.50
  -3  12   2    1.32    0.33
  -3 -12  -2    1.16    0.44
   3  12  -2    2.39    0.62
   3 -12   2    1.41    0.50
   3  12  -2    0.59    0.32
  -3  12  -3   19.63    1.76
   3  12   3   19.42    1.39
   3  12   3   21.65    1.44
   3 -12  -3   19.30    1.40
  -3 -12   3   19.54    1.54
  -3  12  -3   17.94    1.13
  -3 -12  -3   19.24    1.49
  -3  12   3   18.29    1.62
   3  12  -3   19.77    1.30
   3  12  -3   19.79    1.62
   3 -12   3   19.14    1.48
  -3  12   3   18.43    1.31
  -3  12  -4    9.04    0.68
  -3 -12   4   10.13    1.14
   3  12   4    9.52    1.00
  -3  12  -4   11.47    1.43
   3 -12  -4    8.93    0.95
  -3 -12  -4   10.18    1.14
   3 -12   4    9.50    1.06
  -3  12   4   11.00    1.28
  -3  12   4   11.15    0.92
   3  12  -4   10.63    1.26
   3  12  -4    9.76    0.82
  -3 -12  -4    9.18    0.85
   3 -12  -5    1.63    0.45
   3  12   5    1.91    0.51
   3 -12  -5    1.44    0.48
  -3 -12   5    1.59    0.53
  -3  12  -5    2.40    0.76
  -3 -12  -5    1.32    0.54
  -3  12   5    1.80    0.46
   3  12  -5    2.26    0.42
   3  12  -5    1.85    0.65
   3 -12   5    2.06    0.56
  -3 -12  -5    2.41    0.50
   3 -12  -6    4.18    0.72
  -3  12  -6    3.53    0.89
   3 -12  -6    4.71    0.68
  -3 -12   6    3.79    0.72
   3  12   6    4.64    0.74
   3 -12   6    4.44    0.80
   3  12  -6    3.33    0.81
  -3 -12  -6    5.61    0.73
  -3  12   6    3.05    0.59
  -3 -12  -6    4.55    0.75
   3  12  -6    4.90    0.60
   3 -12  -7    1.36    0.45
   3  12   7    1.92    0.56
   3 -12  -7    1.56    0.59
  -3 -12   7    2.28    0.59
  -3  12  -7    0.99    0.68
  -3  12   7    1.72    0.52
   3 -12   7    2.70    0.66
  -3 -12  -7    1.25    0.52
   3  12  -7    3.37    0.50
  -3 -12  -7    2.36    0.56
   3  12  -7    1.76    0.72
   3 -12  -8    0.24    0.46
  -3  12  -8    1.35    0.77
   3 -12  -8    0.07    0.34
   3  12   8    0.74    0.44
  -3 -12   8    0.18    0.39
   3 -12   8    0.63    0.47
   3  12  -8   -0.37    0.51
  -3 -12  -8    0.27    0.46
  -3  12   8   -0.04    0.37
   3  12  -8    0.49    0.31
  -3 -12  -8    1.38    0.52
   3 -12  -9    1.03    0.61
   3  12   9    0.09    0.40
  -3 -12   9    0.27    0.47
  -3  12  -9    0.57    0.64
  -3 -12  -9   -0.10    0.41
  -3 -12  -9    0.14    0.40
  -3  12   9   -0.15    0.39
   3  12  -9    0.26    0.60
   3 -12   9    0.00    0.44
   3  12  10    0.17    0.43
  -3 -12  10    1.06    0.54
  -3  12 -10    0.49    0.69
   3 -12 -10    0.97    0.59
   3  12 -10    1.47    0.81
   3 -12  10    0.38    0.43
  -3  12  10   -0.04    0.45
  -3 -12 -10    0.14    0.45
  -3 -12 -10    0.34    0.51
   3  12  11    3.35    0.81
  -3 -12  11    2.65    0.67
   3 -12 -11    3.32    0.92
  -3  12 -11    4.41    1.17
   3  12 -11    3.01    0.97
  -3 -12 -11    2.45    0.75
  -3  12  11    4.28    0.80
   3 -12  11    3.72    0.82
  -3  12 -12    0.07    0.81
   3  12  12    0.26    0.47
   3 -12 -12    0.83    0.58
  -3 -12  12    0.62    0.56
   3 -12  12    0.62    0.51
  -3  12  12    0.90    0.61
   3  12 -12   -0.31    0.70
  -3 -12 -12    0.08    0.64
  -3 -12  13    0.52    0.52
  -3  12 -13    0.86    0.98
   3 -12 -13    0.92    0.81
   3  12  13   -0.38    0.48
  -3  12  13    0.39    0.52
   3  12 -13    1.56    0.90
   3 -12  13    1.21    0.61
  -3  12 -14    0.13    0.83
   3  12  14    0.03    0.59
   3 -12 -14    1.86    0.89
  -3 -12  14    1.59    0.65
   3 -12  14    1.07    0.60
  -3  12  14    1.94    0.71
   3  12 -14    2.86    1.21
   3 -12 -15    1.10    0.90
   3  12  15    1.37    0.68
  -3  12 -15    1.11    1.12
  -3  12  15    0.96    0.70
   3  12 -15    1.56    1.00
   3 -12  15    1.28    0.68
   3  12  16    0.16    0.66
  -3  12 -16   -1.27    0.80
   3 -12 -16    0.18    0.71
   3 -12  16   -0.27    0.55
  -3  12  16    0.68    0.68
   3  12 -16    0.26    1.06
   3 -12 -17    1.13    1.02
  -3  12 -17    0.55    1.12
   3  12  17    0.38    0.66
  -3  12  17    0.54    0.63
   3  12 -17    0.09    0.96
   3 -12 -18   -0.66    0.83
  -3  13   0   86.64    4.39
  -3  13   0   88.57    5.15
   3 -13   0   79.72    4.74
  -3 -13   0   82.67    4.83
   3  13   0   86.44    4.51
   3  13   0   78.11    4.84
  -3  13  -1   39.58    2.13
   3 -13  -1   34.54    2.36
   3  13   1   36.25    2.25
   3  13   1   37.60    2.44
  -3  13  -1   36.00    2.73
  -3 -13   1   35.85    2.47
   3  13  -1   36.87    2.53
  -3  13   1   40.90    2.20
   3 -13   1   34.22    2.39
  -3  13   1   39.22    2.69
   3  13  -1   41.73    2.26
  -3 -13  -1   38.75    2.49
   3  13   2   28.78    2.02
   3  13   2   33.27    1.97
  -3 -13   2   28.27    2.11
  -3  13  -2   31.23    2.38
  -3  13  -2   29.44    1.73
   3 -13  -2   32.72    2.06
  -3  13   2   29.40    2.26
   3  13  -2   32.52    1.89
   3 -13   2   30.47    2.08
  -3  13   2   31.68    1.86
  -3 -13  -2   29.07    2.11
   3  13  -2   28.13    2.17
  -3  13  -3    0.69    0.25
  -3 -13   3    1.46    0.52
   3  13   3    1.50    0.47
   3 -13  -3    1.03    0.43
   3  13   3    1.17    0.40
  -3  13  -3    0.76    0.63
  -3 -13  -3    1.05    0.47
  -3  13   3    1.05    0.39
   3 -13   3    0.82    0.49
   3  13  -3    0.57    0.54
   3  13  -3    1.07    0.38
  -3  13   3    2.10    0.65
   3 -13  -4    0.57    0.40
   3  13   4    0.58    0.38
  -3 -13   4   -0.23    0.35
  -3  13  -4    0.52    0.54
   3 -13   4    0.43    0.44
  -3 -13  -4    0.02    0.39
  -3  13   4    0.11    0.39
   3  13  -4   -0.26    0.43
  -3  13   4    0.23    0.35
  -3 -13  -4    0.71    0.34
   3  13  -4    0.18    0.31
   3 -13  -5   11.49    1.03
   3 -13  -5   11.43    1.22
  -3  13  -5   10.61    1.49
   3  13   5   10.66    1.14
  -3 -13   5   11.47    1.27
   3  13  -5   12.90    1.51
  -3  13   5    9.81    1.04
   3 -13   5   12.39    1.29
   3  13  -5   10.08    0.91
  -3 -13  -5   13.23    1.35
  -3 -13  -5    9.58    0.96
   3 -13  -6   71.17    4.05
   3 -13  -6   69.71    4.23
   3  13   6   72.83    4.03
  -3 -13   6   68.42    4.21
  -3  13  -6   68.00    4.58
  -3 -13  -6   69.81    4.19
   3  13  -6   68.48    4.45
   3 -13   6   67.57    4.20
  -3 -13  -6   68.86    4.08
   3  13  -6   71.67    3.80
  -3  13   6   74.23    3.96
   3 -13  -7   32.30    2.27
   3 -13  -7   35.22    2.13
   3  13   7   28.54    2.09
  -3  13  -7   28.12    2.51
  -3 -13   7   30.35    2.23
   3 -13   7   32.96    2.29
  -3  13   7   32.43    2.10
  -3 -13  -7   31.13    2.13
   3  13  -7   33.27    1.98
   3  13  -7   30.72    2.48
  -3 -13  -7   28.96    2.19
   3  13   8   57.36    3.43
   3 -13  -8   56.60    3.62
  -3 -13   8   57.71    3.54
  -3  13  -8   58.87    4.00
  -3  13   8   55.15    3.34
   3  13  -8   54.72    3.83
  -3 -13  -8   55.04    3.46
   3 -13   8   61.04    3.62
  -3 -13  -8   51.14    3.47
  -3 -13   9   12.41    1.39
  -3  13  -9    8.93    1.55
   3 -13  -9   12.56    1.48
   3  13   9   12.31    1.36
   3 -13   9   11.74    1.38
   3  13  -9   11.55    1.62
  -3 -13  -9   12.38    1.35
  -3 -13  -9   12.04    1.40
  -3  13   9   12.14    1.28
  -3  13 -10    1.41    0.93
   3  13  10    1.63    0.63
   3 -13 -10    3.02    0.78
  -3 -13  10    1.81    0.66
  -3  13  10    2.25    0.64
   3  13 -10    1.26    0.77
   3 -13  10    2.52    0.72
   3  13  11    2.14    0.67
   3 -13 -11    3.34    0.89
  -3  13 -11    2.14    0.98
  -3 -13  11    1.93    0.69
  -3  13  11    1.97    0.65
   3 -13  11    1.90    0.67
   3  13 -11    1.44    0.80
   3  13  12   16.53    1.76
   3 -13 -12   12.94    1.67
  -3 -13  12   15.38    1.64
  -3  13 -12   19.24    2.47
   3 -13  12   13.95    1.63
  -3  13  12   14.14    1.60
   3  13 -12   21.02    2.44
   3 -13 -13   10.79    1.66
  -3 -13  13   16.25    1.66
   3  13  13   12.39    1.54
  -3  13 -13   17.64    2.38
   3  13 -13   11.80    1.96
  -3  13  13   14.49    1.59
   3 -13  13   13.96    1.61
   3  13  14   37.39    2.73
  -3  13 -14   44.49    3.61
   3 -13 -14   33.34    2.85
  -3 -13  14   33.25    2.57
   3  13 -14   35.03    3.23
  -3  13  14   32.31    2.58
   3 -13  14   39.57    2.74
   3  13  15    7.99    1.29
   3 -13 -15    9.23    1.55
  -3  13 -15    8.35    1.84
   3 -13  15    9.12    1.33
   3  13 -15    9.99    1.92
  -3  13  15    8.70    1.28
   3  13  16    8.87    1.44
   3 -13 -16    5.71    1.33
  -3  13 -16    6.01    1.67
   3  13 -16    5.05    1.58
  -3  13  16    6.00    1.14
   3 -13  16    6.32    1.18
  -3  13 -17    1.80    1.77
   3  13 -17   -0.29    0.96
  -3  14   0    1.43    0.65
  -3 -14   0   -0.05    0.38
   3  14   0    0.37    0.34
  -3  14   0    0.14    0.26
   3  14   0   -0.13    0.33
   3 -14   0    0.14    0.34
   3  14   1    1.28    0.44
  -3  14  -1    2.31    0.74
  -3 -14   1    0.88    0.54
   3 -14  -1    0.71    0.47
   3  14   1    1.44    0.49
  -3  14  -1    1.58    0.34
  -3  14   1    1.68    0.41
   3  14  -1    1.60    0.43
  -3 -14  -1    1.11    0.51
   3  14  -1    2.22    0.59
   3 -14   1    1.74    0.56
  -3  14   1    0.69    0.53
   3  14   2    0.27    0.36
   3  14   2    0.11    0.34
  -3 -14   2    0.63    0.44
  -3  14  -2    0.62    0.55
  -3  14  -2   -0.34    0.18
   3 -14  -2   -0.07    0.37
   3  14  -2    0.50    0.33
   3 -14   2   -0.36    0.33
   3  14  -2    0.06    0.41
  -3  14   2    0.12    0.28
  -3 -14  -2   -0.07    0.40
  -3  14   2   -0.24    0.43
  -3  14  -3    8.39    1.28
   3 -14  -3    6.90    0.90
   3  14   3    7.39    0.92
   3  14   3    6.87    0.89
  -3 -14   3    8.70    1.12
   3  14  -3    8.91    0.87
   3 -14   3    8.78    1.09
  -3  14   3    9.15    0.90
   3  14  -3    7.09    1.12
  -3 -14  -3    9.31    1.12
  -3  14   3    8.57    1.19
   3 -14  -4    8.60    1.01
   3  14   4    7.63    0.97
  -3 -14   4    8.01    1.13
  -3  14  -4    9.89    1.47
  -3 -14  -4    7.75    1.07
   3  14  -4    7.62    0.82
  -3  14   4    6.88    0.86
   3 -14   4    8.06    1.06
   3  14  -4   10.72    1.33
  -3 -14  -4    8.73    0.91
  -3  14   4    8.28    1.16
   3 -14  -5    3.11    0.62
  -3 -14   5    0.77    0.53
   3 -14  -5    2.29    0.64
   3  14   5    2.87    0.65
  -3  14  -5    1.78    0.76
   3  14  -5    2.22    0.76
   3 -14   5    1.67    0.58
  -3 -14  -5    2.72    0.55
   3  14  -5    3.99    0.55
  -3 -14  -5    2.80    0.68
  -3  14   5    1.72    0.51
  -3 -14   6    5.84    0.96
  -3  14  -6    8.88    1.39
   3 -14  -6    6.57    0.86
   3  14   6    6.32    0.91
   3 -14  -6    7.16    1.01
  -3 -14  -6    6.48    1.21
   3  14  -6    6.19    1.15
   3  14  -6    9.11    1.11
  -3  14   6    5.60    0.82
   3 -14   6    7.89    1.06
  -3 -14  -6    5.07    0.90
   3  14   7   -0.06    0.41
  -3 -14   7    0.46    0.50
  -3  14  -7   -0.27    0.62
   3 -14  -7   -0.25    0.36
   3 -14  -7   -0.08    0.42
   3 -14   7    0.08    0.46
  -3  14   7    0.12    0.37
  -3 -14  -7   -0.03    0.46
   3  14  -7    0.61    0.65
   3 -14  -8   -0.10    0.40
   3  14   8   -0.13    0.38
  -3 -14   8    0.84    0.53
  -3  14  -8   -0.20    0.60
   3  14  -8   -0.12    0.60
  -3  14   8    0.33    0.47
   3 -14   8    0.79    0.59
  -3 -14  -8    0.55    0.49
  -3 -14   9    0.36    0.56
   3  14   9    0.08    0.50
  -3  14  -9    0.41    0.74
   3 -14  -9    0.33    0.46
   3 -14   9   -0.13    0.47
   3  14  -9   -0.13    0.56
  -3  14   9   -0.07    0.40
  -3 -14  -9   -0.29    0.48
   3 -14 -10    0.58    0.59
  -3  14 -10    1.19    0.87
   3  14  10    1.06    0.58
  -3 -14  10    0.62    0.59
   3  14 -10    1.14    0.81
  -3  14  10    1.31    0.61
   3 -14  10    0.93    0.66
   3 -14 -11    3.35    0.91
  -3  14 -11    1.52    0.95
   3  14  11    4.27    0.91
  -3 -14  11    2.48    0.78
  -3  14  11    3.73    0.79
   3  14 -11    2.40    0.99
   3 -14  11    3.03    0.85
  -3 -14  12    1.00    0.61
   3  14  12    0.15    0.55
   3 -14 -12    0.21    0.68
  -3  14 -12    0.05    0.79
   3  14 -12    0.10    0.78
  -3  14  12   -0.75    0.46
   3 -14  12    0.30    0.60
   3  14  13   -0.15    0.53
  -3  14 -13    2.12    1.02
   3 -14 -13    0.44    0.69
  -3 -14  13    0.49    0.62
   3  14 -13    0.47    0.78
   3 -14  13    1.17    0.63
  -3  14  13    1.30    0.67
  -3 -14  14    0.88    0.62
  -3  14 -14   -1.05    0.69
   3  14  14   -0.06    0.62
   3 -14 -14    0.41    0.73
   3  14 -14   -0.62    0.84
   3 -14  14   -0.14    0.58
  -3  14  14    0.08    0.58
   3 -14 -15    0.19    0.82
   3  14  15   -0.45    0.49
  -3  14 -15   -0.20    0.98
   3 -14  15    0.16    0.59
   3  14 -15    0.33    1.00
  -3  14  15   -0.20    0.53
  -3  14 -16    0.76    1.16
   3  14  16   -0.85    0.56
  -3  14  16   -0.72    0.47
   3  14 -16   -0.50    0.94
   3 -14  16    0.34    0.62
  -3  15   0   55.58    3.63
   3 -15   0   49.55    3.25
   3  15   0   52.89    3.03
  -3  15   0   53.58    2.91
   3  15   0   51.02    3.29
  -3 -15   0   51.92    3.33
  -3 -15   1   62.21    3.92
  -3  15  -1   62.63    3.44
   3  15   1   62.34    3.87
  -3  15  -1   62.42    4.20
   3 -15  -1   60.91    3.83
   3  15   1   64.53    3.62
  -3  15   1   69.01    3.53
  -3  15   1   66.86    4.16
   3  15  -1   61.27    3.94
  -3 -15  -1   63.43    3.95
   3  15  -1   66.55    3.58
   3 -15   1   64.01    3.88
  -3  15  -2    7.27    1.27
   3 -15  -2    6.83    0.95
  -3 -15   2    7.40    1.07
   3  15   2    9.47    1.02
   3  15  -2   10.03    1.27
   3 -15   2    9.39    1.15
  -3 -15  -2    6.90    1.03
  -3  15   2    8.40    0.88
   3  15  -2    7.55    0.85
  -3  15   2    6.86    1.15
  -3  15  -3    3.68    0.98
  -3 -15   3    1.35    0.57
   3  15   3    2.45    0.57
   3 -15  -3    2.66    0.63
   3  15  -3    2.52    0.74
  -3 -15  -3    2.62    0.73
  -3  15   3    3.22    0.58
   3 -15   3    2.24    0.70
   3  15  -3    2.65    0.52
  -3  15   3    2.95    0.78
  -3 -15   4    1.07    0.57
   3  15   4    1.65    0.52
   3 -15  -4    2.07    0.60
  -3  15  -4    0.85    0.66
   3  15  -4    1.04    0.66
  -3  15   4    1.12    0.59
  -3  15   4    1.91    0.53
   3 -15   4    0.86    0.53
  -3 -15  -4   -0.26    0.49
   3  15  -4    2.33    0.49
  -3 -15   5   24.75    1.95
   3 -15  -5   21.05    1.81
   3  15   5   23.46    1.78
   3 -15  -5   24.18    1.77
  -3  15  -5   22.15    2.17
  -3  15   5   23.30    1.69
  -3 -15  -5   26.60    1.96
   3  15  -5   22.45    2.08
   3 -15   5   26.85    1.97
   3 -15  -6   29.44    2.17
   3 -15  -6   33.96    2.14
   3  15   6   29.20    2.06
  -3 -15   6   25.69    2.18
  -3  15  -6   27.78    2.58
   3  15  -6   30.54    2.46
  -3 -15  -6   27.75    2.19
  -3  15   6   30.76    2.01
   3 -15   6   29.86    2.24
   3 -15  -7   40.95    2.76
  -3  15  -7   45.97    3.29
   3 -15  -7   41.52    2.62
   3  15   7   38.66    2.62
  -3 -15   7   40.35    2.81
  -3  15   7   36.61    2.51
  -3 -15  -7   35.98    2.70
   3 -15   7   42.22    2.84
   3  15  -7   37.77    2.98
   3  15   8   23.10    1.83
  -3  15  -8   25.22    2.34
   3 -15  -8   22.40    1.92
  -3 -15   8   20.91    1.93
   3 -15   8   26.01    2.08
  -3 -15  -8   22.10    1.90
  -3  15   8   24.00    1.82
   3  15  -8   24.13    2.22
  -3 -15   9   17.90    1.79
   3  15   9   23.56    1.87
  -3  15  -9   24.06    2.59
   3 -15  -9   21.51    1.86
  -3 -15  -9   17.70    1.88
   3  15  -9   21.17    2.35
   3 -15   9   24.34    1.98
  -3  15   9   21.84    1.76
  -3  15 -10    0.66    0.87
   3 -15 -10    2.28    0.80
  -3 -15  10    0.67    0.58
   3  15  10    1.57    0.63
   3  15 -10    1.77    0.89
   3 -15  10   -0.52    0.47
  -3  15  10    0.96    0.55
  -3  15 -11    0.68    0.82
   3 -15 -11    1.81    0.74
   3  15  11    1.44    0.66
  -3 -15  11    0.30    0.60
   3 -15  11    0.95    0.69
  -3  15  11    0.65    0.54
   3  15 -11    1.08    0.77
   3  15  12    8.71    1.33
   3 -15 -12    6.92    1.28
  -3 -15  12    6.89    1.15
  -3  15 -12    7.35    1.62
   3 -15  12    6.87    1.26
  -3  15  12    9.27    1.28
   3  15 -12    6.81    1.50
   3  15  13   16.77    1.90
  -3 -15  13   22.29    1.90
   3 -15 -13   14.81    1.92
  -3  15 -13   19.60    2.60
  -3  15  13   19.88    1.95
   3 -15  13   21.57    1.97
   3  15 -13   15.39    2.37
  -3 -15  14   17.63    1.84
   3  15  14   15.95    1.81
  -3  15 -14   13.46    2.27
   3  15 -14   22.86    2.72
   3 -15  14   13.70    1.71
  -3  15  14   13.59    1.68
   3  15  15   17.79    1.97
  -3  15 -15   15.64    2.43
  -3 -15  15   15.37    2.24
   3 -15  15   14.70    1.76
  -3  15  15   13.54    1.67
   3  15 -15   16.52    2.48
   3  15 -16    5.10    1.55
   3 -15  16    3.20    0.92
  -3  16   0    0.13    0.29
   3  16   0    0.37    0.37
  -3 -16   0    0.08    0.45
   3 -16   0    0.63    0.47
  -3  16   0    0.10    0.47
   3  16   1    0.45    0.43
  -3  16  -1   -0.30    0.53
  -3 -16   1   -0.51    0.39
   3 -16  -1   -0.02    0.46
  -3  16   1   -0.21    0.27
   3  16  -1    0.05    0.35
  -3 -16  -1    0.46    0.52
  -3  16   1    0.26    0.54
   3 -16   1   -0.19    0.41
   3 -16  -2    0.60    0.44
   3  16   2    0.73    0.47
  -3 -16   2    0.79    0.61
  -3  16  -2    2.20    0.82
  -3  16   2    1.68    0.46
  -3  16   2    0.86    0.56
  -3 -16  -2    1.51    0.64
   3  16  -2    0.94    0.42
   3  16  -2    1.72    0.63
   3 -16   2    1.99    0.66
  -3  16  -3    0.15    0.58
  -3 -16   3    0.31    0.58
   3 -16  -3   -0.28    0.36
   3  16   3    0.00    0.36
   3 -16   3    0.44    0.53
  -3  16   3   -0.10    0.32
  -3 -16  -3    0.44    0.54
   3  16  -3    0.13    0.51
   3  16  -3    0.07    0.33
  -3  16   3    0.08    0.49
   3 -16  -4    2.39    0.65
   3  16   4    2.20    0.60
  -3 -16   4    2.81    0.77
  -3  16  -4    2.84    0.88
   3 -16   4    0.48    0.54
  -3  16   4    3.22    0.63
  -3  16   4    3.89    0.85
   3  16  -4    2.25    0.75
  -3 -16  -4    3.32    0.81
  -3 -16   5    0.68    0.64
   3 -16  -5    0.20    0.45
   3  16   5   -0.15    0.39
  -3  16  -5    0.41    0.62
   3 -16  -5    0.90    0.54
  -3  16   5    0.40    0.43
  -3 -16  -5    0.29    0.47
   3  16  -5    0.00    0.58
   3 -16   5    1.52    0.65
  -3 -16   6   -0.67    0.45
   3 -16  -6    0.08    0.38
  -3  16  -6   -0.72    0.62
   3 -16  -6    0.12    0.42
   3  16   6   -0.48    0.37
   3  16  -6   -0.32    0.57
  -3  16   6    0.47    0.42
   3 -16   6    0.48    0.54
  -3 -16  -6    0.40    0.50
  -3  16  -7    1.73    0.96
  -3 -16   7    0.51    0.65
   3 -16  -7    1.84    0.67
   3  16   7    0.88    0.58
   3 -16   7   -0.15    0.51
  -3 -16  -7    1.45    0.68
   3  16  -7    0.99    0.74
  -3  16   7    1.17    0.51
  -3  16  -8    2.15    1.03
   3 -16  -8    3.55    0.84
   3  16   8    2.56    0.77
  -3 -16   8    2.52    0.87
   3 -16   8    3.87    0.97
  -3  16   8    2.60    0.70
   3  16  -8    1.53    0.86
  -3 -16  -8    2.82    0.80
   3  16   9    1.89    0.65
  -3  16  -9    1.48    0.86
  -3 -16   9    1.26    0.70
   3 -16  -9    0.81    0.62
   3 -16   9    1.38    0.67
  -3  16   9    0.12    0.51
   3  16  -9    1.83    0.92
   3  16  10    2.08    0.70
   3 -16 -10   -0.04    0.55
  -3 -16  10    0.10    0.58
  -3  16 -10   -0.44    0.73
   3 -16  10   -0.31    0.52
   3  16 -10    0.24    0.76
  -3  16  10    1.15    0.61
   3  16  11    2.98    0.82
   3 -16 -11    1.59    0.83
  -3 -16  11    2.92    0.89
  -3  16 -11    2.31    1.11
   3  16 -11    3.40    1.11
   3 -16  11    0.84    0.75
  -3  16  11    3.19    0.78
  -3 -16  12    1.01    0.70
  -3  16 -12    0.37    0.94
   3  16  12    2.28    0.83
   3  16 -12    1.16    0.85
   3 -16  12    1.50    0.73
  -3  16  12    1.29    0.67
  -3 -16  13   -0.24    0.58
  -3  16 -13   -1.53    0.73
   3  16  13   -0.17    0.63
   3 -16  13    0.12    0.65
   3  16 -13    0.25    0.86
  -3  16  13    0.84    0.66
   3  16  14   -0.56    0.54
  -3  16 -14    0.21    1.01
  -3 -16  14   -0.51    0.64
  -3  16  14    0.60    0.59
   3 -16  14    0.04    0.68
   3  16 -14    1.59    1.13
  -3 -16  15   -1.70    0.63
  -3  16 -15    0.56    1.07
   3  16 -15    0.96    1.04
   3 -16  15   -0.04    0.66
   3  17   0   12.52    1.28
  -3 -17   0   12.88    1.52
   3 -17   0   18.05    1.55
  -3  17   0   15.68    1.87
  -3  17  -1   61.36    4.25
  -3 -17   1   65.26    4.02
   3  17   1   65.94    3.65
   3 -17  -1   63.58    3.90
  -3  17   1   64.25    3.51
   3 -17   1   61.53    3.94
  -3  17   1   62.47    4.16
   3  17  -1   63.01    3.57
  -3 -17  -1   56.33    3.90
   3  17   2    3.22    0.69
  -3 -17   2    1.66    0.66
  -3  17  -2    2.74    0.96
   3 -17  -2    3.02    0.74
  -3 -17  -2    1.94    0.68
   3 -17   2    3.04    0.77
  -3  17   2    3.82    0.94
  -3  17   2    2.11    0.52
   3  17  -2    2.39    0.55
   3 -17  -3    4.95    0.93
  -3 -17   3    6.89    1.10
  -3  17  -3    4.44    1.14
   3  17   3    6.54    0.93
  -3 -17  -3    4.91    0.97
  -3  17   3    6.66    1.12
  -3  17   3    5.85    0.80
   3 -17   3    4.83    0.95
  -3  17  -4    0.36    0.74
  -3 -17   4    1.67    0.73
   3 -17  -4    0.17    0.45
   3  17   4    1.13    0.56
  -3 -17  -4    0.51    0.59
  -3  17   4    1.31    0.48
   3 -17   4    1.92    0.72
  -3  17   4    1.27    0.65
  -3 -17   5   29.84    2.43
   3  17   5   29.78    2.16
  -3  17  -5   32.80    2.78
   3 -17  -5   31.14    2.23
   3 -17  -5   29.55    2.27
   3 -17   5   33.12    2.48
   3  17  -5   27.20    2.49
  -3 -17  -5   31.48    2.38
  -3  17   5   31.52    2.08
   3 -17  -6    5.62    0.98
  -3  17  -6    4.36    1.22
  -3 -17   6    6.39    1.16
   3 -17  -6    7.49    1.06
   3  17   6    5.05    0.91
   3 -17   6    6.55    1.09
  -3  17   6    6.83    0.97
  -3 -17  -6    7.04    1.16
   3  17  -6    5.28    1.14
   3 -17  -7   54.99    3.88
   3  17   7   63.82    3.79
  -3  17  -7   58.76    4.41
  -3 -17   7   60.83    4.06
   3 -17   7   64.06    4.08
   3  17  -7   62.55    4.29
  -3 -17  -7   63.07    3.98
  -3  17   7   65.14    3.73
  -3 -17   8    1.84    0.83
  -3  17  -8    2.16    1.05
   3  17   8    3.83    0.87
   3 -17  -8    2.65    0.80
  -3  17   8    2.84    0.75
   3  17  -8    2.15    0.92
   3 -17   8    2.99    0.86
  -3 -17  -8    1.30    0.64
   3  17   9   26.89    2.12
  -3  17  -9   24.86    2.81
  -3 -17   9   24.63    2.20
   3  17  -9   21.41    2.53
  -3  17   9   27.74    2.04
   3 -17   9   24.98    2.28
  -3 -17  10    0.38    0.70
  -3  17 -10    0.78    0.80
   3  17  10   -0.46    0.51
   3  17 -10   -0.21    0.69
   3 -17  10    0.36    0.70
  -3  17  10    0.43    0.56
  -3  17 -11   -0.12    0.89
  -3 -17  11    1.51    0.78
   3  17  11    1.81    0.80
   3  17 -11   -0.02    0.78
   3 -17  11    1.87    0.80
  -3  17  11    0.76    0.61
   3  17  12    2.56    0.90
  -3  17 -12    2.05    1.13
  -3 -17  12    1.19    0.80
  -3  17  12    1.76    0.71
   3 -17  12    0.84    0.75
   3  17 -12    1.54    0.98
   3  17  13   19.79    2.19
  -3 -17  13   24.15    2.19
  -3  17 -13   22.24    2.86
   3 -17  13   22.36    2.34
  -3  17  13   22.56    2.03
   3  17 -13   24.76    2.86
  -3  17 -14    0.95    1.13
  -3 -17  14    2.67    0.93
   3 -17  14    2.52    0.92
  -3  17  14    2.63    1.02
   3  17 -14    3.48    1.27
  -3 -17  15   20.61    3.08
  -3 -18   0   -0.21    0.47
   3 -18   0   -0.46    0.48
   3  18   0   -0.83    0.34
  -3  18   0   -0.46    0.50
   3 -18  -1    0.09    0.48
  -3 -18   1   -0.45    0.53
   3  18   1    0.21    0.43
  -3  18  -1    0.70    0.68
  -3  18   1    0.38    0.58
   3  18  -1    0.13    0.40
  -3 -18  -1   -0.69    0.42
   3 -18   1    0.14    0.54
  -3 -18   2    2.23    0.78
  -3  18  -2    2.32    0.88
   3 -18  -2    2.00    0.72
   3  18   2    2.18    0.67
   3 -18   2    3.61    0.89
  -3 -18  -2    2.35    0.83
  -3  18   2    2.44    0.64
  -3  18   2    3.01    0.85
   3 -18  -3    0.01    0.49
  -3  18  -3    0.11    0.68
  -3 -18   3    0.40    0.68
   3  18   3   -0.07    0.46
   3 -18   3   -1.18    0.46
  -3  18   3    0.29    0.50
  -3 -18  -3   -0.72    0.50
  -3  18   3    0.63    0.44
  -3 -18   4    1.94    0.75
  -3  18  -4    2.64    0.99
   3 -18  -4    1.00    0.59
   3  18   4    1.50    0.57
   3 -18   4    2.05    0.80
  -3 -18  -4    1.70    0.71
  -3  18   4    1.13    0.53
  -3  18  -5    0.11    0.74
   3 -18  -5   -0.07    0.47
   3  18   5    0.67    0.51
   3 -18  -5    0.27    0.51
  -3 -18   5   -0.50    0.58
   3 -18   5    0.27    0.64
  -3  18   5    1.58    0.54
  -3 -18  -5    0.62    0.58
   3 -18  -6   -0.50    0.47
  -3 -18   6   -1.01    0.52
  -3  18  -6    1.02    0.85
   3  18   6    0.72    0.58
  -3 -18  -6    0.21    0.56
   3 -18   6    1.27    0.65
  -3  18   6    0.05    0.48
   3  18   7   -0.76    0.46
  -3  18  -7    0.86    0.85
  -3 -18   7   -1.44    0.42
  -3  18   7    0.80    0.55
  -3 -18  -7   -0.58    0.55
   3 -18   7   -0.39    0.62
  -3  18  -8    0.28    0.88
  -3 -18   8    1.56    0.81
   3  18   8    1.41    0.71
  -3  18   8    0.21    0.47
   3 -18   8    0.66    0.64
  -3 -18  -8    0.56    0.81
  -3  18  -9    0.31    0.76
  -3 -18   9   -0.30    0.66
   3  18   9    0.05    0.51
   3 -18   9   -0.59    0.65
  -3  18   9    1.44    0.58
  -3  18 -10    0.49    0.79
   3  18  10    0.83    0.62
  -3 -18  10    0.38    0.75
  -3  18  10    0.24    0.53
   3 -18  10   -0.04    0.70
   3  18  11    0.15    0.56
  -3  18 -11    1.04    1.00
  -3 -18  11   -1.16    0.57
   3 -18  11   -0.74    0.67
  -3  18  11    0.00    0.51
  -3  18 -12    0.35    0.95
  -3 -18  12    0.60    0.81
   3  18  12    0.58    0.69
  -3  18  12    1.25    0.67
   3 -18  12    0.23    0.81
  -3  18 -13    2.28    1.22
   3  18  13   -0.52    0.59
  -3 -18  13   -0.40    0.70
   3 -18  13   -0.87    0.67
  -3  18  13   -0.16    0.59
   3  19   0    0.15    0.43
  -3  19   0   -0.85    0.56
  -3 -19   0    0.30    0.66
   3 -19   0   -0.61    0.45
   3 -19  -1   53.50    3.77
  -3 -19   1   67.82    4.08
  -3  19  -1   61.87    4.21
   3  19   1   63.22    3.55
  -3 -19  -1   56.39    3.88
   3 -19   1   55.90    3.87
  -3  19   1   59.57    4.07
  -3  19  -2   -1.57    0.49
   3  19   2   -0.75    0.38
   3 -19  -2    0.06    0.51
  -3 -19   2   -0.58    0.56
  -3 -19  -2   -0.67    0.54
   3 -19   2    1.29    0.67
   3  19   3    3.33    0.78
  -3  19  -3    4.37    1.13
  -3 -19   3    3.07    0.94
   3 -19  -3    4.17    0.92
  -3 -19  -3    3.56    0.98
   3 -19   3    3.82    1.02
   3 -19  -4    0.10    0.52
  -3 -19   4    0.08    0.65
   3  19   4   -0.02    0.46
  -3  19  -4   -0.08    0.67
  -3 -19  -4   -0.81    0.47
  -3  19   4   -0.61    0.38
   3 -19   4    0.53    0.62
  -3  19  -5   24.68    2.70
   3 -19  -5   21.47    1.95
  -3 -19   5   20.89    2.21
   3  19   5   22.06    1.82
  -3 -19  -5   21.72    2.02
   3 -19   5   23.21    2.11
  -3  19   5   23.67    1.78
  -3  19  -6    1.05    0.85
  -3 -19   6    0.10    0.70
   3  19   6    0.34    0.55
   3 -19   6    0.37    0.70
  -3  19   6   -0.95    0.40
  -3 -19  -6    0.14    0.62
  -3  19  -7   49.12    3.85
   3  19   7   48.94    3.17
  -3 -19   7   48.84    3.53
  -3 -19  -7   45.58    3.35
  -3  19   7   44.83    3.06
   3 -19   7   57.93    3.72
  -3 -19   8    0.10    0.73
   3  19   8   -0.60    0.52
  -3  19  -8   -0.29    0.80
  -3  19   8    0.13    0.49
   3 -19   8   -0.59    0.68
  -3  19  -9   15.92    2.18
   3  19   9   13.59    1.60
  -3 -19   9   15.13    1.87
   3 -19   9   12.94    1.84
  -3  19   9   13.16    1.53
  -3 -19  10    0.33    0.74
   3  19  10    0.29    0.54
  -3  19 -10   -0.11    0.70
  -3  19  10   -0.24    0.53
   3 -19  10    0.09    0.74
  -3 -19  11    1.73    0.91
   3  19  11    2.36    0.90
  -3  19 -11    2.22    1.17
   3 -19  11    1.65    0.95
  -3  19  11    1.04    0.68
   3  19  12   -0.96    0.83
  -3 -19  12   -0.61    0.71
  -3  19 -12    0.20    0.89
  -3  19  12   -0.09    0.59
   3 -19  12    0.18    0.72
  -3 -20   0   -0.61    0.58
   3 -20   0   -0.12    0.60
  -3 -20   1   -0.59    0.61
   3 -20  -1    0.28    0.64
   3 -20   1    0.46    0.68
  -3 -20  -1    0.90    0.73
   3  20   2   -0.35    0.40
  -3 -20   2   -0.22    0.66
   3 -20  -2    0.05    0.57
   3 -20   2   -0.91    0.59
  -3 -20  -2   -0.43    0.58
  -3  20  -3   -1.53    0.57
   3 -20  -3   -0.11    0.55
  -3 -20   3   -0.68    0.60
   3  20   3   -0.30    0.43
  -3 -20  -3   -1.51    0.45
   3 -20   3   -0.80    0.50
   3  20   4   -0.08    0.49
  -3  20  -4    1.41    0.86
  -3 -20   4   -1.01    0.56
   3 -20  -4   -0.19    0.53
   3 -20   4    0.85    0.75
  -3 -20  -4   -0.21    0.64
  -3  20  -5    1.51    0.93
  -3 -20   5   -1.67    0.64
   3 -20  -5   -0.52    0.49
   3  20   5   -0.66    0.48
  -3  20   5   -0.54    0.45
  -3 -20  -5   -0.57    0.54
   3 -20   5   -0.08    0.65
  -3  20  -6   -0.32    0.78
  -3 -20   6   -0.22    0.65
   3  20   6    0.34    0.53
  -3 -20  -6    0.17    0.67
  -3  20   6   -0.17    0.48
   3 -20   6    1.41    0.84
  -3 -20   7   -0.51    0.65
  -3  20  -7    0.43    0.88
   3  20   7   -0.42    0.51
  -3  20   7   -0.20    0.45
  -3 -20  -7   -0.03    0.66
   3 -20   7    0.85    0.75
  -3  20  -8   -0.71    0.76
  -3 -20   8    0.13    0.69
   3  20   8    0.29    0.61
  -3  20   8    1.00    0.62
   3 -20   8    0.45    0.86
  -3 -20   9    0.52    0.83
   3  20   9   -0.67    0.55
  -3  20  -9   -0.39    0.73
   3 -20   9    0.83    0.78
  -3  20   9   -0.27    0.52
  -3 -20  10    2.28    1.04
   3  20  10    1.30    0.74
  -3  20 -10    2.51    1.17
   3 -20  10    4.01    1.14
  -3  20  10    1.54    0.69
  -3 -20  11    3.65    1.75
  -3  20 -11   -0.86    0.82
  -3  20  11    0.04    0.55
  -3 -21   0    4.53    1.05
   3 -21   0    3.33    1.01
  -3 -21   1   45.38    3.45
   3 -21  -1   46.00    3.34
  -3 -21  -1   51.95    3.54
   3 -21   1   44.38    3.32
  -3 -21   2    0.22    0.68
   3 -21  -2    1.43    0.78
  -3 -21  -2    1.09    0.87
   3 -21   2    1.62    0.78
   3  21   3    3.31    0.81
   3 -21  -3    2.06    0.85
  -3 -21   3    2.09    0.97
   3 -21   3    1.11    0.86
  -3 -21  -3    2.17    0.91
   3 -21  -4   -0.30    0.61
  -3 -21   4   -0.57    0.69
   3  21   4   -0.47    0.48
   3 -21   4    0.52    0.74
  -3 -21  -4    0.60    0.66
   3  21   5   16.59    1.70
  -3 -21   5   15.97    2.02
  -3 -21  -5    9.68    1.58
   3 -21   5   13.27    1.86
  -3 -21   6    3.66    1.07
   3  21   6    3.62    0.89
   3 -21   6    3.59    1.04
  -3 -21  -6    3.90    1.06
  -3 -21   7   30.57    2.82
   3  21   7   34.21    2.46
  -3  21   7   29.74    2.48
   3 -21   7   38.18    3.00
  -3 -21   8    2.60    1.04
   3  21   8    2.91    0.86
   3 -21   8    2.66    0.97
  -3  21   8    2.07    0.72
   3  21   9   14.36    1.73
  -3 -21   9   19.12    2.47
  -3  21   9   16.66    1.73
   3 -21   9   14.40    2.87
  -3  21  10    0.28    0.60
   3 -22   0   -0.56    0.64
  -3 -22   0   -0.64    0.67
   3 -22  -1    0.50    0.82
  -3 -22   1    0.40    0.76
   3 -22   1    0.27    0.73
  -3 -22  -1    0.15    0.66
   3 -22  -2    1.60    0.87
  -3 -22   2    3.85    1.20
  -3 -22  -2    3.81    1.01
   3 -22   2    2.02    0.91
   3 -22  -3    0.30    0.65
  -3 -22   3   -0.54    0.76
  -3 -22  -3    0.05    0.74
   3 -22   3   -0.21    0.66
  -3 -22   4    1.65    0.91
   3 -22  -4    1.06    0.80
  -3 -22  -4    2.56    0.91
   3 -22   4    2.56    0.99
   3  22   5    0.08    0.60
  -3 -22   5   -0.15    0.87
  -3 -22  -5   -0.33    0.64
   3 -22   5    0.30    0.75
   3  22   6    0.60    0.62
  -3 -22   6   -0.72    0.67
  -3 -22  -6    1.47    1.33
   3 -22   6   -0.45    0.73
   3  22   7    0.00    0.58
  -3 -22   7   -0.45    1.22
   3  22   8   -0.15    0.47
  -3 -23   0   10.83    1.70
   3 -23   0   12.22    1.72
   3 -23  -1   15.61    1.93
  -3 -23   1   14.71    1.94
  -3 -23  -1   12.28    1.84
   3 -23   1   10.50    1.66
  -3 -23   2    2.20    1.03
   3 -23  -2    2.74    0.96
  -3 -23  -2    2.23    1.04
   3 -23   2    3.23    1.05
   3 -23  -3    0.05    0.76
  -3 -23   3   -0.67    0.63
   3 -23   3    0.28    0.83
  -3 -23  -3   -0.01    0.76
   3 -23   4    0.75    1.37
  -3 -23  -4    0.25    0.77
  -3 -23  -5    7.18    1.37
  -4   0   0  574.51   28.95
  -4   0   0  557.14   29.51
  -4   0   0  566.02   27.74
  -4   0   1   -0.17    0.12
  -4   0  -1    0.12    0.15
   4   0   1    0.07    0.10
  -4   0   1    0.38    0.13
  -4   0   1    0.00    0.15
  -4   0  -1    0.01    0.16
   4   0   2  390.16   18.88
  -4   0  -2  386.55   20.15
  -4   0   2  437.93   19.67
   4   0  -2  361.09   20.14
  -4   0   2  366.05   18.90
  -4   0  -2  367.05   19.76
  -4   0  -3    0.12    0.20
   4   0   3   -0.01    0.10
  -4   0   3    0.03    0.13
   4   0  -3    0.02    0.17
  -4   0  -3    0.07    0.18
  -4   0   3    0.10    0.07
  -4   0  -4    2.64    0.41
  -4   0   4    2.31    0.19
   4   0  -4    2.56    0.41
  -4   0   4    2.59    0.32
   4   0   4    1.81    0.25
  -4   0  -4    2.71    0.39
   4   0   5   -0.09    0.13
  -4   0  -5   -0.43    0.20
  -4   0  -5   -0.10    0.22
  -4   0   5    0.22    0.09
  -4   0   5   -0.19    0.14
   4   0  -5   -0.02    0.26
   4   0   6  214.31   10.56
  -4   0   6  210.61   10.86
  -4   0  -6  213.99   11.37
  -4   0  -6  205.98   11.11
   4   0  -6  219.49   11.42
  -4   0   6  209.13   10.62
  -4   0  -7   -0.08    0.24
  -4   0  -7   -0.15    0.30
   4   0   7    0.11    0.18
  -4   0   7    0.21    0.10
   4   0  -7    0.20    0.34
  -4   0   7    0.12    0.19
  -4   0   8  103.78    5.38
   4   0   8  104.74    5.36
  -4   0   8  106.30    5.44
   4   0  -8  102.30    5.92
  -4   0  -8  102.21    5.88
  -4   0  -9   -0.05    0.40
   4   0   9   -0.11    0.21
  -4   0   9    0.33    0.12
   4   0  -9    0.01    0.40
  -4   0   9   -0.21    0.22
   4   0   9   -0.21    0.21
   4   0  10    7.11    0.73
  -4   0 -10    7.05    1.05
   4   0 -10    6.67    1.07
   4   0  10    6.57    0.73
  -4   0  10    7.51    0.51
  -4   0  10    7.99    0.84
   4   0  11    0.09    0.23
   4   0  11    0.39    0.31
  -4   0 -11    0.05    0.49
   4   0 -11    0.81    0.63
  -4   0  11    0.25    0.30
   4   0  12    7.24    0.73
   4   0 -12    3.35    0.96
  -4   0 -12    2.81    0.86
   4   0  12    5.28    0.70
  -4   0  12    7.97    0.91
   4   0 -13   -0.64    0.49
   4   0  13   -0.17    0.30
  -4   0  13   -0.21    0.31
   4   0  13   -0.30    0.23
  -4   0 -13    0.31    0.60
  -4   0  14    8.58    1.04
   4   0  14    7.47    0.83
   4   0  14    8.87    1.02
   4   0 -14    8.21    1.43
  -4   0 -14    8.70    1.42
   4   0  15   -0.10    0.35
   4   0 -15   -1.42    0.71
  -4   0  15   -0.12    0.37
  -4   0 -15   -0.22    0.65
  -4   0 -16   23.36    2.60
  -4   0  16   23.70    1.89
   4   0 -16   21.74    2.54
   4   0  16   22.80    1.76
  -4   0 -17   -0.91    0.70
  -4   0  17   -0.60    0.45
   4   0 -17   -0.12    0.81
   4   0  17    0.01    0.45
  -4   0  18    1.19    0.65
   4   0 -18    1.35    1.15
  -4   0 -18    2.87    1.23
  -4   0  19    0.64    0.56
   4   0 -19   -0.11    0.96
  -4   0 -19   -1.71    0.97
  -4   0  20    6.62    1.14
   4   0 -20    3.87    1.59
  -4   0 -20    3.34    1.55
  -4   1   0   -0.02    0.12
  -4  -1   0    0.00    0.10
  -4  -1   0    0.08    0.14
  -4  -1   0    0.22    0.12
  -4   1   0    0.16    0.20
  -4   1   0    0.09    0.09
  -4  -1   1   22.72    1.29
  -4   1  -1   22.94    1.38
  -4  -1   1   22.89    1.25
  -4   1  -1   21.96    1.33
  -4   1  -1   21.72    1.18
   4   1   1   21.78    1.23
  -4   1   1   23.58    1.39
  -4   1   1   23.05    1.22
   4   1  -1   22.20    1.29
  -4  -1  -1   23.19    1.28
  -4   1   1   25.57    1.27
  -4  -1  -1   23.50    1.35
  -4  -1   2   18.87    1.15
  -4   1  -2   20.78    1.29
  -4  -1   2   21.22    1.16
   4   1   2   21.78    1.15
   4  -1  -2   20.51    1.26
  -4   1   2   23.33    1.13
  -4   1   2   21.38    1.15
  -4  -1  -2   21.00    1.28
  -4  -1  -2   20.86    1.21
   4  -1   2   20.03    1.09
   4   1  -2   18.80    1.22
  -4   1  -3  153.08    8.17
  -4  -1   3  154.76    7.86
   4   1   3  156.81    7.60
   4  -1  -3  164.85    8.17
  -4   1  -3  146.28    7.99
  -4  -1   3  141.03    7.60
  -4   1   3  149.55    7.61
  -4  -1  -3  164.73    8.10
  -4  -1  -3  154.37    8.01
   4  -1   3  155.80    7.54
   4   1  -3  139.39    8.12
  -4   1  -4   18.04    1.24
   4  -1  -4   21.34    1.26
   4   1   4   18.75    1.08
  -4   1  -4   18.43    1.21
  -4  -1   4   19.55    1.04
  -4  -1   4   17.92    1.09
   4   1  -4   19.26    1.24
  -4  -1  -4   18.18    1.22
  -4   1   4   17.66    1.09
   4  -1   4   17.49    1.01
  -4  -1  -4   16.92    1.16
  -4  -1   5  105.87    5.50
   4   1   5  109.33    5.48
  -4   1  -5  104.20    5.80
  -4  -1   5  109.80    5.60
   4  -1  -5  115.48    5.96
  -4   1  -5  102.32    5.93
  -4  -1  -5  104.19    5.79
   4  -1   5  107.63    5.42
  -4  -1  -5  112.12    5.90
  -4   1   5  104.48    5.51
   4   1  -5  114.64    5.95
  -4   1  -6    0.33    0.32
   4   1   6    0.32    0.19
   4  -1  -6    0.38    0.33
  -4  -1   6    0.31    0.12
  -4  -1   6    0.33    0.20
   4  -1   6   -0.03    0.17
  -4  -1  -6    0.28    0.29
  -4  -1  -6    0.10    0.24
  -4   1   6    0.03    0.19
   4  -1   6    0.36    0.17
   4   1  -6   -0.11    0.30
   4  -1  -7    0.57    0.38
  -4  -1   7   -0.03    0.18
  -4   1  -7    0.17    0.35
  -4  -1   7    0.39    0.13
   4   1   7    0.49    0.24
  -4  -1  -7    0.38    0.28
  -4   1   7    0.61    0.27
  -4   1   7    0.35    0.08
   4   1  -7    0.25    0.35
  -4  -1  -7    0.28    0.32
   4  -1   7    0.32    0.21
   4  -1   7    0.39    0.20
   4  -1  -8    0.58    0.39
  -4  -1   8    0.54    0.15
   4   1   8    0.11    0.23
  -4  -1   8    0.30    0.27
  -4   1  -8    0.79    0.40
   4  -1   8    0.69    0.25
   4  -1   8    0.58    0.23
   4   1  -8    1.15    0.47
  -4   1   8    0.48    0.10
  -4  -1  -8    0.08    0.27
  -4   1   8    0.32    0.26
  -4  -1  -8    0.26    0.40
  -4  -1   9  108.23    5.55
  -4   1  -9  102.40    6.04
  -4  -1   9  105.21    5.49
   4   1   9  104.44    5.48
   4  -1  -9  101.01    6.02
   4  -1   9  107.73    5.45
  -4  -1  -9  101.98    6.00
  -4   1   9  107.23    5.54
  -4   1   9  105.59    5.42
  -4  -1  -9  105.24    5.79
   4  -1   9  106.86    5.67
   4   1  -9  104.82    6.06
   4  -1 -10    1.82    0.62
  -4   1 -10    2.76    0.70
   4   1  10    1.65    0.36
   4   1  10    2.03    0.45
  -4  -1  10    3.03    0.52
  -4  -1  10    2.00    0.27
  -4  -1 -10    1.72    0.61
  -4   1  10    2.06    0.22
   4  -1  10    2.47    0.43
   4  -1  10    2.12    0.40
   4   1 -10    2.74    0.73
  -4   1  10    2.00    0.50
   4   1  11   70.33    3.97
  -4   1 -11   73.61    4.52
   4  -1 -11   70.97    4.45
   4   1  11   70.67    3.92
  -4  -1  11   74.28    3.99
  -4  -1  11   70.21    3.80
   4  -1  11   69.19    3.86
   4   1 -11   67.71    4.45
  -4   1  11   72.42    3.98
  -4  -1 -11   72.60    4.43
   4  -1  11   75.17    4.01
  -4  -1  12    7.73    0.91
   4  -1 -12    5.57    1.07
   4   1  12    7.31    0.85
  -4   1 -12    9.00    1.31
   4   1  12    7.29    0.76
   4  -1  12    7.37    0.83
  -4   1  12    6.58    0.87
   4   1 -12    9.04    1.36
   4  -1  12    7.88    0.83
  -4  -1 -12    4.75    1.01
  -4  -1  13    5.16    0.81
  -4   1 -13    5.47    1.15
   4  -1 -13    5.78    1.15
   4   1  13    6.07    0.80
   4   1  13    7.01    0.75
  -4   1  13    7.40    0.94
   4   1 -13    6.31    1.19
  -4  -1 -13    6.07    1.13
   4  -1  13    6.13    0.80
   4  -1 -14    1.23    0.78
  -4   1 -14    1.97    0.88
   4   1  14    1.44    0.46
  -4  -1  14    0.88    0.47
  -4  -1 -14    1.20    0.88
  -4   1  14    2.01    0.57
   4  -1  14    1.47    0.48
   4  -1  14    1.88    0.46
   4   1 -14    0.25    0.65
   4  -1 -15    3.15    1.00
   4   1  15    0.80    0.48
  -4  -1  15    1.63    0.60
  -4   1 -15    1.70    0.92
  -4   1  15    1.22    0.50
   4   1 -15    1.75    1.00
   4  -1  15    1.82    0.54
  -4  -1 -15    0.58    0.76
   4   1  16   -0.10    0.39
  -4  -1  16    0.04    0.42
   4  -1 -16   -0.72    0.77
  -4   1 -16   -0.82    0.71
  -4   1  16   -0.10    0.39
   4   1 -16   -0.81    0.70
   4  -1  16   -0.16    0.38
  -4  -1 -16    0.46    0.97
  -4   1 -17   32.26    3.02
  -4  -1  17   35.42    2.43
   4  -1 -17   33.55    3.12
   4   1  17   30.11    2.27
   4   1 -17   29.52    2.93
  -4   1  17   34.05    2.42
  -4  -1 -17   35.22    3.04
  -4  -1  18    1.92    0.71
   4  -1 -18    0.62    0.99
   4   1  18    0.40    0.57
  -4   1 -18    0.47    1.02
  -4  -1 -18    0.31    0.94
  -4   1  18    1.09    0.66
   4   1 -18    0.38    1.07
  -4  -1  19    9.99    1.35
  -4   1 -19   12.50    2.13
   4  -1 -19    9.52    1.93
  -4  -1 -19   12.27    2.09
   4   1 -19   13.71    2.23
  -4   1  19    7.80    1.28
  -4   1 -20   -0.73    0.98
   4  -1 -20   -0.67    0.92
  -4  -1 -20   -1.32    0.88
   4   1 -20    2.36    1.42
  -4   1  20   -0.46    0.58
   4   2   0    2.04    0.17
  -4   2   0    1.79    0.34
  -4  -2   0    2.48    0.30
  -4   2   0    1.98    0.18
   4   2   0    1.87    0.17
   4  -2   0    1.72    0.21
   4   2   1   91.02    4.75
  -4  -2   1   91.16    4.94
  -4   2  -1   98.40    4.66
  -4  -2   1   96.80    4.77
  -4   2  -1   90.81    5.14
   4  -2  -1  104.04    4.89
   4   2  -1   84.82    4.99
  -4   2   1   97.97    5.15
  -4  -2  -1   98.84    5.00
  -4   2   1   99.02    4.72
  -4  -2  -1   92.13    4.95
   4  -2   1   90.35    4.93
   4   2   2   83.96    4.24
  -4  -2   2   79.39    4.38
   4  -2  -2   88.61    4.31
  -4   2  -2   80.92    4.59
  -4  -2   2   81.12    4.24
  -4  -2  -2   86.31    4.48
   4  -2   2   80.10    4.41
   4   2  -2   73.89    4.48
  -4   2   2   83.05    4.22
  -4   2   2   85.24    4.59
  -4  -2  -2   86.61    4.43
   4  -2   2   92.99    4.13
   4  -2   2   84.05    4.12
  -4   2  -3    2.23    0.39
   4  -2  -3    2.11    0.18
   4  -2  -3    2.12    0.15
   4  -2  -3    2.49    0.37
  -4  -2   3    2.26    0.29
   4   2   3    2.11    0.29
  -4  -2   3    2.29    0.26
   4   2  -3    2.54    0.38
  -4   2   3    2.77    0.31
   4  -2   3    2.34    0.18
  -4  -2  -3    2.36    0.30
  -4  -2  -3    2.49    0.37
   4  -2   3    2.35    0.32
  -4  -2   4    5.63    0.46
  -4   2  -4    5.68    0.67
   4  -2  -4    7.75    0.65
  -4  -2   4    6.33    0.51
   4   2   4    6.62    0.54
  -4   2   4    7.27    0.54
   4   2  -4    7.23    0.65
  -4  -2  -4    7.16    0.57
  -4  -2  -4    5.89    0.64
   4  -2   4    6.24    0.41
   4  -2   4    6.56    0.55
   4  -2  -5   21.37    1.35
  -4   2  -5   18.51    1.35
  -4  -2   5   18.82    1.10
  -4  -2   5   17.73    1.14
   4   2   5   19.98    1.17
  -4   2   5   16.94    1.15
   4  -2   5   19.24    1.06
  -4  -2  -5   20.27    1.25
   4   2  -5   19.40    1.33
   4  -2   5   19.48    1.21
  -4  -2  -5   17.90    1.27
   4  -2  -6  117.14    5.89
  -4   2  -6  100.25    5.86
  -4  -2   6  102.36    5.49
  -4  -2   6  101.48    5.39
   4   2   6  105.91    5.39
  -4  -2  -6  101.54    5.67
   4  -2   6  105.73    5.61
  -4   2   6  104.24    5.42
   4   2  -6  101.59    5.84
   4  -2   6  104.67    5.29
  -4  -2  -6  113.17    5.79
   4   2   7    8.08    0.71
  -4   2  -7    6.96    0.92
  -4  -2   7    8.82    0.73
  -4  -2   7    8.24    0.60
   4  -2  -7    9.43    1.02
   4  -2   7    9.10    0.64
   4   2  -7    9.89    1.02
  -4   2   7    8.86    0.75
  -4  -2  -7    7.89    0.84
   4  -2   7   10.43    0.74
  -4  -2  -7    9.26    0.88
  -4   2  -8   70.99    4.53
   4  -2  -8   81.99    4.58
  -4  -2   8   78.41    4.14
  -4  -2   8   78.19    4.11
   4   2   8   76.82    4.12
  -4   2   8   78.27    4.17
  -4  -2  -8   75.89    4.47
  -4  -2  -8   81.60    4.37
   4  -2   8   81.64    4.04
   4  -2   8   74.87    4.24
   4   2  -8   73.87    4.55
   4   2   9    2.32    0.45
  -4  -2   9    1.13    0.35
  -4  -2   9    2.11    0.30
   4  -2  -9    2.82    0.68
  -4   2  -9    2.70    0.65
  -4   2   9    1.82    0.42
  -4  -2  -9    1.92    0.48
   4  -2   9    2.08    0.36
   4  -2   9    2.38    0.42
  -4  -2  -9    2.05    0.55
   4   2  -9    1.64    0.59
  -4  -2  10    2.26    0.46
  -4  -2  10    2.38    0.32
   4  -2 -10    3.09    0.73
   4   2  10    1.59    0.41
  -4   2 -10    1.60    0.61
   4   2 -10    1.19    0.59
  -4  -2 -10    1.22    0.56
   4  -2  10    1.91    0.40
  -4  -2 -10    2.59    0.54
   4  -2  10    2.00    0.43
  -4   2  10    2.37    0.49
  -4  -2  11    0.15    0.17
  -4  -2  11    0.23    0.33
   4   2  11   -0.45    0.21
  -4   2 -11    0.05    0.56
   4  -2 -11   -0.25    0.45
   4   2 -11    0.35    0.53
  -4  -2 -11    0.90    0.59
   4  -2  11   -0.23    0.22
   4  -2  11    0.08    0.27
  -4   2  11    0.10    0.34
  -4  -2  12   42.72    2.56
   4  -2 -12   37.57    2.88
  -4   2 -12   42.67    3.02
   4   2  12   42.26    2.44
   4   2  12   40.24    2.49
   4  -2  12   41.58    2.48
   4  -2  12   39.48    2.39
  -4  -2 -12   44.85    2.96
   4   2 -12   34.22    2.89
  -4   2  12   43.38    2.57
  -4   2 -13    8.99    1.46
   4   2  13    7.83    0.94
   4   2  13    7.39    0.82
   4  -2 -13    7.95    1.34
  -4  -2  13    8.98    1.02
   4  -2  13    9.44    0.93
  -4  -2 -13    9.61    1.39
   4  -2  13    8.25    0.93
   4   2 -13    9.55    1.45
  -4   2  13    9.14    1.05
   4   2  14   27.76    2.08
   4  -2 -14   33.76    2.67
  -4   2 -14   36.28    2.81
  -4  -2  14   31.20    2.15
   4   2 -14   39.43    2.86
   4  -2  14   31.96    2.05
   4  -2  14   29.59    2.03
  -4   2  14   31.80    2.21
  -4  -2 -14   31.62    2.60
  -4  -2  15    2.47    0.63
  -4   2 -15    4.47    1.25
   4   2  15    0.87    0.49
   4  -2 -15    1.07    0.83
  -4   2  15    1.91    0.65
   4   2 -15    1.24    0.85
   4  -2  15    1.66    0.54
  -4  -2 -15    2.12    0.90
  -4  -2  16   14.16    1.48
   4   2  16   11.82    1.37
  -4   2 -16   14.57    2.06
   4  -2 -16   16.26    2.06
  -4   2  16   12.08    1.42
   4   2 -16   16.68    2.19
  -4  -2 -16   17.00    2.12
   4  -2 -17    0.16    0.89
  -4   2 -17    1.65    1.19
   4   2  17    0.59    0.50
  -4  -2  17    0.80    0.52
  -4   2  17    0.46    0.50
  -4  -2 -17   -0.12    0.96
   4   2 -17    0.59    0.95
  -4  -2  18    2.43    0.75
  -4   2 -18    2.11    1.27
   4   2  18    2.55    0.75
   4  -2 -18    3.13    1.22
  -4  -2 -18    0.73    1.09
   4   2 -18    3.01    1.28
  -4   2  18    2.79    0.81
  -4   2 -19   -1.01    0.79
   4  -2 -19   -0.61    0.88
  -4  -2 -19   -0.35    1.08
  -4   2  19    0.90    0.60
   4   2 -19   -0.10    0.99
   4  -2 -20    4.21    1.41
  -4   2 -20    7.65    1.90
  -4   2  20    5.12    1.05
  -4  -2 -20    6.87    1.80
   4   2 -20    4.55    1.69
  -4   3   0   -0.13    0.07
   4   3   0    0.09    0.15
  -4  -3   0   -0.01    0.07
   4  -3   0    0.11    0.12
  -4   3   0    0.39    0.24
  -4  -3   0    0.05    0.15
   4   3   0    0.10    0.08
  -4  -3   1   47.85    2.61
   4  -3  -1   55.33    2.66
  -4  -3   1   49.05    2.72
   4   3   1   48.89    2.61
  -4   3  -1   53.07    2.90
  -4   3  -1   44.44    2.49
  -4   3   1   53.43    2.57
  -4  -3  -1   45.52    2.74
   4   3  -1   55.36    2.72
   4  -3   1   46.30    2.69
  -4   3   1   55.88    2.91
   4  -3  -2   19.40    1.08
  -4  -3   2   19.18    1.14
  -4  -3   2   20.29    1.18
   4   3   2   18.61    1.14
  -4   3  -2   19.36    1.32
  -4   3   2   20.76    1.12
   4  -3   2   18.11    1.17
  -4  -3  -2   20.64    1.10
   4   3  -2   20.02    1.19
  -4  -3  -2   19.21    1.23
  -4   3   2   21.67    1.33
   4   3   3  212.77   10.38
  -4  -3   3  200.22   10.36
   4  -3  -3  184.48   10.66
  -4  -3   3  201.10   10.76
  -4   3  -3  214.26   11.17
  -4   3  -3  202.21   10.20
   4  -3  -3  228.36   11.11
   4  -3   3  203.06   10.20
  -4  -3  -3  233.74   10.97
  -4  -3  -3  212.13   10.87
   4  -3   3  200.24   10.80
   4   3  -3  216.41   11.05
  -4   3   3  207.96   10.36
   4   3   4   37.13    2.05
  -4  -3   4   35.35    2.03
  -4  -3   4   38.83    2.08
   4  -3  -4   42.25    2.26
   4  -3  -4   39.55    1.95
  -4   3  -4   37.06    2.30
   4  -3   4   36.97    2.12
   4  -3   4   31.02    1.88
   4   3  -4   39.45    2.23
  -4   3   4   36.09    2.04
  -4  -3  -4   40.82    2.14
  -4  -3  -4   37.51    2.20
  -4  -3   5   82.48    4.33
   4  -3  -5   92.43    4.74
  -4   3  -5   79.09    4.75
   4   3   5   79.02    4.34
  -4  -3   5   79.09    4.43
   4  -3   5   86.39    4.20
   4  -3   5   82.34    4.52
   4   3  -5   85.80    4.71
  -4  -3  -5   87.77    4.60
  -4  -3  -5   84.32    4.60
  -4   3   5   85.60    4.36
  -4   3  -6    6.10    0.81
   4  -3  -6    5.58    0.72
  -4  -3   6    5.97    0.59
   4   3   6    5.31    0.58
  -4  -3   6    6.13    0.49
   4  -3   6    5.62    0.44
   4  -3   6    4.71    0.55
  -4  -3  -6    6.34    0.69
  -4  -3  -6    5.47    0.66
   4   3  -6    7.38    0.82
  -4   3   6    5.63    0.61
   4   3   7    0.68    0.27
  -4  -3   7    0.26    0.16
  -4  -3   7   -0.06    0.19
  -4   3  -7    0.34    0.40
   4  -3  -7    0.59    0.38
  -4  -3  -7    0.66    0.31
  -4   3   7    0.29    0.23
  -4  -3  -7    0.51    0.33
   4   3  -7    0.34    0.37
   4  -3   7    0.34    0.23
   4  -3   7    0.22    0.15
   4  -3  -8    9.35    1.04
   4   3   8    7.51    0.76
  -4  -3   8    8.36    0.71
  -4   3  -8    8.44    1.05
  -4  -3   8    6.39    0.56
   4   3  -8    6.52    0.91
   4  -3   8    6.57    0.57
  -4  -3  -8    8.17    0.92
   4  -3   8    8.10    0.70
  -4   3   8    6.17    0.72
  -4  -3  -8    7.38    0.83
   4   3   9   35.46    2.07
  -4  -3   9   33.98    1.96
  -4   3  -9   29.98    2.36
  -4  -3   9   37.18    2.08
   4  -3  -9   36.56    2.39
   4  -3   9   36.58    2.11
  -4  -3  -9   34.12    2.17
   4  -3   9   33.50    1.92
   4   3  -9   32.19    2.37
  -4  -3  -9   31.83    2.28
  -4   3   9   33.71    2.08
  -4  -3  10   14.51    1.00
  -4   3 -10   16.89    1.74
   4   3  10   14.62    1.17
  -4  -3  10   17.60    1.21
   4  -3 -10   12.76    1.47
   4  -3  10   15.14    1.13
   4  -3  10   16.63    1.07
  -4   3  10   15.00    1.20
  -4  -3 -10   14.70    1.36
   4   3 -10   14.55    1.60
  -4  -3 -10   14.42    1.22
  -4   3 -11   35.61    2.66
   4  -3 -11   31.84    2.46
   4   3  11   35.93    2.19
  -4  -3  11   36.07    2.18
  -4  -3  11   32.74    1.99
  -4  -3 -11   34.40    2.24
   4  -3  11   38.66    2.17
   4   3 -11   31.04    2.53
  -4   3  11   34.92    2.20
  -4  -3 -11   35.37    2.48
   4  -3  11   32.15    2.00
  -4   3 -12   12.85    1.70
   4  -3 -12   14.65    1.66
  -4  -3  12   16.89    1.28
   4   3  12   13.41    1.23
  -4  -3  12   15.51    1.06
   4   3 -12   13.90    1.73
  -4  -3 -12   17.40    1.77
  -4   3  12   16.59    1.34
   4  -3  12   16.86    1.22
   4  -3  12   16.21    1.17
  -4  -3  13    3.54    0.64
  -4   3 -13    3.17    0.95
   4  -3 -13    1.69    0.79
   4   3  13    3.46    0.51
   4   3  13    2.50    0.61
   4   3 -13    2.73    0.88
  -4  -3 -13    4.25    1.00
  -4   3  13    3.61    0.71
   4  -3  13    2.74    0.54
   4  -3 -14   -0.44    0.55
  -4  -3  14    0.70    0.45
  -4   3 -14   -0.89    0.59
   4   3  14    0.07    0.31
  -4  -3 -14    0.53    0.76
  -4   3  14    0.77    0.51
   4  -3  14    0.34    0.35
   4   3 -14    1.54    0.82
   4  -3  14    0.46    0.34
  -4   3 -15    1.04    0.86
  -4  -3  15    0.85    0.53
   4  -3 -15    0.66    0.80
   4   3  15    1.71    0.55
  -4  -3 -15    2.40    0.99
  -4   3  15    2.55    0.66
   4   3 -15    2.56    1.04
   4  -3  15    1.95    0.53
   4   3  16    5.99    0.92
  -4  -3  16    6.91    1.01
  -4   3 -16    4.35    1.30
   4  -3 -16    4.96    1.24
   4   3 -16    4.14    1.26
  -4   3  16    5.32    0.91
  -4  -3 -16    6.40    1.44
   4  -3 -17   18.43    2.45
  -4   3 -17   26.18    2.93
  -4  -3  17   21.29    1.80
   4   3  17   19.96    1.72
   4   3 -17   24.80    2.81
  -4  -3 -17   25.89    2.72
  -4   3  17   20.59    1.83
  -4   3 -18    3.77    1.35
   4   3  18    2.82    0.74
  -4  -3  18    3.10    1.03
   4  -3 -18    4.39    1.39
  -4  -3 -18    4.50    1.39
   4   3 -18    4.99    1.45
  -4   3  18    4.98    0.93
   4  -3 -19    4.73    1.55
   4   3  19    4.71    0.96
  -4   3 -19    6.86    1.70
  -4  -3 -19    3.32    1.46
  -4   3  19    4.41    1.03
   4   3 -19    5.08    1.64
   4  -3 -20   -0.72    0.92
  -4   3 -20    1.12    1.29
   4   3 -20    1.53    1.27
  -4  -3 -20   -0.31    1.17
  -4   3  20    0.05    0.63
  -4  -4   0   45.06    2.62
   4   4   0   48.02    2.52
   4  -4   0   48.26    2.57
   4   4   0   44.95    2.56
  -4   4   0   54.20    2.84
  -4   4   0   48.19    2.42
   4   4   1   49.55    2.64
  -4  -4   1   48.27    2.74
   4  -4  -1   54.52    2.68
  -4   4  -1   48.11    2.49
  -4   4  -1   52.57    2.95
   4   4  -1   52.17    2.74
   4  -4   1   47.67    2.70
  -4  -4  -1   47.14    2.66
  -4  -4  -1   47.41    2.76
  -4   4   1   52.48    2.94
  -4   4   1   52.19    2.57
  -4  -4   2   66.26    3.66
   4  -4  -2   71.59    3.57
   4   4   2   68.03    3.54
  -4   4  -2   73.39    3.91
  -4  -4   2   69.28    3.53
  -4  -4  -2   59.32    3.60
   4   4  -2   73.00    3.72
   4  -4   2   62.86    3.64
  -4  -4  -2   63.39    3.69
  -4   4   2   76.48    3.90
  -4   4   2   69.88    3.48
  -4  -4   3    0.43    0.20
   4   4   3    0.14    0.20
  -4   4  -3    0.43    0.31
   4  -4  -3    0.29    0.12
  -4  -4   3    0.27    0.19
   4  -4   3    0.14    0.16
  -4   4   3   -0.09    0.24
   4   4  -3    0.07    0.22
  -4  -4  -3    0.22    0.24
  -4   4   3    0.09    0.16
  -4  -4  -3    0.19    0.17
  -4  -4   4   52.62    2.99
   4  -4  -4   61.00    3.20
  -4   4  -4   55.65    3.28
  -4   4  -4   53.30    2.71
  -4  -4   4   49.64    2.89
   4  -4  -4   58.94    2.89
   4   4   4   56.96    2.95
  -4   4   4   51.99    2.90
   4  -4   4   52.48    3.03
  -4  -4  -4   56.58    3.12
  -4  -4  -4   61.86    3.05
   4   4  -4   55.24    3.15
   4  -4   4   51.06    2.72
   4   4   5    9.82    0.77
  -4   4  -5    8.02    0.96
   4  -4  -5    9.85    0.89
  -4  -4   5   10.37    0.75
  -4  -4   5    9.34    0.72
   4  -4  -5   12.26    0.62
   4   4  -5    8.88    0.87
   4  -4   5    9.14    0.57
  -4  -4  -5   10.08    0.86
   4  -4   5   10.03    0.78
  -4  -4  -5   10.92    0.80
  -4   4   5    9.57    0.75
  -4  -4   6   30.01    1.80
   4  -4  -6   33.72    2.05
  -4   4  -6   31.22    2.11
   4   4   6   31.70    1.83
   4  -4  -6   30.72    1.66
  -4  -4   6   30.31    1.78
   4   4  -6   27.06    2.00
  -4  -4  -6   33.56    1.94
  -4   4   6   31.65    1.83
  -4  -4  -6   31.90    1.96
   4  -4   6   32.10    1.87
   4  -4   6   30.22    1.63
  -4  -4   7   60.52    3.22
  -4  -4   7   58.80    3.26
  -4   4  -7   61.79    3.67
   4  -4  -7   67.91    3.63
   4   4   7   59.43    3.26
   4  -4   7   58.57    3.34
  -4  -4  -7   63.17    3.48
  -4  -4  -7   61.05    3.44
   4   4  -7   55.66    3.58
  -4   4   7   55.79    3.24
   4  -4   7   56.26    3.06
  -4  -4   8   45.40    2.58
  -4  -4   8   46.94    2.58
   4   4   8   48.95    2.65
   4  -4  -8   47.38    2.94
  -4   4  -8   44.69    2.99
   4   4  -8   44.54    2.95
  -4  -4  -8   46.38    2.84
   4  -4   8   43.53    2.43
  -4  -4  -8   47.52    2.78
   4  -4   8   46.24    2.69
  -4   4   8   44.82    2.62
  -4   4  -9    8.09    1.17
  -4  -4   9    9.15    0.75
  -4  -4   9    9.18    0.82
   4  -4  -9    9.85    1.17
   4   4   9    9.96    0.88
   4  -4   9   10.89    0.89
  -4  -4  -9    9.59    0.91
   4  -4   9   10.34    0.73
  -4  -4  -9    8.25    1.01
  -4   4   9    9.31    0.97
   4   4  -9   11.45    1.32
  -4  -4  10    4.31    0.52
  -4  -4  10    5.52    0.70
  -4   4 -10    4.21    0.90
   4   4  10    4.02    0.64
   4  -4 -10    4.33    0.87
   4   4 -10    4.54    0.90
   4  -4  10    4.30    0.64
  -4   4  10    5.66    0.74
  -4  -4 -10    5.45    0.91
  -4  -4 -10    4.54    0.68
   4  -4  10    3.75    0.50
  -4   4 -11    1.46    0.75
  -4  -4  11    1.07    0.40
  -4  -4  11    0.92    0.30
   4   4  11    1.86    0.50
   4  -4 -11    0.67    0.56
  -4  -4 -11    0.44    0.56
   4  -4  11    1.16    0.39
  -4   4  11    1.62    0.51
   4  -4  11    1.36    0.34
  -4  -4 -11    0.81    0.41
   4   4 -11    1.76    0.72
  -4  -4  12   16.31    1.32
   4  -4 -12   17.91    1.70
  -4  -4  12   16.08    1.17
   4   4  12   16.45    1.39
  -4   4 -12   16.55    1.92
   4  -4  12   18.13    1.23
  -4   4  12   16.90    1.41
   4   4 -12   16.72    1.93
  -4  -4 -12   20.05    1.45
  -4  -4 -12   19.49    1.70
   4  -4  12   17.62    1.32
   4  -4 -13   13.38    1.77
  -4   4 -13   17.62    2.07
   4   4  13   18.09    1.45
  -4  -4  13   17.94    1.43
   4  -4  13   19.04    1.38
  -4  -4 -13   18.09    1.92
  -4   4  13   19.44    1.50
   4   4 -13   15.83    1.96
   4  -4  13   19.11    1.31
   4  -4 -14   27.58    2.49
  -4   4 -14   26.57    2.63
  -4  -4  14   32.53    2.15
   4   4  14   33.61    2.20
  -4   4  14   29.54    2.13
  -4  -4 -14   31.79    2.61
   4  -4  14   31.42    2.06
   4   4 -14   33.32    2.76
   4  -4 -15   10.46    1.66
  -4  -4  15   10.80    1.24
   4   4  15   11.86    1.34
  -4   4 -15   12.87    1.92
   4  -4  15   10.54    1.11
  -4  -4 -15   10.64    1.60
  -4   4  15    9.98    1.27
   4   4 -15   13.86    2.01
   4  -4 -16   10.66    1.69
  -4   4 -16    8.40    1.75
   4   4  16   10.59    1.30
  -4  -4  16   10.26    1.24
  -4  -4 -16   10.37    1.64
   4   4 -16    9.33    1.72
  -4   4  16   10.71    1.33
   4  -4 -17   -0.64    0.84
   4   4  17   -0.20    0.50
  -4   4 -17    0.05    0.93
  -4  -4  17    0.40    0.56
  -4   4  17   -0.06    0.47
  -4  -4 -17   -1.27    0.85
   4   4 -17    0.99    0.97
  -4   4 -18    0.19    1.01
   4  -4 -18   -0.41    0.87
   4   4  18    0.10    0.56
  -4   4  18   -0.17    0.56
  -4  -4 -18   -0.07    0.78
   4   4 -18    1.06    1.14
   4  -4 -19    2.65    1.36
  -4   4 -19    2.64    1.34
   4   4  19    0.47    0.65
   4   4 -19    0.58    1.09
  -4   4  19    2.62    0.81
  -4  -4 -19    2.38    1.31
   4  -4 -20    7.16    1.83
  -4   4 -20    6.22    2.04
   4   4  20    4.13    1.11
  -4   4  20    6.33    1.15
   4   4 -20   12.67    3.39
  -4  -4 -20   10.25    2.03
   4   5   0    0.09    0.16
   4   5   0    0.09    0.15
  -4  -5   0    0.19    0.20
   4  -5   0   -0.05    0.14
  -4   5   0    0.50    0.30
  -4   5   0    0.03    0.10
  -4  -5   1   26.87    1.67
  -4   5  -1   26.44    1.45
  -4   5  -1   35.30    1.94
   4   5   1   27.51    1.61
   4  -5  -1   29.99    1.60
  -4   5   1   30.99    1.87
  -4   5   1   30.31    1.53
   4  -5   1   25.71    1.62
   4   5  -1   28.01    1.65
  -4  -5  -1   27.18    1.69
   4   5  -1   27.33    1.59
  -4   5  -2  112.38    5.78
  -4  -5   2  102.88    5.47
   4  -5  -2  108.55    5.38
  -4   5  -2   97.66    5.05
   4   5   2   98.26    5.25
  -4  -5  -2   92.60    5.43
   4  -5   2   97.24    5.44
   4   5  -2  112.86    5.58
  -4  -5  -2   98.20    5.49
  -4   5   2  107.20    5.73
  -4   5   2  108.95    5.21
   4  -5  -3   57.69    2.81
  -4  -5   3   51.20    2.90
  -4   5  -3   54.79    3.17
   4   5   3   49.83    2.81
  -4  -5   3   53.30    2.80
  -4  -5  -3   49.55    2.95
  -4   5   3   54.54    2.78
  -4  -5  -3   46.82    2.85
   4  -5   3   50.70    2.91
  -4   5   3   56.21    3.13
   4   5  -3   53.68    3.00
  -4   5  -4  118.67    6.64
  -4  -5   4  119.34    6.30
   4  -5  -4  127.48    6.54
   4   5   4  115.60    6.09
  -4  -5   4  118.50    6.05
   4  -5  -4  127.61    6.18
   4  -5   4  113.81    6.31
   4   5  -4  115.64    6.49
  -4  -5  -4  114.84    6.37
  -4   5   4  112.03    6.04
  -4  -5  -4  124.27    6.37
   4   5   5   37.48    2.21
  -4   5  -5   37.01    2.50
   4  -5  -5   43.33    2.43
  -4  -5   5   36.08    2.22
   4  -5  -5   42.09    2.12
  -4  -5   5   36.11    2.15
   4  -5   5   40.16    1.97
   4  -5   5   37.75    2.27
  -4   5   5   39.10    2.19
  -4  -5  -5   43.82    2.29
   4   5  -5   35.19    2.37
  -4  -5  -5   37.29    2.33
   4  -5  -6   43.86    2.58
  -4   5  -6   39.06    2.66
  -4  -5   6   38.72    2.27
   4  -5  -6   47.55    2.24
   4   5   6   41.38    2.35
  -4  -5   6   39.12    2.34
   4  -5   6   37.25    2.09
  -4  -5  -6   45.20    2.46
  -4   5   6   38.70    2.31
   4  -5   6   41.53    2.41
   4   5  -6   38.91    2.57
  -4  -5  -6   41.38    2.48
   4  -5  -7    0.77    0.36
   4   5   7    0.33    0.27
  -4   5  -7    0.46    0.41
  -4  -5   7   -0.20    0.16
  -4  -5   7   -0.18    0.18
   4  -5  -7    0.18    0.13
   4  -5   7    0.02    0.21
  -4  -5  -7    0.15    0.31
   4  -5   7    0.26    0.14
  -4   5   7    0.14    0.25
  -4  -5  -7    0.79    0.34
   4   5  -7   -0.19    0.37
  -4  -5   8    7.22    0.66
   4  -5  -8    7.38    0.49
   4  -5  -8    7.90    0.99
   4   5   8    8.15    0.85
  -4  -5   8    8.16    0.78
  -4   5  -8    6.53    1.01
   4  -5   8    7.39    0.55
   4  -5   8    6.68    0.74
  -4  -5  -8    7.69    0.86
  -4  -5  -8    9.35    0.99
  -4   5   8    8.01    0.84
   4   5  -8    8.10    1.06
  -4  -5   9   27.86    1.79
   4  -5  -9   31.16    2.14
  -4   5  -9   28.73    2.22
  -4  -5   9   29.91    1.78
   4   5   9   29.00    1.88
   4  -5   9   26.76    1.62
  -4   5   9   27.74    1.86
  -4  -5  -9   31.41    1.96
   4  -5   9   30.46    1.88
   4   5  -9   27.27    2.14
  -4  -5  -9   29.95    2.02
   4  -5 -10   27.86    2.15
  -4  -5  10   30.62    1.80
  -4   5 -10   26.78    2.26
   4   5  10   29.71    1.92
  -4  -5  10   28.16    1.84
  -4   5  10   30.05    1.91
   4   5 -10   30.56    2.29
  -4  -5 -10   29.21    1.96
   4  -5  10   28.59    1.88
  -4  -5 -10   28.69    2.09
   4  -5  10   28.13    1.66
  -4  -5  11   32.82    1.97
   4   5  11   31.51    2.09
  -4  -5  11   28.38    2.00
  -4   5 -11   35.39    2.62
   4  -5 -11   35.58    2.47
  -4   5  11   28.40    2.05
   4   5 -11   33.50    2.54
  -4  -5 -11   33.68    2.39
  -4  -5 -11   30.99    2.12
   4  -5  11   32.76    1.88
   4  -5  11   34.10    2.10
   4   5  12   19.71    1.53
   4  -5 -12   16.05    1.84
  -4  -5  12   18.71    1.43
  -4  -5  12   18.20    1.29
  -4   5 -12   17.20    2.04
  -4  -5 -12   19.84    1.49
  -4   5  12   17.13    1.45
   4   5 -12   18.62    2.11
  -4  -5 -12   18.61    1.89
   4  -5  12   23.46    1.51
  -4  -5  13    3.97    0.70
   4   5  13    1.38    0.54
  -4   5 -13    2.22    0.98
   4  -5 -13    2.48    0.89
   4  -5  13    2.62    0.55
  -4   5  13    3.00    0.71
   4   5 -13    2.11    0.89
  -4  -5 -13    2.54    0.81
   4  -5 -14    0.37    0.64
  -4   5 -14    0.45    0.77
  -4  -5  14    0.38    0.43
   4   5  14    0.94    0.51
  -4  -5 -14    0.96    0.82
   4   5 -14    0.29    0.71
   4  -5  14    0.81    0.39
  -4   5  14    0.11    0.42
   4  -5 -15    2.82    1.00
   4   5  15    1.61    0.64
  -4  -5  15    2.33    0.68
  -4   5 -15    1.32    0.99
   4  -5  15    1.92    0.51
   4   5 -15    1.47    0.96
  -4  -5 -15    1.00    0.82
  -4   5  15    5.62    0.74
   4  -5 -16    6.18    1.40
  -4   5 -16    7.74    1.62
   4   5  16    8.37    1.16
  -4  -5  16    8.08    1.11
   4   5 -16   10.76    1.89
  -4   5  16    5.32    1.03
  -4  -5 -16    7.55    1.48
   4   5  17   12.62    1.49
   4  -5 -17   10.39    1.79
  -4   5 -17   14.11    2.18
  -4   5  17   12.61    1.51
  -4  -5 -17   13.12    1.95
   4   5 -17   12.86    2.06
   4   5  18    3.93    0.95
  -4   5 -18    3.67    1.47
   4  -5 -18    6.82    1.55
  -4  -5 -18    5.94    1.51
  -4   5  18    5.31    1.03
   4   5 -18    4.89    1.63
  -4   5 -19    3.56    1.48
   4   5  19    1.80    0.74
   4  -5 -19    2.18    1.17
  -4  -5 -19    3.26    1.41
  -4   5  19    4.68    1.02
   4   5 -19    2.98    1.41
   4   5  20   -0.19    0.60
   4  -5 -20    0.40    1.21
  -4  -5 -20    1.84    1.31
  -4   5  20    1.84    0.82
  -4   6   0   63.74    3.39
  -4  -6   0   71.47    3.71
   4  -6   0   60.36    3.60
   4   6   0   70.04    3.52
   4   6   0   65.41    3.66
  -4   6   0   75.33    3.95
   4  -6  -1   52.06    2.71
   4   6   1   48.19    2.70
   4   6   1   46.67    2.65
  -4  -6   1   48.58    2.79
  -4   6  -1   53.45    3.03
  -4   6  -1   47.23    2.50
  -4  -6  -1   49.34    2.80
  -4   6   1   50.94    2.57
   4   6  -1   49.58    2.79
  -4   6   1   54.29    3.02
   4   6  -1   50.16    2.65
   4  -6   1   44.80    2.71
  -4   6  -2   65.80    3.49
  -4   6  -2   53.54    2.86
   4   6   2   55.03    3.06
   4  -6  -2   62.74    3.11
  -4  -6   2   57.89    3.20
   4  -6   2   54.55    3.16
  -4  -6  -2   57.13    3.22
  -4   6   2   57.27    3.40
   4   6  -2   58.91    3.25
  -4  -6  -2   54.14    3.09
   4   6  -2   55.33    3.03
  -4   6   2   60.75    3.00
[truncated: 1,737,483 more chars]
