# Supplementary material for: Bis(η5-cyclo­penta­dien­yl)(2-{[(2-meth­oxy­phen­yl)imino]­meth­yl}phenolato-κ3 O,N,O′)terbium
Source: Acta Crystallogr E Crystallogr Commun. 2022 Jan 1;78(Pt 1):44–6. doi: 10.1107/S2056989021013025 (PMC8739212; doi:10.1107/S2056989021013025)
Supplement: Supplementary file 2 [file e-78-00044-Isup2.hkl]

data_I                                                                          
_shelx_title ' Cp2TbSal in Pbcn'                                                
_shelx_refln_list_code          4                                               
_shelx_F_calc_maximum      599.91                                               
_exptl_crystal_F_000      2032.00                                               
_reflns_d_resolution_high  0.6525                                               
                                                                                
loop_                                                                           
 _space_group_symop_operation_xyz                                               
 'x, y, z'                                                                      
 '-x+1/2, -y+1/2, z+1/2'                                                        
 '-x, y, -z+1/2'                                                                
 'x+1/2, -y+1/2, -z'                                                            
 '-x, -y, -z'                                                                   
 'x-1/2, y-1/2, -z-1/2'                                                         
 'x, -y, z-1/2'                                                                 
 '-x-1/2, y-1/2, z'                                                             
                                                                                
_cell_length_a    21.6309                                                       
_cell_length_b    14.4923                                                       
_cell_length_c    12.6471                                                       
_cell_angle_alpha  90.000                                                       
_cell_angle_beta   90.000                                                       
_cell_angle_gamma  90.000                                                       
                                                                                
_shelx_F_squared_multiplier     1.000                                           
                                                                                
loop_                                                                           
 _refln_index_h                                                                 
 _refln_index_k                                                                 
 _refln_index_l                                                                 
 _refln_F_squared_calc                                                          
 _refln_F_squared_meas                                                          
 _refln_F_squared_sigma                                                         
 _refln_observed_status                                                         
   2   0   0       8264.52       8401.14       325.03 o                         
   4   0   0     225325.00     224717.73      6578.73 o                         
   6   0   0      30528.98      29379.37       897.95 o                         
   8   0   0       3038.00       3293.82       154.00 o                         
  10   0   0     284452.00     283122.22      8318.88 o                         
  12   0   0      54497.99      53118.61      1628.65 o                         
  14   0   0      22345.24      21183.44       711.81 o                         
  16   0   0      79745.29      76520.52      2336.70 o                         
  18   0   0       4555.81       4301.84       245.74 o                         
  20   0   0      13290.21      12503.36       682.78 o                         
  22   0   0      44450.54      40639.46      1675.59 o                         
  24   0   0          6.11        651.03       281.85 o                         
  26   0   0      31303.37      30324.28      1917.35 o                         
  28   0   0      19385.90      19219.46      1429.08 o                         
  30   0   0       2652.96       2630.15       649.04 o                         
  32   0   0      26938.98      26705.86      2874.04 o                         
   1   1   0        112.30        -17.32         8.66 o                         
   3   1   0      14087.87      14017.30       282.24 o                         
   5   1   0      17671.74      18419.84       407.38 o                         
   7   1   0      17896.99      18263.58       408.92 o                         
   9   1   0      13200.42      13756.84       326.36 o                         
  11   1   0       1192.23       1152.83        76.07 o                         
  13   1   0       2315.79       2176.61       126.53 o                         
  15   1   0       5788.55       6138.15       193.69 o                         
  17   1   0       4182.67       3633.80       157.93 o                         
  19   1   0       4929.56       4704.67       213.53 o                         
  21   1   0        553.85        604.89        93.77 o                         
  23   1   0       2108.33       2068.83       183.81 o                         
  25   1   0        439.35        309.59       116.34 o                         
  27   1   0        313.19        434.62       166.07 o                         
  29   1   0       1390.36       1098.08       171.32 o                         
  31   1   0          6.84        -90.10       113.92 o                         
  33   1   0        396.99        226.62       268.62 o                         
   0   2   0     359890.12     366089.75     16976.42 o                         
   2   2   0      34380.30      37871.16       736.02 o                         
   4   2   0        884.51        782.88        33.25 o                         
   6   2   0      80856.55      81945.95      1891.26 o                         
   8   2   0        339.10        482.82        44.62 o                         
  10   2   0     163047.52     164405.55      3427.23 o                         
  12   2   0      38836.92      35565.00       789.34 o                         
  14   2   0       4305.42       3971.19       164.03 o                         
  16   2   0      75457.89      70894.94      1695.15 o                         
  18   2   0      19763.82      19609.57       536.71 o                         
  20   2   0      14783.47      15164.66       445.85 o                         
  22   2   0      52954.71      49703.13      1246.32 o                         
  24   2   0         13.05        -94.95        87.93 o                         
  26   2   0      23447.11      22645.63       744.73 o                         
  28   2   0      11057.94      10614.85       587.59 o                         
  30   2   0        123.58        161.12       119.86 o                         
  32   2   0      18530.68      18484.79       751.81 o                         
   1   3   0      46353.46      49577.59      1137.37 o                         
   3   3   0      29737.41      29704.47       583.98 o                         
   5   3   0        816.85        967.49        44.20 o                         
   7   3   0      43970.40      44243.84      1036.81 o                         
   9   3   0      31896.36      31475.73       848.06 o                         
  11   3   0        210.67        178.87        47.66 o                         
  13   3   0      12498.71      11917.94       335.09 o                         
  15   3   0       5534.48       5069.06       223.91 o                         
  17   3   0       4757.85       4500.22       187.30 o                         
  19   3   0      18353.82      17123.96       486.58 o                         
  21   3   0       1468.41       1390.11       126.56 o                         
  23   3   0       5502.83       5086.71       246.12 o                         
  25   3   0       8521.03       7924.06       376.09 o                         
  27   3   0          5.29         34.55       121.12 o                         
  29   3   0       6579.49       6178.74       462.39 o                         
  31   3   0        247.85          9.85       131.44 o                         
   0   4   0      57467.11      61145.48      3385.38 o                         
   2   4   0      31903.70      32502.37       691.99 o                         
   4   4   0      19736.00      19100.84       418.00 o                         
   6   4   0      98734.30     101356.91      2117.66 o                         
   8   4   0       2130.99       2350.51       112.21 o                         
  10   4   0      74179.88      75183.70      1756.76 o                         
  12   4   0      39788.04      39005.86       943.40 o                         
  14   4   0       8233.24       8604.21       259.11 o                         
  16   4   0      56839.38      56753.19      1368.67 o                         
  18   4   0      11074.83      11622.19       317.46 o                         
  20   4   0      10017.35      10184.32       331.33 o                         
  22   4   0      33368.67      32044.11       836.48 o                         
  24   4   0         58.56        -15.19        72.58 o                         
  26   4   0      16420.64      15903.85       568.26 o                         
  28   4   0       5107.19       4918.69       343.78 o                         
  30   4   0         63.86        255.87       126.61 o                         
  32   4   0      13478.27      13403.43       857.45 o                         
   1   5   0      17924.31      17610.53       391.49 o                         
   3   5   0      68953.55      69190.66      1454.19 o                         
   5   5   0         50.60        123.51        33.73 o                         
   7   5   0      45522.25      47274.85      1008.85 o                         
   9   5   0      51153.29      53328.30      1252.41 o                         
  11   5   0        629.96        847.36        53.58 o                         
  13   5   0      26446.87      25237.76       705.38 o                         
  15   5   0      14763.82      14345.69       358.50 o                         
  17   5   0        594.27        470.34        76.77 o                         
  19   5   0      59419.28      59098.98      1432.57 o                         
  21   5   0       4970.32       4823.30       221.20 o                         
  23   5   0      13261.83      12756.12       550.28 o                         
  25   5   0      19095.26      19301.33       658.27 o                         
  27   5   0        202.12        323.80       121.89 o                         
  29   5   0      16868.46      15827.50       585.43 o                         
  31   5   0       3375.02       3594.62       341.38 o                         
   0   6   0      74366.24      77280.28      3437.34 o                         
   2   6   0       6310.13       6212.75       164.95 o                         
   4   6   0      26170.11      26904.45       808.64 o                         
   6   6   0      30777.62      31267.55       897.11 o                         
   8   6   0       4596.53       4874.38       163.28 o                         
  10   6   0      13443.29      12485.37       341.62 o                         
  12   6   0      23706.63      24489.51       623.71 o                         
  14   6   0       3273.49       3171.35       152.42 o                         
  16   6   0      31615.61      32220.03       816.95 o                         
  18   6   0       2836.64       2666.93       157.82 o                         
  20   6   0       5956.79       5645.99       263.70 o                         
  22   6   0      11339.55      11001.01       366.76 o                         
  24   6   0          7.39        -86.99        91.17 o                         
  26   6   0       7555.57       7652.96       368.32 o                         
  28   6   0       4073.91       3449.94       263.76 o                         
  30   6   0       1599.12       1538.97       201.41 o                         
   1   7   0       9712.10       8629.37       219.36 o                         
   3   7   0     161696.77     165687.61      3443.29 o                         
   5   7   0       5144.49       5210.78       189.57 o                         
   7   7   0      65483.06      66170.27      1412.21 o                         
   9   7   0      84981.33      88862.83      2062.06 o                         
  11   7   0         21.25          4.33        40.68 o                         
  13   7   0      79838.52      81971.41      1926.97 o                         
  15   7   0      13894.73      14114.21       407.53 o                         
  17   7   0      11755.56      11963.86       367.49 o                         
  19   7   0      53672.59      53328.32      1314.23 o                         
  21   7   0         79.64         66.69        71.77 o                         
  23   7   0      15307.05      15155.00       546.96 o                         
  25   7   0      12651.69      12468.79       487.42 o                         
  27   7   0          7.47        -64.34       105.18 o                         
  29   7   0      16395.53      16187.70       636.57 o                         
  31   7   0       6545.82       5474.90       717.48 o                         
   0   8   0        398.06        218.58        59.03 o                         
   2   8   0       3195.54       3466.53       133.74 o                         
   4   8   0         47.79         73.23        53.88 o                         
   6   8   0      13763.89      14101.21       413.20 o                         
   8   8   0        220.72        260.82        57.82 o                         
  10   8   0       6491.11       6422.02       211.41 o                         
  12   8   0       5799.33       6144.83       214.49 o                         
  14   8   0       1401.82       1487.94       111.42 o                         
  16   8   0      15693.88      15938.31       457.45 o                         
  18   8   0          9.14          2.30        58.77 o                         
  20   8   0       3091.79       3043.60       224.67 o                         
  22   8   0       1836.02       1844.74       271.59 o                         
  24   8   0         83.83          1.41       101.12 o                         
  26   8   0        325.37        377.46       133.07 o                         
  28   8   0        158.39        194.85       132.69 o                         
  30   8   0        164.11        232.39       166.05 o                         
   1   9   0      29206.36      28532.25       640.77 o                         
   3   9   0     134116.81     135111.83      2835.59 o                         
   5   9   0        418.48        308.76        46.08 o                         
   7   9   0      76765.94      76811.45      1638.29 o                         
   9   9   0      77703.61      79029.49      1850.56 o                         
  11   9   0        904.28       1011.87        87.14 o                         
  13   9   0     101840.13     106231.22      2480.37 o                         
  15   9   0       7071.99       7681.21       264.82 o                         
  17   9   0      15998.97      17289.29       550.85 o                         
  19   9   0      41137.69      41888.13      1219.54 o                         
  21   9   0       4624.76       4799.55       286.56 o                         
  23   9   0      18355.45      18978.10       660.89 o                         
  25   9   0      19153.13      17696.61       724.24 o                         
  27   9   0        297.82        325.24       136.86 o                         
  29   9   0      15495.79      15177.70      1067.98 o                         
   0  10   0        177.21        101.10        91.26 o                         
   2  10   0         61.33         52.97        39.68 o                         
   4  10   0       2257.05       2329.46       109.19 o                         
   6  10   0       1008.34        893.85        92.12 o                         
   8  10   0        742.64        830.66        84.33 o                         
  10  10   0        533.66        555.10        72.83 o                         
  12  10   0          4.83         -4.52        50.14 o                         
  14  10   0        364.50        301.50        70.77 o                         
  16  10   0         32.89         50.25        87.29 o                         
  18  10   0       1184.98       1170.52       152.17 o                         
  20  10   0        542.37        507.26       173.61 o                         
  22  10   0         19.00        151.28       108.65 o                         
  24  10   0         91.70         32.76       111.71 o                         
  26  10   0          3.15       -155.80       101.38 o                         
  28  10   0        534.18        336.52       201.00 o                         
   1  11   0      29653.57      29417.27       672.83 o                         
   3  11   0      89435.56      87856.59      1875.00 o                         
   5  11   0       1237.05       1071.43        80.39 o                         
   7  11   0      63917.80      62641.45      1361.55 o                         
   9  11   0      53719.13      56665.62      1363.54 o                         
  11  11   0       1349.43       1379.27       106.50 o                         
  13  11   0      57043.98      60929.18      1683.35 o                         
  15  11   0       9206.53       9652.95       569.74 o                         
  17  11   0      10396.20      11160.66       436.18 o                         
  19  11   0      40579.86      41194.30      1220.26 o                         
  21  11   0       3506.42       3233.99       251.01 o                         
  23  11   0      17514.56      18056.15       651.09 o                         
  25  11   0      12404.18      12817.60       525.38 o                         
  27  11   0         35.82       -148.66       159.39 o                         
   0  12   0       6425.85       6347.43       339.66 o                         
   2  12   0        266.87        276.97        56.86 o                         
   4  12   0       4170.32       4199.75       160.03 o                         
   6  12   0      10863.73      10968.61       300.15 o                         
   8  12   0       3264.73       2642.46       140.89 o                         
  10  12   0       7808.77       8352.17       278.93 o                         
  12  12   0      16699.41      17547.72       583.86 o                         
  14  12   0       4500.54       4657.83       268.32 o                         
  16  12   0      19306.53      21086.14       698.63 o                         
  18  12   0        327.17        246.20       114.77 o                         
  20  12   0       2899.14       3179.92       253.73 o                         
  22  12   0       3542.87       3496.46       275.59 o                         
  24  12   0         75.05        170.73       132.49 o                         
  26  12   0       2632.29       3137.83       513.26 o                         
   1  13   0      16207.91      15164.88       389.90 o                         
   3  13   0      33704.98      33309.22       765.64 o                         
   5  13   0       1401.76       1304.96        96.85 o                         
   7  13   0      11350.40      11830.86       359.11 o                         
   9  13   0      37498.32      38920.38       981.77 o                         
  11  13   0        492.07        571.45       116.02 o                         
  13  13   0      36143.02      36590.29      1082.12 o                         
  15  13   0       7782.83       8363.99       376.33 o                         
  17  13   0       6295.99       7029.28       362.25 o                         
  19  13   0      18477.18      19418.43       681.53 o                         
  21  13   0       1282.94        947.05       171.98 o                         
  23  13   0       9241.66       9823.23       585.00 o                         
  25  13   0       7762.76       8661.51       645.67 o                         
   0  14   0      13616.06      14187.16       533.84 o                         
   2  14   0       5654.70       5673.08       200.25 o                         
   4  14   0       4786.70       4597.88       178.71 o                         
   6  14   0      31534.55      29929.03       773.33 o                         
   8  14   0         48.52         30.38        86.18 o                         
  10  14   0       9271.90       9696.11       422.91 o                         
  12  14   0       8557.49       8491.64       369.63 o                         
  14  14   0         88.44         63.22       102.06 o                         
  16  14   0      15958.45      17251.34       618.10 o                         
  18  14   0       2222.92       2274.95       217.38 o                         
  20  14   0       2227.90       2141.64       223.74 o                         
  22  14   0       8774.26       9162.96       459.78 o                         
  24  14   0        139.91        105.92       179.67 o                         
   1  15   0       3057.37       3074.02       158.49 o                         
   3  15   0      21568.21      20821.69       521.18 o                         
   5  15   0        738.02        711.40       107.26 o                         
   7  15   0      15280.31      15103.74       519.73 o                         
   9  15   0      10662.18      10538.78       453.22 o                         
  11  15   0       1994.24       2112.39       191.56 o                         
  13  15   0      14246.56      15217.09       557.76 o                         
  15  15   0       4587.10       4546.96       444.54 o                         
  17  15   0        989.02       1070.38       166.83 o                         
  19  15   0      12860.34      14093.45       562.14 o                         
  21  15   0       1658.12       1656.14       209.92 o                         
  23  15   0       7654.23       7900.29       546.66 o                         
   0  16   0      30103.48      29739.26      1007.85 o                         
   2  16   0       6622.89       6431.43       228.68 o                         
   4  16   0      12814.74      12521.09       532.86 o                         
   6  16   0      36297.53      35326.28      1062.29 o                         
   8  16   0        553.04        588.30       131.31 o                         
  10  16   0      31269.93      32269.52       981.67 o                         
  12  16   0      11326.90      11633.73       771.79 o                         
  14  16   0        820.48        540.61       141.79 o                         
  16  16   0      23131.33      24548.89       823.02 o                         
  18  16   0       3089.01       3232.25       406.81 o                         
  20  16   0       8829.97       9778.07       484.88 o                         
  22  16   0      14240.10      14793.79       725.15 o                         
   1  17   0       1996.64       1870.29       138.39 o                         
   3  17   0       6328.05       5878.83       477.29 o                         
   5  17   0         23.76        -17.77        97.11 o                         
   7  17   0       1538.84       1231.08       160.62 o                         
   9  17   0       1341.10       1683.77       186.79 o                         
  11  17   0        151.57         92.44       112.50 o                         
  13  17   0       3040.92       3510.28       268.58 o                         
  15  17   0       1215.36       1243.54       189.30 o                         
  17  17   0         69.65        204.95       138.38 o                         
  19  17   0       2007.63       2264.83       359.22 o                         
  21  17   0          1.53         81.24       175.74 o                         
   0  18   0      39041.25      35877.84      2147.59 o                         
   2  18   0       3720.12       3635.06       346.65 o                         
   4  18   0      18292.48      17515.47       598.97 o                         
   6  18   0      20736.83      20496.55       684.59 o                         
   8  18   0         44.18         69.01       111.19 o                         
  10  18   0      22308.82      22734.01       757.21 o                         
  12  18   0      17237.24      17791.47       645.79 o                         
  14  18   0       1392.94       1622.85       204.45 o                         
  16  18   0      22950.24      24143.95       833.53 o                         
  18  18   0       1446.75       1371.86       202.48 o                         
   1  19   0        337.56          3.97       228.26 o                         
   3  19   0         76.82       -104.70       109.44 o                         
   5  19   0         55.35         23.40       110.62 o                         
   7  19   0        755.80        746.85       146.99 o                         
   9  19   0        285.31        327.94       135.79 o                         
  11  19   0        180.66        -49.88       121.45 o                         
  13  19   0        398.12        494.78       160.15 o                         
  15  19   0         55.11         28.80       127.32 o                         
  17  19   0         16.83        314.96       146.56 o                         
   0  20   0      28406.84      27184.27      1766.50 o                         
   2  20   0       4637.55       4480.77       720.49 o                         
   4  20   0      19183.54      19317.00       823.76 o                         
   6  20   0      25876.90      26260.75       850.42 o                         
   8  20   0        709.78        986.82       167.20 o                         
  10  20   0      14706.11      13520.87       543.17 o                         
  12  20   0       5973.07       5921.13       369.46 o                         
  14  20   0        875.90       1145.29       200.00 o                         
   1  21   0       1612.06       1381.50       270.86 o                         
   3  21   0       1824.66       1587.36       288.96 o                         
   5  21   0         13.70       -191.06       167.34 o                         
   7  21   0         73.60        229.02       174.07 o                         
   9  21   0       1767.04       1951.46       221.77 o                         
   0  22   0      11941.59      11293.70      1000.36 o                         
   2  22   0        872.90       1008.58       271.19 o                         
   4  22   0       5984.96       5682.84       517.61 o                         
   1   1   1      88549.84      87742.95      1749.07 o                         
   2   1   1      68256.27      70816.42      1037.84 o                         
   3   1   1     242681.31     248509.91      4043.96 o                         
   4   1   1       9097.50       9107.52       147.13 o                         
   5   1   1         47.47        101.01        17.88 o                         
   6   1   1       8361.71       8363.48       142.44 o                         
   7   1   1     147653.86     149305.52      2302.01 o                         
   8   1   1      31987.99      31970.61       541.09 o                         
   9   1   1     121292.86     118777.77      1844.16 o                         
  10   1   1       2703.76       2494.98        76.36 o                         
  11   1   1       1177.08       1023.73        83.18 o                         
  12   1   1       8659.39       7831.99       160.85 o                         
  13   1   1      84761.36      82381.76      1303.14 o                         
  14   1   1      13850.83      13347.70       252.23 o                         
  15   1   1      16714.96      16456.95       303.16 o                         
  16   1   1        327.85        284.51        56.63 o                         
  17   1   1      18723.35      17982.94       353.29 o                         
  18   1   1       5901.83       5960.40       163.74 o                         
  19   1   1      46482.85      44473.36       787.33 o                         
  20   1   1      10672.54      10383.78       228.74 o                         
  21   1   1       2211.58       2247.40       112.28 o                         
  22   1   1       2209.53       2063.87       108.59 o                         
  23   1   1      21525.16      20857.25       421.90 o                         
  24   1   1       9762.56       9991.85       246.20 o                         
  25   1   1      23954.73      23899.41       536.69 o                         
  26   1   1       2472.37       2583.51       174.37 o                         
  27   1   1         52.57        149.01        81.91 o                         
  28   1   1       1306.06       1372.62       146.15 o                         
  29   1   1      17730.74      17050.62       460.14 o                         
  30   1   1       4680.52       5341.48       245.35 o                         
  31   1   1       6342.36       6577.16       282.00 o                         
  32   1   1        327.40        313.15       113.57 o                         
  33   1   1       3124.69       2976.35       291.64 o                         
   0   2   1      13166.88      14886.73       406.54 o                         
   1   2   1       2495.86       2829.45        57.89 o                         
   2   2   1       5732.01       6150.55       168.46 o                         
   3   2   1       2583.98       2565.58        46.45 o                         
   4   2   1      35609.11      37702.27       561.58 o                         
   5   2   1      24670.10      25717.29       375.98 o                         
   6   2   1      12894.12      12920.51       209.20 o                         
   7   2   1       1914.63       1983.19        53.55 o                         
   8   2   1       6535.33       6764.93       125.28 o                         
   9   2   1       5548.73       6110.83       118.94 o                         
  10   2   1        204.40        154.39        28.50 o                         
  11   2   1        260.93        433.16        35.42 o                         
  12   2   1      19122.54      19463.40       338.33 o                         
  13   2   1         23.59         32.26        28.39 o                         
  14   2   1       2181.09       2014.71        83.02 o                         
  15   2   1       1500.64       1399.16        71.70 o                         
  16   2   1      18517.64      18298.43       319.19 o                         
  17   2   1       1531.96       1558.14        74.31 o                         
  18   2   1        602.13        565.58        52.06 o                         
  19   2   1        131.92         74.79        43.29 o                         
  20   2   1       2988.62       2697.40       115.34 o                         
  21   2   1       1414.56       1319.75        92.76 o                         
  22   2   1       1348.28       1631.13       129.54 o                         
  23   2   1        408.73        512.51        82.24 o                         
  24   2   1         21.25         36.75        64.88 o                         
  25   2   1        281.29        234.53        71.49 o                         
  26   2   1       3366.11       3169.19       168.77 o                         
  27   2   1        625.14        575.17        88.37 o                         
  28   2   1       1921.03       2131.70       144.80 o                         
  29   2   1         41.52          9.78        97.54 o                         
  30   2   1        582.27        287.68       118.17 o                         
  31   2   1        611.38        537.47       129.30 o                         
  32   2   1       2108.76       2118.33       199.73 o                         
   1   3   1      15489.87      15947.09       280.93 o                         
   2   3   1       9179.14       9789.12       220.05 o                         
   3   3   1      60314.29      62237.87      1170.62 o                         
   4   3   1      18772.77      20094.75       475.20 o                         
   5   3   1       4029.27       4264.00        84.74 o                         
   6   3   1       4437.20       4400.89        88.67 o                         
   7   3   1     107874.45     109375.70      1550.60 o                         
   8   3   1      25467.12      25889.69       402.33 o                         
   9   3   1      81379.91      82203.62      1226.08 o                         
  10   3   1       6450.05       6407.29       125.26 o                         
  11   3   1       1946.54       1943.45        63.13 o                         
  12   3   1       4865.05       4766.66       107.12 o                         
  13   3   1      53148.94      52308.10       806.24 o                         
  14   3   1      11504.92      11535.51       213.63 o                         
  15   3   1      18292.10      17415.88       302.76 o                         
  16   3   1        149.67        182.72        38.62 o                         
  17   3   1      12324.31      12105.84       256.22 o                         
  18   3   1       8166.57       8091.74       194.77 o                         
  19   3   1      39552.60      38250.61       649.33 o                         
  20   3   1       3739.12       3716.23       137.04 o                         
  21   3   1       5006.89       4904.29       173.32 o                         
  22   3   1        572.90        574.54        82.71 o                         
  23   3   1      20648.68      19576.60       456.71 o                         
  24   3   1       6948.55       6932.58       240.13 o                         
  25   3   1      20416.71      19286.42       430.92 o                         
  26   3   1       1571.69       1782.72       117.58 o                         
  27   3   1         18.46        101.53        75.56 o                         
  28   3   1       1244.93       1169.13       150.98 o                         
  29   3   1       7484.00       7067.82       270.87 o                         
  30   3   1       1765.07       1730.29       154.34 o                         
  31   3   1       5515.12       5731.23       309.39 o                         
  32   3   1          4.97        -60.01       102.19 o                         
   0   4   1       3286.33       2812.20       148.24 o                         
   1   4   1      10498.55      11586.83       224.00 o                         
   2   4   1      13255.59      13879.85       261.22 o                         
   3   4   1       3098.37       3350.16        86.90 o                         
   4   4   1      18984.28      19942.61       323.89 o                         
   5   4   1      15973.02      17264.07       471.99 o                         
   6   4   1      58318.28      61603.56      1009.33 o                         
   7   4   1       2211.31       2166.16        62.42 o                         
   8   4   1         85.24        161.94        27.07 o                         
   9   4   1       3696.04       3884.87       103.08 o                         
  10   4   1      21636.23      21077.14       335.80 o                         
  11   4   1        211.47        219.17        25.88 o                         
  12   4   1      13822.20      12947.05       235.74 o                         
  13   4   1        103.48        115.53        25.47 o                         
  14   4   1       3215.24       3408.65        94.68 o                         
  15   4   1       1071.85       1136.93        57.36 o                         
  16   4   1      33640.98      32843.86       553.88 o                         
  17   4   1       5942.38       6046.89       145.21 o                         
  18   4   1       9729.37       9312.58       240.28 o                         
  19   4   1        522.06        473.56        59.73 o                         
  20   4   1       7022.60       6819.92       191.95 o                         
  21   4   1       2472.88       2177.16       123.96 o                         
  22   4   1      13234.10      12942.19       326.75 o                         
  23   4   1        959.23        981.70        90.22 o                         
  24   4   1        272.26        350.84        70.68 o                         
  25   4   1        175.98        171.05        66.96 o                         
  26   4   1       7919.20       7504.19       285.40 o                         
  27   4   1       3618.71       3527.23       179.16 o                         
  28   4   1       5921.72       5442.26       228.07 o                         
  29   4   1        563.87        515.22        98.37 o                         
  30   4   1        780.54        487.24       115.32 o                         
  31   4   1       2524.21       2198.64       310.77 o                         
  32   4   1       3247.09       3524.09       248.43 o                         
   1   5   1      30939.63      32932.28       697.09 o                         
   2   5   1       9045.80       9331.16       191.11 o                         
   3   5   1      58018.56      59182.77      1014.42 o                         
   4   5   1      10885.40      11371.78       267.95 o                         
   5   5   1       5262.80       5382.46       121.46 o                         
   6   5   1       2803.51       2746.72        84.23 o                         
   7   5   1      43882.92      45874.59       840.57 o                         
   8   5   1      21646.71      22922.28       542.39 o                         
   9   5   1      42289.66      43505.59       731.50 o                         
  10   5   1       1428.22       1476.58        66.55 o                         
  11   5   1        584.02        755.31        47.58 o                         
  12   5   1       3306.56       3135.53        98.58 o                         
  13   5   1      28472.81      27803.22       491.48 o                         
  14   5   1       9408.69       8863.91       215.45 o                         
  15   5   1      23805.00      23547.02       430.40 o                         
  16   5   1          2.02         51.83        34.47 o                         
  17   5   1      12890.38      12607.11       261.22 o                         
  18   5   1      11443.14      11532.71       265.10 o                         
  19   5   1      20814.51      20502.68       420.98 o                         
  20   5   1        219.80        260.25        52.94 o                         
  21   5   1        115.65         98.38        49.12 o                         
  22   5   1        122.62         32.69        53.77 o                         
  23   5   1      10408.30       9818.55       259.41 o                         
  24   5   1       2681.68       2589.17       194.81 o                         
  25   5   1      13336.91      13279.05       326.51 o                         
  26   5   1       1525.15       1651.75       117.73 o                         
  27   5   1          8.47        -33.66        66.85 o                         
  28   5   1        838.21        790.99       159.99 o                         
  29   5   1      10055.73       9612.88       330.16 o                         
  30   5   1       1123.22       1209.96       135.72 o                         
  31   5   1       1541.94       1806.89       192.22 o                         
  32   5   1          0.41         48.34       113.22 o                         
   0   6   1     105202.51     106668.50      3542.83 o                         
   1   6   1      29584.98      31869.62       525.10 o                         
   2   6   1      27085.24      29215.34       450.53 o                         
   3   6   1       2414.27       2496.61        72.24 o                         
   4   6   1      20341.17      19679.52       312.97 o                         
   5   6   1      19571.90      20286.75       323.87 o                         
   6   6   1      90447.31      93517.57      1332.81 o                         
   7   6   1       5192.19       5376.55       113.33 o                         
   8   6   1         98.53        157.13        25.46 o                         
   9   6   1       7921.42       8563.37       181.66 o                         
  10   6   1      65103.37      67196.21      1059.73 o                         
  11   6   1      15846.93      16323.47       290.13 o                         
  12   6   1      25003.24      25727.55       436.95 o                         
  13   6   1          7.17        -48.45        25.68 o                         
  14   6   1       3477.32       3358.53        98.62 o                         
  15   6   1       5989.32       5988.87       141.37 o                         
  16   6   1      37224.05      37277.38       657.90 o                         
  17   6   1      11608.11      12070.24       258.62 o                         
  18   6   1      13910.75      13627.92       287.04 o                         
  19   6   1        331.37        235.75        52.42 o                         
  20   6   1      11872.94      11679.46       262.46 o                         
  21   6   1       4294.69       4020.50       166.54 o                         
  22   6   1      27784.48      27551.16       560.05 o                         
  23   6   1        672.69        838.46        87.39 o                         
  24   6   1         58.70         66.22        60.04 o                         
  25   6   1        796.59        770.44        90.00 o                         
  26   6   1      14447.09      14112.72       377.71 o                         
  27   6   1       4491.88       4662.44       234.26 o                         
  28   6   1       8663.48       8763.42       304.95 o                         
  29   6   1        524.74        698.25       120.60 o                         
  30   6   1        678.78        783.03       172.50 o                         
  31   6   1       1506.47       1440.77       146.40 o                         
   1   7   1       1538.99       1301.38        49.21 o                         
   2   7   1       1081.57        871.79        40.65 o                         
   3   7   1       4685.91       4198.87        90.92 o                         
   4   7   1       6679.81       7228.59       135.59 o                         
   5   7   1       2712.65       2882.14        92.38 o                         
   6   7   1         51.75         96.92        22.11 o                         
   7   7   1       6127.28       6125.24       128.01 o                         
   8   7   1      13246.03      14000.07       263.19 o                         
   9   7   1      14281.46      15130.17       270.30 o                         
  10   7   1        222.43        223.11        30.40 o                         
  11   7   1        213.38        236.01        31.20 o                         
  12   7   1       1087.90       1032.29        74.30 o                         
  13   7   1       5545.07       5546.42       131.47 o                         
  14   7   1       4491.54       4703.17       180.94 o                         
  15   7   1       5149.73       5156.65       146.61 o                         
  16   7   1          3.80         21.34        38.82 o                         
  17   7   1        293.86        254.48        48.52 o                         
  18   7   1       3651.48       3689.40       128.92 o                         
  19   7   1       8065.15       8042.68       202.33 o                         
  20   7   1        116.85        163.21        57.52 o                         
  21   7   1        376.66        381.42        74.50 o                         
  22   7   1        175.46        174.90        64.02 o                         
  23   7   1       5212.19       5278.39       228.66 o                         
  24   7   1        584.79        500.28        90.28 o                         
  25   7   1       4968.71       4842.23       219.47 o                         
  26   7   1        121.20        -54.85        73.91 o                         
  27   7   1         11.75        -84.88        69.84 o                         
  28   7   1         29.97         45.94        95.29 o                         
  29   7   1       2109.28       2214.33       174.86 o                         
  30   7   1        295.55        349.32       114.76 o                         
  31   7   1        410.20        543.18       120.81 o                         
   0   8   1     145027.59     152126.42      3647.76 o                         
   1   8   1      12228.31      12964.52       222.77 o                         
   2   8   1      22820.79      23426.65       374.88 o                         
   3   8   1        762.27        958.91        45.66 o                         
   4   8   1      43377.38      43524.12       666.90 o                         
   5   8   1      14265.81      13891.38       237.02 o                         
   6   8   1      62850.52      63828.70       965.18 o                         
   7   8   1       8829.27       9204.61       194.49 o                         
   8   8   1        785.36        839.54        52.20 o                         
   9   8   1       5723.39       6066.30       133.10 o                         
  10   8   1      51248.84      53155.74       853.46 o                         
  11   8   1      17440.45      18076.87       322.17 o                         
  12   8   1      39030.48      41454.82       717.66 o                         
  13   8   1       2080.81       2262.21       125.01 o                         
  14   8   1       4206.29       4255.79       161.85 o                         
  15   8   1       9348.60       9450.24       214.83 o                         
  16   8   1      53107.59      54150.04       932.95 o                         
  17   8   1      12790.03      12542.75       272.00 o                         
  18   8   1       2597.17       2407.99       120.72 o                         
  19   8   1       1285.75       1236.93       117.64 o                         
  20   8   1      12470.53      12629.55       385.10 o                         
  21   8   1       4096.73       4492.68       172.61 o                         
  22   8   1      15697.19      15656.67       394.76 o                         
  23   8   1       2053.28       1978.72       140.77 o                         
  24   8   1       1097.68        952.54       110.47 o                         
  25   8   1       1416.10       1398.59       127.05 o                         
  26   8   1      13204.46      13105.88       366.35 o                         
  27   8   1       5393.87       4851.51       246.73 o                         
  28   8   1      11692.24      11597.88       390.13 o                         
  29   8   1        175.88        104.84       102.93 o                         
  30   8   1        955.83        911.02       136.32 o                         
   1   9   1          4.92         11.60        23.74 o                         
   2   9   1       2543.71       2693.28        92.85 o                         
   3   9   1       2674.30       2649.18        77.95 o                         
   4   9   1       1997.55       2005.50        67.22 o                         
   5   9   1         28.85         57.35        29.14 o                         
   6   9   1        448.95        508.32        42.61 o                         
   7   9   1       3751.76       3798.16        92.72 o                         
   8   9   1        333.68        337.71        41.01 o                         
   9   9   1        442.83        436.19        39.57 o                         
  10   9   1       1395.94       1541.97        65.71 o                         
  11   9   1        638.42        732.39        53.35 o                         
  12   9   1       1785.33       1818.55        81.80 o                         
  13   9   1       2213.22       2102.88        89.62 o                         
  14   9   1       3573.61       3539.31       131.29 o                         
  15   9   1        482.79        404.65        63.30 o                         
  16   9   1        183.56        163.98        56.12 o                         
  17   9   1       1313.78       1408.51        95.23 o                         
  18   9   1        143.38        132.21        57.65 o                         
  19   9   1        318.01        329.37        67.19 o                         
  20   9   1        355.98        316.81        77.49 o                         
  21   9   1        696.52        592.86        92.38 o                         
  22   9   1         37.64        -13.28        65.70 o                         
  23   9   1         80.38         32.17        86.27 o                         
  24   9   1        481.57        506.33        93.33 o                         
  25   9   1        455.37        450.60        97.53 o                         
  26   9   1         26.76         24.41        94.86 o                         
  27   9   1          2.88         77.06       102.06 o                         
  28   9   1         38.63        -72.61        92.49 o                         
  29   9   1         92.27         34.37       103.91 o                         
  30   9   1         65.04         51.41       120.96 o                         
   0  10   1     106670.88     106293.24      2242.54 o                         
   1  10   1       9429.49       9535.64       180.93 o                         
   2  10   1      14133.99      14285.87       250.08 o                         
   3  10   1         28.42         70.43        28.82 o                         
   4  10   1      48244.32      48519.75       750.50 o                         
   5  10   1      15804.18      15309.54       267.50 o                         
   6  10   1      59247.29      59967.00       918.36 o                         
   7  10   1      10541.58      10647.00       198.80 o                         
   8  10   1        482.02        535.32        45.97 o                         
   9  10   1       5130.89       5266.57       129.11 o                         
  10  10   1      66541.27      68087.12      1141.88 o                         
  11  10   1      12352.57      12903.02       266.13 o                         
  12  10   1      28925.89      29963.14       542.01 o                         
  13  10   1       1313.47       1231.63        90.02 o                         
  14  10   1       8618.03       9329.02       235.23 o                         
  15  10   1       8293.77       8914.95       231.41 o                         
  16  10   1      45254.23      46744.20       877.80 o                         
  17  10   1       6630.56       7121.33       247.45 o                         
  18  10   1       7179.41       7792.84       252.67 o                         
  19  10   1        334.32        381.12        80.59 o                         
  20  10   1      15290.97      15696.17       399.03 o                         
  21  10   1       4893.59       5145.37       213.53 o                         
  22  10   1      25694.74      26134.32       598.85 o                         
  23  10   1       2316.91       2287.29       157.54 o                         
  24  10   1        571.84        313.01       100.02 o                         
  25  10   1       1202.16       1072.75       129.32 o                         
  26  10   1      15431.81      16067.80       473.14 o                         
  27  10   1       3366.16       3469.08       219.58 o                         
  28  10   1       8481.71       7725.33       330.26 o                         
  29  10   1        244.81        106.76       118.97 o                         
   1  11   1       2160.78       1997.90        75.71 o                         
   2  11   1        541.32        512.50        43.84 o                         
   3  11   1       2323.35       2090.48        78.07 o                         
   4  11   1         47.44         39.68        30.25 o                         
   5  11   1        293.82        270.62        37.26 o                         
   6  11   1        307.26        328.63        38.59 o                         
   7  11   1       2566.29       2675.14        89.87 o                         
   8  11   1       1082.75       1055.42        60.51 o                         
   9  11   1       4873.30       4985.55       168.45 o                         
  10  11   1       3715.34       3694.46       136.73 o                         
  11  11   1       1703.06       1858.92        98.72 o                         
  12  11   1       1655.39       1630.28        94.30 o                         
  13  11   1       4751.28       4856.32       165.59 o                         
  14  11   1          8.06        -49.81        46.84 o                         
  15  11   1        450.96        382.95        84.29 o                         
  16  11   1         19.09         41.39        63.70 o                         
  17  11   1        570.03        544.84        88.52 o                         
  18  11   1        596.42        580.50        89.32 o                         
  19  11   1       2937.71       2985.77       190.12 o                         
  20  11   1       1329.29       1141.81       114.13 o                         
  21  11   1        740.15        682.01        98.44 o                         
  22  11   1        327.91        282.09        95.86 o                         
  23  11   1       1088.85       1083.84       151.73 o                         
  24  11   1         30.43        -62.84       102.59 o                         
  25  11   1       1016.73       1097.25       144.35 o                         
  26  11   1         36.23         62.77       100.06 o                         
  27  11   1         52.59       -153.69       103.92 o                         
  28  11   1         83.52        113.52       113.46 o                         
   0  12   1      67573.52      63883.93      1386.08 o                         
   1  12   1       3151.35       3347.25       102.71 o                         
   2  12   1       8078.80       8146.88       169.20 o                         
   3  12   1        632.45        639.89        50.14 o                         
   4  12   1      33550.28      33029.68       533.60 o                         
   5  12   1       8815.60       8579.21       175.95 o                         
   6  12   1      43371.33      43720.82       719.72 o                         
   7  12   1       5083.68       5218.76       134.38 o                         
   8  12   1        598.12        612.53        56.27 o                         
   9  12   1        219.96        179.99        52.24 o                         
  10  12   1      38084.18      40376.81       759.22 o                         
  11  12   1       8936.62       9234.17       312.38 o                         
  12  12   1      15044.98      16143.75       355.71 o                         
  13  12   1       1220.27       1328.73        95.95 o                         
  14  12   1       6228.33       6760.55       378.31 o                         
  15  12   1       7333.54       7529.48       245.92 o                         
  16  12   1      19264.12      20149.00       475.00 o                         
  17  12   1       4993.09       4669.72       200.81 o                         
  18  12   1       6357.68       6598.03       265.61 o                         
  19  12   1         36.52         -7.91        96.03 o                         
  20  12   1       8775.89       8773.32       319.09 o                         
  21  12   1       5212.51       5138.99       230.86 o                         
  22  12   1      15692.04      15948.55       423.32 o                         
  23  12   1       1647.05       1655.06       148.52 o                         
  24  12   1          7.05        -42.86        91.28 o                         
  25  12   1        501.57        297.95       117.11 o                         
  26  12   1       8938.36       8427.29       347.01 o                         
  27  12   1       2428.97       2436.65       193.02 o                         
   1  13   1       3900.82       3994.33       115.73 o                         
   2  13   1       1532.96       1479.14        72.48 o                         
   3  13   1      15409.70      15045.12       274.15 o                         
   4  13   1       2817.09       2763.85        96.64 o                         
   5  13   1       1360.43       1197.24        65.52 o                         
   6  13   1        512.62        562.22        53.54 o                         
   7  13   1       4096.53       4027.47       130.49 o                         
   8  13   1       2608.71       2494.49       115.79 o                         
   9  13   1       8751.76       8229.54       237.99 o                         
  10  13   1        473.00        350.82        61.61 o                         
  11  13   1        218.69        161.28        57.62 o                         
  12  13   1       1139.63       1398.72       110.41 o                         
  13  13   1      13639.62      14539.90       368.12 o                         
  14  13   1       2927.81       2947.27       158.69 o                         
  15  13   1       9928.83      10058.54       292.73 o                         
  16  13   1         18.11        -16.30        69.23 o                         
  17  13   1       3966.82       4131.13       197.79 o                         
  18  13   1       1124.62       1081.00       137.10 o                         
  19  13   1       8064.98       8094.55       414.15 o                         
  20  13   1        583.07        510.47       115.89 o                         
  21  13   1         29.53        -26.81        77.16 o                         
  22  13   1         56.54         25.64        86.66 o                         
  23  13   1       2120.25       2254.21       183.56 o                         
  24  13   1        385.32        325.62       128.03 o                         
  25  13   1       4594.20       4804.97       262.24 o                         
  26  13   1        653.69        803.08       139.91 o                         
   0  14   1       9312.66       9125.94       272.06 o                         
   1  14   1       4004.15       3813.18       137.24 o                         
   2  14   1       3531.22       3587.83       113.39 o                         
   3  14   1        701.72        576.11        54.74 o                         
   4  14   1       7736.42       7614.41       171.28 o                         
   5  14   1      18337.12      17855.50       336.55 o                         
   6  14   1      23452.20      23843.88       481.73 o                         
   7  14   1        318.55        440.73        68.63 o                         
   8  14   1        873.84        819.64        79.14 o                         
   9  14   1        774.14        713.65        93.44 o                         
  10  14   1      10859.40      10891.25       297.00 o                         
  11  14   1       3529.71       3817.56       176.76 o                         
  12  14   1      11569.60      12360.72       329.73 o                         
  13  14   1          3.95       -121.39        60.70 o                         
  14  14   1       1688.70       1918.23       134.40 o                         
  15  14   1       4322.07       4597.45       208.10 o                         
  16  14   1      18008.26      18915.62       467.01 o                         
  17  14   1       1540.07       1661.98       134.14 o                         
  18  14   1       4550.86       4426.96       212.72 o                         
  19  14   1        103.54        126.84        84.64 o                         
  20  14   1       4778.49       5475.97       242.76 o                         
  21  14   1       1736.13       1977.71       186.80 o                         
  22  14   1      10190.23      10328.33       373.84 o                         
  23  14   1        580.55        754.58       136.17 o                         
  24  14   1         25.14        105.56       109.64 o                         
  25  14   1        251.44        384.03       124.60 o                         
   1  15   1       6610.67       6520.43       159.90 o                         
   2  15   1       2951.21       2853.41       106.99 o                         
   3  15   1      26314.53      25419.11       436.12 o                         
   4  15   1       5845.77       5798.05       238.55 o                         
   5  15   1       1741.22       1744.60       103.17 o                         
   6  15   1       1096.38       1151.30        96.21 o                         
   7  15   1      12954.90      12757.36       300.57 o                         
   8  15   1       3425.02       3583.32       168.92 o                         
   9  15   1      12467.91      12583.01       329.81 o                         
  10  15   1        808.43        866.34        99.63 o                         
  11  15   1        803.96        823.22        97.32 o                         
  12  15   1       2307.94       2371.30       147.65 o                         
  13  15   1      14282.54      14601.81       380.37 o                         
  14  15   1       6333.31       6450.36       245.68 o                         
  15  15   1       6066.15       6081.23       241.34 o                         
  16  15   1          0.40         25.16        77.84 o                         
  17  15   1       1162.08       1350.23       144.04 o                         
  18  15   1       2185.40       2181.03       156.79 o                         
  19  15   1      12039.33      12456.35       368.69 o                         
  20  15   1       1277.19       1440.64       139.84 o                         
  21  15   1       1369.39       1138.57       145.38 o                         
  22  15   1        427.04        515.20       127.85 o                         
  23  15   1       5597.81       5963.56       302.29 o                         
  24  15   1       1633.74       1452.35       179.10 o                         
   0  16   1       7900.07       7625.09       258.55 o                         
   1  16   1        953.45       1028.24        95.15 o                         
   2  16   1        700.00        514.15        72.87 o                         
   3  16   1         14.33        -11.02        53.42 o                         
   4  16   1       5177.13       4888.83       173.56 o                         
   5  16   1       7149.76       6890.01       204.36 o                         
   6  16   1       6936.78       6546.80       225.14 o                         
   7  16   1          8.37        -54.42        62.74 o                         
   8  16   1          1.45        -23.59        62.48 o                         
   9  16   1         70.75         64.95        68.93 o                         
  10  16   1       4842.38       5377.29       218.89 o                         
  11  16   1       1042.10        914.51       107.11 o                         
  12  16   1       4113.29       3975.08       241.00 o                         
  13  16   1         21.79         31.14        85.21 o                         
  14  16   1       1684.20       1705.11       138.02 o                         
  15  16   1        329.19        529.51       102.30 o                         
  16  16   1       7870.06       8588.88       388.23 o                         
  17  16   1       1005.40        858.02       118.48 o                         
  18  16   1       1087.25        774.17       117.66 o                         
  19  16   1         80.89        117.08        92.11 o                         
  20  16   1       1712.77       1906.01       174.85 o                         
  21  16   1       1036.35       1089.09       149.93 o                         
  22  16   1       4580.44       4534.44       278.22 o                         
   1  17   1       6893.60       6786.23       195.26 o                         
   2  17   1       5577.31       5297.69       182.61 o                         
   3  17   1      26319.88      24953.09       510.09 o                         
   4  17   1       6944.50       6893.97       236.15 o                         
   5  17   1       1892.15       1944.60       130.53 o                         
   6  17   1       2402.93       2090.87       136.51 o                         
   7  17   1      20928.56      20913.75       487.91 o                         
   8  17   1       4207.52       4275.33       200.68 o                         
   9  17   1      15685.30      15300.21       393.12 o                         
  10  17   1        975.38        933.06       108.13 o                         
  11  17   1       1763.66       1605.74       130.19 o                         
  12  17   1       2836.49       2838.01       167.31 o                         
  13  17   1      19786.64      19463.93       483.80 o                         
  14  17   1       4971.49       5313.81       235.56 o                         
  15  17   1       7100.92       7539.97       284.77 o                         
  16  17   1         12.63        175.96        93.82 o                         
  17  17   1       3634.80       3896.49       213.03 o                         
  18  17   1       3219.19       3249.29       206.31 o                         
  19  17   1      16960.64      18012.44       520.97 o                         
  20  17   1       1373.59       1708.54       179.92 o                         
  21  17   1       1594.31       1844.79       180.12 o                         
   0  18   1       2282.80       2146.27       196.49 o                         
   1  18   1         11.17        -50.41        67.46 o                         
   2  18   1        144.60         64.17        77.32 o                         
   3  18   1         19.70         11.08        68.29 o                         
   4  18   1        498.66        575.96       102.78 o                         
   5  18   1        202.54         78.83        74.66 o                         
   6  18   1        188.39         47.21        72.90 o                         
   7  18   1         83.64         31.53        73.28 o                         
   8  18   1         23.96        -57.14        70.91 o                         
   9  18   1         19.74        -76.62        73.94 o                         
  10  18   1         52.38         17.17        78.61 o                         
  11  18   1         94.82         33.21        82.04 o                         
  12  18   1        566.47        750.12       110.88 o                         
  13  18   1         16.49        -82.93        79.71 o                         
  14  18   1          2.35        -61.95        84.02 o                         
  15  18   1         21.54        -87.35        86.28 o                         
  16  18   1        731.00        771.80       120.92 o                         
  17  18   1        240.64         16.50       105.75 o                         
  18  18   1         34.13        -65.71       105.17 o                         
  19  18   1          4.87         11.51       104.12 o                         
   1  19   1       8894.74       8891.73       353.54 o                         
   2  19   1       2856.79       2835.14       188.57 o                         
   3  19   1      24996.28      23813.68       637.57 o                         
   4  19   1       3509.29       3660.90       225.55 o                         
   5  19   1       1089.61       1152.46       116.75 o                         
   6  19   1       1436.09       1356.90       126.30 o                         
   7  19   1      14523.88      14411.72       385.03 o                         
   8  19   1       2595.65       2484.26       162.38 o                         
   9  19   1      13140.07      13116.84       366.77 o                         
  10  19   1        405.87        271.19        92.56 o                         
  11  19   1        277.36        232.25        95.66 o                         
  12  19   1        687.41        686.36       115.75 o                         
  13  19   1      16029.78      16821.57       448.68 o                         
  14  19   1       2917.33       3226.87       195.27 o                         
  15  19   1       4740.51       4764.29       237.66 o                         
  16  19   1        270.01        340.02       124.09 o                         
  17  19   1       4875.65       4494.69       256.19 o                         
   0  20   1       1630.10       1159.92       260.87 o                         
   1  20   1         50.65        -86.76       112.19 o                         
   2  20   1         91.65         15.30       123.33 o                         
   3  20   1         51.37         90.64       131.10 o                         
   4  20   1        736.40        581.48       120.91 o                         
   5  20   1         19.63         -5.32        90.38 o                         
   6  20   1          9.18        -52.92        99.63 o                         
   7  20   1         46.53         73.75        95.38 o                         
   8  20   1        236.19        271.24       164.42 o                         
   9  20   1          1.01       -162.93        81.46 o                         
  10  20   1         94.39         -7.34        90.27 o                         
  11  20   1         43.23        -55.42       105.95 o                         
  12  20   1        878.00        807.89       123.22 o                         
  13  20   1         46.99         -8.10        93.66 o                         
  14  20   1          3.01          3.21        94.80 o                         
   1  21   1       6597.70       5866.67       366.13 o                         
   2  21   1       3264.52       3465.75       364.41 o                         
   3  21   1      18264.95      18649.33       676.65 o                         
   4  21   1       1700.91       1186.48       191.25 o                         
   5  21   1        301.54        153.97       138.47 o                         
   6  21   1        364.35        339.99       135.32 o                         
   7  21   1      10765.06      10311.20       431.43 o                         
   8  21   1       3586.87       3494.19       221.79 o                         
   9  21   1       8595.99       8259.17       330.62 o                         
  10  21   1        157.74        161.23       108.16 o                         
   0  22   1       3671.47       3856.13       426.74 o                         
   1  22   1        738.86        461.01       168.10 o                         
   2  22   1        333.57        145.85       145.48 o                         
   3  22   1        258.16        126.93       146.02 o                         
   4  22   1       1362.00       1357.37       213.65 o                         
   0   0   2     137513.80     141935.45      6136.07 o                         
   1   0   2     129557.95     133997.02      3675.71 o                         
   2   0   2      44597.83      45644.02       884.29 o                         
   3   0   2        857.52        962.44        36.30 o                         
   4   0   2     149164.62     153454.25      3564.91 o                         
   5   0   2       1049.26       1532.63        60.67 o                         
   6   0   2      36283.13      35928.85       903.15 o                         
   7   0   2      39245.79      38467.75       973.70 o                         
   8   0   2       1441.94       1378.99        68.52 o                         
   9   0   2       5776.96       5252.60       151.11 o                         
  10   0   2      16646.38      14991.90       355.89 o                         
  11   0   2     154602.77     152338.22      3191.70 o                         
  12   0   2      60815.36      62306.97      1339.91 o                         
  13   0   2       5703.77       5554.88       173.58 o                         
  14   0   2      15961.94      16085.77       396.88 o                         
  15   0   2      32643.72      32381.68       737.43 o                         
  16   0   2      41841.97      41401.23       927.89 o                         
  17   0   2      52490.57      51332.73      1138.75 o                         
  18   0   2       1581.11       1738.98       182.81 o                         
  19   0   2         95.57         96.30        58.65 o                         
  20   0   2      10709.80      10031.39       298.68 o                         
  21   0   2      35671.17      35541.42       833.96 o                         
  22   0   2       6649.84       7673.98       261.68 o                         
  23   0   2      12874.75      12770.96       369.73 o                         
  24   0   2       1602.49       1573.16       128.10 o                         
  25   0   2       9296.70       8882.12       329.16 o                         
  26   0   2       9437.20       8822.71       550.66 o                         
  27   0   2      17805.62      17761.88       713.30 o                         
  28   0   2       9308.63       9529.22       587.13 o                         
  29   0   2       1980.46       2164.22       378.18 o                         
  30   0   2       2824.91       3112.21       288.33 o                         
  31   0   2       4688.95       4136.39       651.03 o                         
  32   0   2       7515.13       7326.41       575.19 o                         
   1   1   2       2437.80       2541.06        48.45 o                         
   2   1   2       3251.85       3677.00        68.91 o                         
   3   1   2       2775.81       2883.52        55.79 o                         
   4   1   2       8033.99       8286.16       141.84 o                         
   5   1   2      17254.05      17680.93       275.31 o                         
   6   1   2      24720.28      25760.60       396.89 o                         
   7   1   2        200.74        292.64        24.67 o                         
   8   1   2       5418.83       5467.15       107.49 o                         
   9   1   2       4176.26       4165.92        91.48 o                         
  10   1   2        855.22       1012.38        46.74 o                         
  11   1   2        152.76        132.76        30.46 o                         
  12   1   2         17.31        -10.11        38.97 o                         
  13   1   2       3043.66       3172.77        95.92 o                         
  14   1   2         64.32        137.67        35.42 o                         
  15   1   2       3801.93       4027.04       115.69 o                         
  16   1   2        194.36        240.91        40.39 o                         
  17   1   2        878.74        794.64        57.31 o                         
  18   1   2       1706.79       1571.61        77.39 o                         
  19   1   2        641.13        731.50        63.25 o                         
  20   1   2        295.03        256.74        47.51 o                         
  21   1   2        573.23        568.31        59.16 o                         
  22   1   2        200.74        111.88        48.10 o                         
  23   1   2        615.04        547.06        65.84 o                         
  24   1   2        554.18        541.27        68.88 o                         
  25   1   2        159.65        104.13        66.47 o                         
  26   1   2        890.53        777.63        92.59 o                         
  27   1   2         11.06         30.10        70.42 o                         
  28   1   2        101.95         74.95        89.05 o                         
  29   1   2        154.79        237.35       106.44 o                         
  30   1   2        245.29        195.70       144.21 o                         
  31   1   2        199.82         51.19       109.05 o                         
  32   1   2         91.36         49.42       156.85 o                         
   0   2   2        847.15       1110.91        74.86 o                         
   1   2   2     178788.59     187038.03      3675.90 o                         
   2   2   2      57747.60      60849.93       898.31 o                         
   3   2   2        398.70        402.76        23.76 o                         
   4   2   2      32469.54      33317.02       478.64 o                         
   5   2   2      76930.21      75132.75      1112.58 o                         
   6   2   2     107509.87     109830.04      1617.87 o                         
   7   2   2      17206.78      16577.22       266.38 o                         
   8   2   2       1151.66       1298.45        51.34 o                         
   9   2   2      40196.64      41329.67       663.77 o                         
  10   2   2      31310.06      29852.59       492.77 o                         
  11   2   2      68709.91      68253.70      1082.03 o                         
  12   2   2      17163.19      16845.38       301.62 o                         
  13   2   2       1315.20       1212.82        62.13 o                         
  14   2   2      10120.40      10399.71       208.74 o                         
  15   2   2      27351.21      26211.55       454.26 o                         
  16   2   2      33364.05      32931.75       561.57 o                         
  17   2   2      27823.25      27785.07       485.71 o                         
  18   2   2       8476.67       8346.48       192.03 o                         
  19   2   2         19.34         64.03        43.67 o                         
  20   2   2      11372.17      10936.76       224.57 o                         
  21   2   2      22051.44      21565.66       384.55 o                         
  22   2   2       9984.52       9918.66       226.22 o                         
  23   2   2       9390.39       9089.90       219.43 o                         
  24   2   2        205.05        307.12        68.99 o                         
  25   2   2       7082.67       7174.97       223.18 o                         
  26   2   2       6068.33       5706.11       204.65 o                         
  27   2   2      14104.28      13793.56       339.80 o                         
  28   2   2       5440.89       5905.95       285.21 o                         
  29   2   2       1207.05       1235.25       166.31 o                         
  30   2   2        611.37        532.19       127.16 o                         
  31   2   2       4625.63       4326.11       299.00 o                         
  32   2   2       3737.45       3612.77       275.11 o                         
   1   3   2        261.05        361.92        38.00 o                         
   2   3   2       3714.13       3913.89       123.75 o                         
   3   3   2       1724.51       1843.12        51.80 o                         
   4   3   2       7379.42       7849.32       140.57 o                         
   5   3   2       6874.46       7260.66       138.40 o                         
   6   3   2       4142.52       4368.89        91.55 o                         
   7   3   2        255.75        265.27        25.22 o                         
   8   3   2      19646.64      19755.27       330.99 o                         
   9   3   2      10807.97      10761.48       198.44 o                         
  10   3   2       5566.42       5705.69       140.10 o                         
  11   3   2          3.82         33.19        27.01 o                         
  12   3   2        876.87        732.06        47.65 o                         
  13   3   2      19375.31      20166.18       355.15 o                         
  14   3   2       6067.30       6100.90       142.39 o                         
  15   3   2       8744.72       8487.91       183.11 o                         
  16   3   2        517.66        515.87        51.56 o                         
  17   3   2       2990.46       2889.30       127.49 o                         
  18   3   2      10909.37      10529.16       225.45 o                         
  19   3   2       1867.75       1835.05        89.91 o                         
  20   3   2       3207.59       3224.06       130.42 o                         
  21   3   2        150.46        184.96        51.24 o                         
  22   3   2          9.20        -42.21        52.80 o                         
  23   3   2       3036.25       2953.64       139.98 o                         
  24   3   2       5513.13       5356.83       201.11 o                         
  25   3   2       4245.94       3845.64       178.66 o                         
  26   3   2       2286.25       2332.60       141.48 o                         
  27   3   2         40.10         -1.94        72.36 o                         
  28   3   2       1568.22       1709.35       123.05 o                         
  29   3   2        468.01        371.14       106.77 o                         
  30   3   2       1645.70       1748.52       184.32 o                         
  31   3   2        729.34        442.64       124.05 o                         
  32   3   2        136.30         18.19       121.24 o                         
   0   4   2      15036.66      14555.92       401.25 o                         
   1   4   2      94478.64     103973.82      2610.39 o                         
   2   4   2      20119.63      22240.26       496.72 o                         
   3   4   2      15369.06      16298.14       295.10 o                         
   4   4   2      25747.45      27268.20       514.32 o                         
   5   4   2      87261.50      92146.42      1530.42 o                         
   6   4   2      66366.68      68862.40       946.62 o                         
   7   4   2      19147.45      19671.70       331.35 o                         
   8   4   2        175.86        177.60        24.03 o                         
   9   4   2      16153.67      16167.74       252.87 o                         
  10   4   2      21786.29      21172.00       341.31 o                         
  11   4   2      43954.76      43165.38       665.28 o                         
  12   4   2       9966.32       9552.40       176.77 o                         
  13   4   2       3868.00       3714.89       110.18 o                         
  14   4   2       7963.21       8493.99       166.63 o                         
  15   4   2      39880.58      40249.08       667.84 o                         
  16   4   2      23454.90      23342.20       435.77 o                         
  17   4   2      17216.90      17021.73       336.64 o                         
  18   4   2      10341.88      10039.27       228.45 o                         
  19   4   2        370.37        333.93        62.51 o                         
  20   4   2       6169.87       5789.33       180.46 o                         
  21   4   2      16851.59      16364.75       384.68 o                         
  22   4   2       9812.09      10017.39       253.21 o                         
  23   4   2       6936.58       6928.40       207.56 o                         
  24   4   2         57.46         53.79        64.26 o                         
  25   4   2       4756.96       4932.30       201.18 o                         
  26   4   2       7544.43       6841.67       266.51 o                         
  27   4   2      10480.62      10368.72       280.23 o                         
  28   4   2       4120.76       3784.41       190.10 o                         
  29   4   2        410.86        306.20        86.85 o                         
  30   4   2       1001.52       1078.42       138.13 o                         
  31   4   2       6154.74       6709.51       341.88 o                         
  32   4   2       2636.65       2236.63       203.34 o                         
   1   5   2       9377.41       9481.27       160.48 o                         
   2   5   2      75824.24      80461.97      1650.70 o                         
   3   5   2      24573.85      24718.03       400.28 o                         
   4   5   2      38335.92      41100.95       760.47 o                         
   5   5   2       6445.43       7079.24       216.04 o                         
   6   5   2       8122.48       8416.15       154.77 o                         
   7   5   2      28936.97      30469.90       494.54 o                         
   8   5   2      92088.33      98666.36      1532.26 o                         
   9   5   2      17642.83      17560.83       302.94 o                         
  10   5   2       6085.79       6141.28       129.96 o                         
  11   5   2       1438.24       1316.54        56.45 o                         
  12   5   2      20448.66      20842.10       361.17 o                         
  13   5   2      22623.65      22472.87       388.24 o                         
  14   5   2      23465.77      22926.22       398.29 o                         
  15   5   2      16031.48      15335.04       300.18 o                         
  16   5   2        235.33        316.62        55.94 o                         
  17   5   2       6609.31       6562.79       238.70 o                         
  18   5   2      24751.51      24580.84       491.88 o                         
  19   5   2       9217.45       9328.25       254.19 o                         
  20   5   2       6554.25       6783.42       211.22 o                         
  21   5   2       1013.06        889.16        88.11 o                         
  22   5   2       3154.02       3167.03       162.91 o                         
  23   5   2       8194.23       7999.88       245.23 o                         
  24   5   2       8693.00       8557.30       264.00 o                         
  25   5   2       7969.06       7697.23       273.68 o                         
  26   5   2       1659.97       1775.69       120.25 o                         
  27   5   2        154.31        100.08        75.71 o                         
  28   5   2       2626.97       2767.82       164.57 o                         
  29   5   2       2321.83       2320.29       169.51 o                         
  30   5   2       4950.42       4963.68       248.61 o                         
  31   5   2       1901.55       1995.55       179.38 o                         
  32   5   2          2.95       -196.53        98.26 o                         
   0   6   2      36881.00      39183.81       842.23 o                         
   1   6   2      12184.12      12124.75       209.66 o                         
   2   6   2       1402.07       1413.49        48.25 o                         
   3   6   2       4526.84       4948.60        98.93 o                         
   4   6   2      21236.32      22933.32       360.17 o                         
   5   6   2      22644.34      23660.64       389.10 o                         
   6   6   2       5369.69       4886.03       116.65 o                         
   7   6   2      12701.66      13788.22       272.85 o                         
   8   6   2       1085.92       1188.37        87.20 o                         
   9   6   2       4915.37       4835.23       113.70 o                         
  10   6   2        749.54        605.44        46.85 o                         
  11   6   2      18014.05      18384.69       338.37 o                         
  12   6   2       4355.44       4419.90       115.58 o                         
  13   6   2         44.38         29.30        29.37 o                         
  14   6   2        532.00        505.37        45.60 o                         
  15   6   2      14474.81      14794.40       292.03 o                         
  16   6   2       8132.19       8085.85       187.12 o                         
  17   6   2       7897.93       8071.92       314.86 o                         
  18   6   2       6712.56       6497.17       230.69 o                         
  19   6   2         29.57         15.50        53.53 o                         
  20   6   2       1122.57        970.92        89.15 o                         
  21   6   2       9130.42       9242.01       262.22 o                         
  22   6   2       2998.00       2726.59       135.25 o                         
  23   6   2       1258.34       1193.06        98.81 o                         
  24   6   2         47.87         34.41        70.28 o                         
  25   6   2        548.36        480.26        82.51 o                         
  26   6   2       4857.96       4788.54       212.81 o                         
  27   6   2       2145.85       2052.01       162.59 o                         
  28   6   2       4348.69       4260.42       227.41 o                         
  29   6   2        934.66        867.10       122.96 o                         
  30   6   2       1670.25       1705.57       157.66 o                         
  31   6   2       2404.83       2787.63       196.33 o                         
   1   7   2      20740.24      21053.85       336.80 o                         
   2   7   2      62298.62      62598.06       940.72 o                         
   3   7   2      39208.87      38373.69       589.69 o                         
   4   7   2      35384.80      36254.87       559.17 o                         
   5   7   2       7905.47       8913.26       163.11 o                         
   6   7   2      18079.24      18856.56       305.91 o                         
   7   7   2      34433.91      36063.48       584.63 o                         
   8   7   2      56042.86      57147.48       906.27 o                         
   9   7   2      23904.00      24159.92       409.59 o                         
  10   7   2       5798.81       5843.32       143.83 o                         
  11   7   2        319.04        330.55        34.36 o                         
  12   7   2      13584.84      13495.87       301.43 o                         
  13   7   2      17063.61      16983.93       324.14 o                         
  14   7   2      40532.58      40419.77       702.32 o                         
  15   7   2      17079.34      17003.27       351.64 o                         
  16   7   2         30.77        -24.83        42.46 o                         
  17   7   2       8895.13       9128.26       214.85 o                         
  18   7   2      22509.76      22240.00       460.01 o                         
  19   7   2      10984.17      10846.63       268.02 o                         
  20   7   2      17777.09      17987.74       395.48 o                         
  21   7   2        654.99        647.87        78.54 o                         
  22   7   2       1507.74       1262.32       103.39 o                         
  23   7   2       7252.48       7241.54       275.52 o                         
  24   7   2      17885.15      16948.06       391.68 o                         
  25   7   2       7174.69       7761.00       287.48 o                         
  26   7   2       4729.55       4008.81       217.98 o                         
  27   7   2        117.94        -29.40        90.24 o                         
  28   7   2       4629.15       4770.29       301.74 o                         
  29   7   2       5214.98       5090.56       321.72 o                         
  30   7   2      10775.31      10597.94       427.78 o                         
  31   7   2       3601.43       3862.51       225.92 o                         
   0   8   2        439.54        342.99        44.90 o                         
   1   8   2       1607.55       1618.60        57.81 o                         
   2   8   2        214.56        256.49        29.00 o                         
   3   8   2        890.04        949.93        46.00 o                         
   4   8   2       1348.53       1255.33        52.61 o                         
   5   8   2       7498.24       7605.60       152.81 o                         
   6   8   2       1315.97       1471.27        52.36 o                         
   7   8   2       1224.05       1166.02        48.97 o                         
   8   8   2          2.69          3.21        21.49 o                         
   9   8   2       1728.57       1675.33        66.87 o                         
  10   8   2       1648.82       1717.25        71.60 o                         
  11   8   2        330.63        348.94        41.96 o                         
  12   8   2        120.23        135.85        31.93 o                         
  13   8   2         82.63         55.39        31.70 o                         
  14   8   2        628.33        686.46        54.67 o                         
  15   8   2        208.01        205.64        52.87 o                         
  16   8   2       2548.01       2430.05       116.06 o                         
  17   8   2       2322.82       2306.34       127.56 o                         
  18   8   2       2710.54       2707.20       128.56 o                         
  19   8   2        398.45        409.85        67.98 o                         
  20   8   2        798.71        799.32        82.93 o                         
  21   8   2       1696.78       1816.93       114.82 o                         
  22   8   2        465.39        371.58        75.35 o                         
  23   8   2        645.11        619.23        91.85 o                         
  24   8   2          2.33        -42.01        68.20 o                         
  25   8   2         85.80         13.90        85.78 o                         
  26   8   2        441.13        262.44       100.90 o                         
  27   8   2        795.85        713.12       133.20 o                         
  28   8   2        644.36        395.77       107.87 o                         
  29   8   2        103.56        176.37       114.70 o                         
  30   8   2        199.84        168.29       123.77 o                         
   1   9   2      29061.60      30221.86       478.69 o                         
   2   9   2      38181.93      37464.40       583.34 o                         
   3   9   2      35799.40      36202.38       566.33 o                         
   4   9   2      30719.24      30378.02       481.40 o                         
   5   9   2        116.70         98.24        31.22 o                         
   6   9   2       5488.94       5384.61       115.66 o                         
   7   9   2      33046.02      34076.08       538.77 o                         
   8   9   2      41128.53      42316.08       689.53 o                         
   9   9   2      19987.79      20093.69       352.80 o                         
  10   9   2      18645.49      19456.62       345.82 o                         
  11   9   2       3624.69       3923.06       146.10 o                         
  12   9   2      15074.34      15954.39       339.76 o                         
  13   9   2      17297.92      17934.26       377.84 o                         
  14   9   2      36119.28      36547.75       694.46 o                         
  15   9   2       7547.35       7940.46       214.08 o                         
  16   9   2         13.15         67.10        51.01 o                         
  17   9   2       5012.36       4941.44       169.71 o                         
  18   9   2      17183.73      17446.15       384.72 o                         
  19   9   2      11519.86      11440.51       285.92 o                         
  20   9   2      18342.20      18875.07       418.29 o                         
  21   9   2       3748.96       3305.82       159.09 o                         
  22   9   2       1339.98       1282.96       116.38 o                         
  23   9   2       6328.88       6064.28       268.07 o                         
  24   9   2      18702.79      18759.72       545.27 o                         
  25   9   2      11215.32      11510.97       369.75 o                         
  26   9   2       2391.48       2442.22       182.02 o                         
  27   9   2        154.22         84.86       100.52 o                         
  28   9   2       4156.76       4027.91       236.19 o                         
  29   9   2       5509.76       5601.92       325.78 o                         
  30   9   2       8549.92       8643.77       347.36 o                         
   0  10   2        795.72        752.84        66.42 o                         
   1  10   2        310.79        352.28        38.10 o                         
   2  10   2          2.79         12.16        27.66 o                         
   3  10   2         74.56         53.82        27.81 o                         
   4  10   2         18.15         20.43        26.61 o                         
   5  10   2        297.58        274.09        34.13 o                         
   6  10   2        307.33        292.67        33.46 o                         
   7  10   2       1039.08       1156.82        59.03 o                         
   8  10   2        434.90        446.70        37.51 o                         
   9  10   2          0.87        -24.15        27.15 o                         
  10  10   2        177.13        185.81        44.22 o                         
  11  10   2         33.26         29.39        42.92 o                         
  12  10   2         38.56        -13.80        44.30 o                         
  13  10   2         32.27          6.20        46.88 o                         
  14  10   2        813.01        791.55        73.95 o                         
  15  10   2         25.75         10.36        50.23 o                         
  16  10   2         47.49         49.40        54.57 o                         
  17  10   2         47.28         78.82        55.92 o                         
  18  10   2         29.62         20.88        52.27 o                         
  19  10   2       1111.71       1236.86       100.63 o                         
  20  10   2          4.78        -25.87        68.83 o                         
  21  10   2        429.81        362.56        90.13 o                         
  22  10   2        290.63        250.11        83.37 o                         
  23  10   2          2.38        -73.90        83.13 o                         
  24  10   2        178.97         98.37        90.73 o                         
  25  10   2          5.82         36.69       113.50 o                         
  26  10   2         21.66        -36.25        92.63 o                         
  27  10   2         20.92       -113.45        94.44 o                         
  28  10   2         94.37        103.71       105.87 o                         
  29  10   2        351.45        316.89       115.09 o                         
   1  11   2      19468.28      19817.10       336.05 o                         
   2  11   2      37090.20      37716.89       597.57 o                         
   3  11   2      42107.82      41550.09       653.87 o                         
   4  11   2      22685.53      22676.32       378.54 o                         
   5  11   2        592.49        631.62        46.55 o                         
   6  11   2       3929.82       4000.18       114.11 o                         
   7  11   2      36084.68      36615.24       583.01 o                         
   8  11   2      45375.05      46644.19       766.08 o                         
   9  11   2      14753.37      15212.87       341.13 o                         
  10  11   2      15216.01      15940.75       343.11 o                         
  11  11   2       4529.19       4735.52       159.33 o                         
  12  11   2      22637.12      23813.36       482.45 o                         
  13  11   2      12108.74      12942.83       301.05 o                         
  14  11   2      20132.90      20871.81       439.58 o                         
  15  11   2       9185.64       9568.23       251.77 o                         
  16  11   2        202.54        201.56        72.08 o                         
  17  11   2       4099.88       3865.18       164.70 o                         
  18  11   2      20467.20      21436.59       501.67 o                         
  19  11   2      14283.48      14879.30       417.67 o                         
  20  11   2      17224.07      18080.64       451.22 o                         
  21  11   2        545.81        545.60        96.62 o                         
  22  11   2       3450.22       3264.92       206.69 o                         
  23  11   2       6409.46       6345.65       281.54 o                         
  24  11   2      13856.32      13811.85       423.74 o                         
  25  11   2       7973.43       7924.50       415.74 o                         
  26  11   2       1286.92       1657.65       166.00 o                         
  27  11   2         33.55         93.02       102.51 o                         
  28  11   2       3531.76       3391.71       220.35 o                         
   0  12   2       5957.75       5820.64       192.10 o                         
   1  12   2       5777.00       5410.87       139.53 o                         
   2  12   2         30.41        -39.28        31.22 o                         
   3  12   2        594.89        564.43        50.21 o                         
   4  12   2       5195.51       5309.27       127.96 o                         
   5  12   2      13527.90      13293.96       245.51 o                         
   6  12   2       1715.01       1766.81        78.52 o                         
   7  12   2        922.40        875.77        68.95 o                         
   8  12   2        557.02        511.13        56.91 o                         
   9  12   2        773.76        706.90        68.96 o                         
  10  12   2       2876.93       3115.47       131.91 o                         
  11  12   2       4550.43       4774.09       164.62 o                         
  12  12   2       5722.16       6377.92       193.66 o                         
  13  12   2          5.29        -10.11        49.06 o                         
  14  12   2       1091.62       1149.50       116.42 o                         
  15  12   2       1957.06       1895.13       115.45 o                         
  16  12   2       3773.79       3924.50       181.90 o                         
  17  12   2       1939.38       2096.91       139.43 o                         
  18  12   2        306.03        182.15        80.05 o                         
  19  12   2        337.68        317.80        85.95 o                         
  20  12   2       1602.69       1576.67       169.42 o                         
  21  12   2       2011.91       2324.85       246.32 o                         
  22  12   2       2672.40       2619.19       198.83 o                         
  23  12   2       1127.41        993.36       140.53 o                         
  24  12   2        110.19         10.43       115.67 o                         
  25  12   2        528.37        676.96       131.03 o                         
  26  12   2       1419.06       1191.35       149.03 o                         
  27  12   2       2739.38       2630.90       204.54 o                         
   1  13   2       8115.66       8132.85       173.77 o                         
   2  13   2      41250.98      40408.46       644.88 o                         
   3  13   2      11912.19      12140.31       232.84 o                         
   4  13   2       5216.66       5157.19       131.59 o                         
   5  13   2       1353.33       1400.07        70.27 o                         
   6  13   2       4263.08       4377.17       143.48 o                         
   7  13   2       5028.30       5206.75       182.04 o                         
   8  13   2      20175.26      20636.16       426.84 o                         
   9  13   2      13177.32      13349.83       306.44 o                         
  10  13   2       5847.84       6194.73       190.48 o                         
  11  13   2          5.67        -22.58        49.88 o                         
  12  13   2      15129.19      16013.98       359.18 o                         
  13  13   2      10773.22      11137.51       280.35 o                         
  14  13   2      11521.15      12422.01       376.31 o                         
  15  13   2       6580.97       6764.56       239.91 o                         
  16  13   2          1.33       -123.18        61.59 o                         
  17  13   2       2925.02       3395.04       178.25 o                         
  18  13   2       8952.59       9790.52       360.34 o                         
  19  13   2       5498.32       6075.02       254.18 o                         
  20  13   2       8205.08       8113.84       318.91 o                         
  21  13   2         20.99        -76.15        88.59 o                         
  22  13   2        532.36        569.09       122.26 o                         
  23  13   2       3563.10       4037.46       235.50 o                         
  24  13   2       9157.86       9391.35       372.48 o                         
  25  13   2       3995.89       4458.55       314.67 o                         
  26  13   2       1741.02       1861.22       180.10 o                         
   0  14   2       8012.19       7850.91       246.57 o                         
   1  14   2       9512.31       9492.67       197.75 o                         
   2  14   2       1734.30       1704.44        85.28 o                         
   3  14   2         25.71         20.67        37.55 o                         
   4  14   2       6759.95       6499.06       166.13 o                         
   5  14   2      19293.75      19087.97       379.77 o                         
   6  14   2       8882.70       8434.57       215.12 o                         
   7  14   2       2474.49       2473.17       120.42 o                         
   8  14   2        153.59         98.71        54.58 o                         
   9  14   2       3378.41       3389.38       140.20 o                         
  10  14   2       4883.84       4783.27       172.76 o                         
  11  14   2      13113.40      13635.25       324.02 o                         
  12  14   2       2652.27       2872.73       157.54 o                         
  13  14   2       1295.39       1219.52       111.66 o                         
  14  14   2         48.88         80.91        71.30 o                         
  15  14   2       8697.22       8939.88       391.40 o                         
  16  14   2       1551.07       1801.36       137.87 o                         
  17  14   2       8537.24       9222.27       331.28 o                         
  18  14   2       2720.72       2753.54       167.40 o                         
  19  14   2       1014.64       1035.57       137.85 o                         
  20  14   2       2320.14       2199.21       175.49 o                         
  21  14   2       4380.98       4180.70       240.90 o                         
  22  14   2       5106.18       5306.39       272.78 o                         
  23  14   2       1432.53       1124.31       150.39 o                         
  24  14   2         48.66        112.66       106.44 o                         
  25  14   2        536.07        668.09       135.66 o                         
   1  15   2        503.40        398.53        53.46 o                         
   2  15   2      13051.91      12386.07       261.74 o                         
   3  15   2       3145.30       3210.19       140.97 o                         
   4  15   2       6195.07       6149.55       180.25 o                         
   5  15   2       2326.57       2271.48       116.86 o                         
   6  15   2        789.67        891.47        83.91 o                         
   7  15   2       6328.10       5928.72       189.84 o                         
   8  15   2      12451.46      12640.21       302.36 o                         
   9  15   2       6725.22       6730.36       206.87 o                         
  10  15   2       1097.48       1222.97       109.70 o                         
  11  15   2        963.50        849.96        99.16 o                         
  12  15   2       5707.28       5820.95       268.33 o                         
  13  15   2       5122.60       4965.31       261.26 o                         
  14  15   2       8327.21       8946.08       291.63 o                         
  15  15   2       3144.49       3022.29       178.49 o                         
  16  15   2         17.93        -10.28        79.71 o                         
  17  15   2        964.83       1241.48       129.37 o                         
  18  15   2       4082.24       4107.36       236.45 o                         
  19  15   2       5052.55       5081.42       350.27 o                         
  20  15   2       1820.71       1690.99       166.59 o                         
  21  15   2        232.79        369.25       117.49 o                         
  22  15   2        787.98        639.91       131.25 o                         
  23  15   2       3751.78       4124.58       295.42 o                         
  24  15   2       4305.62       4459.09       260.05 o                         
   0  16   2      10687.39      10239.67       312.59 o                         
   1  16   2      16535.83      15663.95       316.37 o                         
   2  16   2       1675.74       1707.09        98.90 o                         
   3  16   2        510.30        492.05        68.54 o                         
   4  16   2       6805.92       6305.31       192.95 o                         
   5  16   2      18237.46      17980.75       392.99 o                         
   6  16   2      10881.96      10323.25       266.12 o                         
   7  16   2       7073.43       7062.31       217.84 o                         
   8  16   2          0.66          9.89        69.77 o                         
   9  16   2       7269.05       7078.07       255.63 o                         
  10  16   2      12056.84      12249.71       334.94 o                         
  11  16   2      16408.29      16084.39       409.10 o                         
  12  16   2       4669.46       4829.20       216.41 o                         
  13  16   2       1286.94       1582.54       134.10 o                         
  14  16   2       1211.70        943.30       112.73 o                         
  15  16   2       6208.35       6749.20       263.83 o                         
  16  16   2       4532.89       4443.90       216.60 o                         
  17  16   2       9524.90       9787.50       376.54 o                         
  18  16   2       2829.06       2556.23       190.05 o                         
  19  16   2        569.50        418.85       119.07 o                         
  20  16   2       3347.13       3391.20       225.19 o                         
  21  16   2       8771.38       9341.50       373.66 o                         
  22  16   2       7661.91       8269.21       353.75 o                         
   1  17   2        358.00        287.73        69.75 o                         
   2  17   2       1253.63       1084.95        91.04 o                         
   3  17   2       1090.67       1046.62        90.38 o                         
   4  17   2       1109.16       1081.80       107.99 o                         
   5  17   2        193.57        161.98        65.56 o                         
   6  17   2         49.68        -97.33        66.94 o                         
   7  17   2       1172.47       1242.08       112.49 o                         
   8  17   2       1450.50       1297.04       121.72 o                         
   9  17   2        909.44        733.89       123.08 o                         
  10  17   2         82.76         81.49        79.25 o                         
  11  17   2         23.57        -31.95        75.73 o                         
  12  17   2        952.26       1018.95       118.69 o                         
  13  17   2        848.91        703.90       107.18 o                         
  14  17   2       1581.91       1523.81       136.75 o                         
  15  17   2        914.04        904.23       120.00 o                         
  16  17   2        126.96         -2.23       115.89 o                         
  17  17   2        735.58        938.17       141.92 o                         
  18  17   2        432.81        362.13       121.73 o                         
  19  17   2        532.30        533.94       132.19 o                         
  20  17   2        526.54        642.60       134.10 o                         
  21  17   2         16.46       -122.47       106.43 o                         
   0  18   2      16871.22      16402.54       565.73 o                         
   1  18   2      13245.85      13095.11       359.91 o                         
   2  18   2       1027.12        963.42       104.06 o                         
   3  18   2       1105.76       1003.84       107.52 o                         
   4  18   2       6222.01       6020.35       236.52 o                         
   5  18   2      14366.64      14218.17       429.75 o                         
   6  18   2       6238.04       5716.80       261.68 o                         
   7  18   2       7380.11       7163.66       254.69 o                         
   8  18   2        375.86        546.92        94.61 o                         
   9  18   2       6519.33       6663.63       250.33 o                         
  10  18   2       9307.57       9644.25       311.10 o                         
  11  18   2      12503.22      13774.03       379.16 o                         
  12  18   2       9178.63      10358.07       326.54 o                         
  13  18   2       1178.91       1154.72       129.49 o                         
  14  18   2       2283.67       2222.53       160.38 o                         
  15  18   2       4929.36       4829.73       270.72 o                         
  16  18   2       7507.11       7857.63       354.32 o                         
  17  18   2       7645.18       7860.09       355.15 o                         
  18  18   2        452.40        407.49       128.11 o                         
  19  18   2        172.75        298.32       118.38 o                         
   1  19   2         48.13       -104.92        85.47 o                         
   2  19   2         93.26         59.53        92.42 o                         
   3  19   2         10.93       -182.61       118.35 o                         
   4  19   2          0.08        -30.48        84.35 o                         
   5  19   2         37.17        -88.27        80.84 o                         
   6  19   2        320.20        374.94       123.04 o                         
   7  19   2         42.95        -26.12        78.01 o                         
   8  19   2         57.11         18.56        83.86 o                         
   9  19   2         61.87       -128.69        77.38 o                         
  10  19   2          0.16        -38.09        77.72 o                         
  11  19   2        340.72        245.17        93.51 o                         
  12  19   2        283.35        208.09       108.72 o                         
  13  19   2        195.00         38.51        96.16 o                         
  14  19   2         69.87        115.47       101.06 o                         
  15  19   2          0.25       -109.10       102.51 o                         
  16  19   2          0.90       -127.34       101.25 o                         
   0  20   2      10311.75       8919.38       579.60 o                         
   1  20   2       5144.68       5285.94       394.78 o                         
   2  20   2       2262.05       2265.69       187.01 o                         
   3  20   2         32.16       -147.08        94.98 o                         
   4  20   2       5139.30       4968.59       259.53 o                         
   5  20   2      11975.15      11804.08       379.69 o                         
   6  20   2       9580.48       9592.35       336.23 o                         
   7  20   2       5616.46       5480.22       261.67 o                         
   8  20   2          6.21       -132.92        90.15 o                         
   9  20   2       2877.49       3203.58       208.65 o                         
  10  20   2       7020.49       7413.48       311.34 o                         
  11  20   2       9879.66      10257.63       351.88 o                         
  12  20   2       3527.94       3301.53       211.82 o                         
  13  20   2       1766.07       1778.98       188.02 o                         
  14  20   2        744.19        613.28       129.81 o                         
   1  21   2       1135.08        801.87       228.62 o                         
   2  21   2       3203.20       2656.99       255.78 o                         
   3  21   2        512.50        420.13       152.55 o                         
   4  21   2         23.50       -249.13       124.57 o                         
   5  21   2         13.50       -213.90       124.69 o                         
   6  21   2         14.39        -70.24       101.17 o                         
   7  21   2         68.37          8.09       106.95 o                         
   8  21   2       1218.75        963.52       142.70 o                         
   9  21   2       1269.53       1226.01       172.37 o                         
  10  21   2          6.31       -173.85        93.67 o                         
   0  22   2       3411.48       3359.88       417.79 o                         
   1  22   2       7305.59       6812.66       398.87 o                         
   2  22   2        810.29        723.79       179.94 o                         
   3  22   2       1114.55       1107.59       231.48 o                         
   1   1   3      15741.09      16451.01       282.94 o                         
   2   1   3      80862.17      83233.62      1530.12 o                         
   3   1   3      18605.60      19325.96       313.91 o                         
   4   1   3      61682.30      60769.85       942.78 o                         
   5   1   3         49.48         14.66        19.41 o                         
   6   1   3      14976.47      14688.03       247.27 o                         
   7   1   3      19188.03      19605.04       312.04 o                         
   8   1   3     155924.17     152412.33      2246.43 o                         
   9   1   3       4596.99       4483.80       114.50 o                         
  10   1   3      59738.71      61599.70       932.62 o                         
  11   1   3        533.32        581.77        41.03 o                         
  12   1   3      35050.54      34577.84       544.45 o                         
  13   1   3       1937.45       1874.21        71.21 o                         
  14   1   3      92154.29      90429.19      1366.00 o                         
  15   1   3        686.67        788.08        55.84 o                         
  16   1   3         66.12        196.76        41.19 o                         
  17   1   3       1164.26       1214.18        67.91 o                         
  18   1   3      60295.61      58822.74       918.53 o                         
  19   1   3       2934.76       3166.54       111.12 o                         
  20   1   3      36552.12      36622.01       602.02 o                         
  21   1   3        131.34        242.84        50.77 o                         
  22   1   3       3657.31       3797.51       134.02 o                         
  23   1   3        606.46        573.43        67.76 o                         
  24   1   3      36363.67      36726.92       643.69 o                         
  25   1   3       1215.08       1520.99       105.62 o                         
  26   1   3       5855.94       5537.25       200.97 o                         
  27   1   3          9.40         -4.99        61.79 o                         
  28   1   3       7560.99       7403.89       337.16 o                         
  29   1   3       2611.38       3091.66       305.97 o                         
  30   1   3      18928.16      19584.49       809.71 o                         
  31   1   3        387.77        294.26       209.63 o                         
  32   1   3        825.46        546.02       267.33 o                         
   0   2   3      58999.39      61555.46      1405.07 o                         
   1   2   3        287.25        352.14        27.27 o                         
   2   2   3      12055.99      13117.71       341.53 o                         
   3   2   3       4249.69       4661.70        81.17 o                         
   4   2   3        824.41        907.68        27.78 o                         
   5   2   3      36975.78      37778.79       570.22 o                         
   6   2   3        124.84        164.36        19.93 o                         
   7   2   3       6415.80       6201.86       122.72 o                         
   8   2   3      12783.70      13971.63       233.73 o                         
   9   2   3       5985.21       6155.67       121.22 o                         
  10   2   3       1892.87       1900.63        63.44 o                         
  11   2   3       8393.72       8315.73       159.90 o                         
  12   2   3       3039.74       3345.59        90.69 o                         
  13   2   3        372.93        311.57        37.23 o                         
  14   2   3        199.04        227.58        36.67 o                         
  15   2   3      10315.50      10501.35       211.51 o                         
  16   2   3       2047.32       1947.44        81.27 o                         
  17   2   3       5722.23       5368.92       135.17 o                         
  18   2   3         61.11         62.46        40.12 o                         
  19   2   3         15.26        -13.63        38.48 o                         
  20   2   3        389.81        404.24        53.73 o                         
  21   2   3       3932.28       3879.30       130.60 o                         
  22   2   3        158.67        191.10        58.87 o                         
  23   2   3       1787.53       1832.97       100.64 o                         
  24   2   3        511.40        520.37        72.96 o                         
  25   2   3        741.40        769.32        91.94 o                         
  26   2   3         55.00         23.26        67.83 o                         
  27   2   3       2007.06       1825.61       165.78 o                         
  28   2   3        126.93        173.82        97.29 o                         
  29   2   3        561.70        642.46       130.47 o                         
  30   2   3          8.21         87.01       200.16 o                         
  31   2   3        207.96         56.42       130.61 o                         
  32   2   3        213.53        290.44       158.03 o                         
   1   3   3        197.75        301.02        22.94 o                         
   2   3   3     119271.74     123487.73      1815.05 o                         
   3   3   3        695.19        614.69        26.58 o                         
   4   3   3      81232.00      83088.46      1174.54 o                         
   5   3   3         20.02         49.97        12.05 o                         
   6   3   3      22718.42      22785.90       355.62 o                         
   7   3   3        162.82        184.63        38.51 o                         
   8   3   3     135677.42     135793.55      2008.80 o                         
   9   3   3      10010.90      10428.76       183.19 o                         
  10   3   3      26930.98      26893.27       427.86 o                         
  11   3   3        670.95        738.72        42.33 o                         
  12   3   3      34292.14      33004.24       547.72 o                         
  13   3   3       8611.77       8476.45       167.75 o                         
  14   3   3      49339.82      48749.73       759.40 o                         
  15   3   3        375.99        382.83        43.99 o                         
  16   3   3        133.08        146.03        37.70 o                         
  17   3   3         51.89         41.90        44.26 o                         
  18   3   3      35193.40      34450.35       564.32 o                         
  19   3   3       5362.54       5579.86       154.23 o                         
  20   3   3      22401.94      22613.93       416.96 o                         
  21   3   3         49.16         97.29        45.62 o                         
  22   3   3       3371.49       3318.83       133.87 o                         
  23   3   3       1867.14       1884.95       113.53 o                         
  24   3   3      33116.40      32158.10       640.56 o                         
  25   3   3        415.57        666.58        89.75 o                         
  26   3   3       2699.38       2735.29       172.59 o                         
  27   3   3         79.93        -14.29        86.87 o                         
  28   3   3       8003.32       7766.32       288.83 o                         
  29   3   3        176.59        180.37        98.11 o                         
  30   3   3       9679.33      10335.12       416.56 o                         
  31   3   3        672.92        639.62       144.93 o                         
  32   3   3        506.31        769.59       162.52 o                         
   0   4   3       1661.57       1695.01        84.92 o                         
   1   4   3      36963.08      38135.21       669.10 o                         
   2   4   3       5188.39       5869.27       131.06 o                         
   3   4   3       1443.70       1600.30        61.01 o                         
   4   4   3         34.19         78.53        22.00 o                         
   5   4   3      90019.10      97261.28      1510.42 o                         
   6   4   3         76.53         57.85        26.88 o                         
   7   4   3      16161.59      16298.93       280.54 o                         
   8   4   3        567.19        658.84        33.50 o                         
   9   4   3       8427.81       7750.80       188.41 o                         
  10   4   3       2213.30       2276.59        79.49 o                         
  11   4   3      35313.03      35256.09       551.79 o                         
  12   4   3        108.23        112.07        26.41 o                         
  13   4   3       2728.86       3000.27        85.68 o                         
  14   4   3         50.98         76.71        29.26 o                         
  15   4   3      26492.53      26572.07       437.71 o                         
  16   4   3        449.25        453.89        43.27 o                         
  17   4   3      15034.10      14948.91       274.09 o                         
  18   4   3       1190.98       1179.80        71.60 o                         
  19   4   3        654.86        541.65        70.45 o                         
  20   4   3         14.82         39.33        41.28 o                         
  21   4   3      10030.01      10082.07       269.47 o                         
  22   4   3       3795.19       3574.94       144.64 o                         
  23   4   3       2898.69       2671.93       143.72 o                         
  24   4   3        382.96        277.97        76.91 o                         
  25   4   3       1475.94       1432.88       127.73 o                         
  26   4   3        809.44        737.25       108.59 o                         
  27   4   3       9926.45       9555.29       423.66 o                         
  28   4   3        210.22        168.61        85.82 o                         
  29   4   3       1030.84        847.80       110.86 o                         
  30   4   3          3.59       -136.63        81.92 o                         
  31   4   3       3389.63       3173.30       262.43 o                         
  32   4   3        303.90        362.64       181.06 o                         
   1   5   3       1353.77       1491.27        51.64 o                         
   2   5   3     117786.67     124004.95      2226.36 o                         
   3   5   3      16354.12      17408.14       304.10 o                         
   4   5   3      21098.72      20919.29       348.44 o                         
   5   5   3       2011.83       2417.25        68.48 o                         
   6   5   3      30723.26      33313.25       539.06 o                         
   7   5   3         19.89         58.05        22.71 o                         
   8   5   3      60594.76      61459.46       975.23 o                         
   9   5   3       2078.65       2150.25        54.96 o                         
  10   5   3       7862.04       8078.37       201.54 o                         
  11   5   3        885.74        847.26        46.44 o                         
  12   5   3      21917.01      21315.81       369.80 o                         
  13   5   3       6259.46       6210.79       157.31 o                         
  14   5   3      30371.93      29871.48       506.57 o                         
  15   5   3        583.72        631.98        74.13 o                         
  16   5   3         39.76        -13.34        34.61 o                         
  17   5   3         68.43         89.10        39.39 o                         
  18   5   3      25927.98      25125.46       447.65 o                         
  19   5   3       1348.27       1342.78        77.32 o                         
  20   5   3      10216.38       9960.54       270.87 o                         
  21   5   3         81.97         40.91        59.39 o                         
  22   5   3       1802.08       1766.83       119.07 o                         
  23   5   3       1426.44       1362.60       107.02 o                         
  24   5   3      16427.64      16664.09       413.87 o                         
  25   5   3       1464.16       1456.19       131.44 o                         
  26   5   3       6463.04       6022.89       253.00 o                         
  27   5   3          0.17         22.10        75.14 o                         
  28   5   3       4942.33       4742.78       216.36 o                         
  29   5   3        960.53        836.77       107.66 o                         
  30   5   3       7776.33       6965.72       300.22 o                         
  31   5   3        109.07         39.68       107.12 o                         
   0   6   3       8176.49       8484.35       215.63 o                         
   1   6   3     107025.35     109391.34      2198.46 o                         
   2   6   3        678.82        718.09        45.29 o                         
   3   6   3       5571.25       5653.91       115.22 o                         
   4   6   3       5842.42       6294.73       174.61 o                         
   5   6   3      95947.78     100048.98      1596.38 o                         
   6   6   3       7172.32       7390.02       157.97 o                         
   7   6   3      20927.15      21616.74       366.56 o                         
   8   6   3       1288.87       1489.92        65.32 o                         
   9   6   3      23412.06      24325.55       436.48 o                         
  10   6   3       8034.79       8348.03       181.64 o                         
  11   6   3      91823.77      91935.73      1441.30 o                         
  12   6   3       1498.23       1396.83        61.37 o                         
  13   6   3       2588.88       2507.79        84.69 o                         
  14   6   3       1051.14       1065.31        59.09 o                         
  15   6   3      45970.94      45258.46       745.58 o                         
  16   6   3        446.06        471.27        57.16 o                         
  17   6   3      31725.84      30442.83       590.03 o                         
  18   6   3        438.27        443.22        67.02 o                         
  19   6   3       1942.12       1801.71       112.63 o                         
  20   6   3       1374.05       1415.24       122.09 o                         
  21   6   3      29251.15      29557.60       630.63 o                         
  22   6   3       3871.94       3722.39       166.44 o                         
  23   6   3       7116.70       7006.45       268.94 o                         
  24   6   3         12.22       -116.52       110.28 o                         
  25   6   3       4693.05       4801.00       233.50 o                         
  26   6   3        601.57        776.98       104.10 o                         
  27   6   3      15863.35      16092.01       413.87 o                         
  28   6   3         51.10        132.22        88.29 o                         
  29   6   3       1007.16        786.06       121.77 o                         
  30   6   3          7.19         10.02        93.69 o                         
  31   6   3       6059.95       6228.15       297.74 o                         
   1   7   3         77.39         46.96        22.79 o                         
   2   7   3      25725.14      26299.16       413.68 o                         
   3   7   3       1121.27       1161.76        46.91 o                         
   4   7   3       3757.76       3581.42        86.93 o                         
   5   7   3        129.07        146.71        29.54 o                         
   6   7   3       4749.66       5006.18       120.10 o                         
   7   7   3        734.73        663.22        42.96 o                         
   8   7   3      16302.94      17033.19       339.81 o                         
   9   7   3       1915.53       2256.33        89.48 o                         
  10   7   3        628.86        772.67        58.29 o                         
  11   7   3        145.79        190.53        46.47 o                         
  12   7   3       7736.56       7946.20       194.05 o                         
  13   7   3       1926.50       1995.26        86.47 o                         
  14   7   3       1222.43       1200.52        76.52 o                         
  15   7   3        294.18        338.54        63.42 o                         
  16   7   3       1171.26       1161.30        88.98 o                         
  17   7   3         28.36         40.39        52.92 o                         
  18   7   3       2147.38       2043.12       126.85 o                         
  19   7   3         89.23         22.27        57.41 o                         
  20   7   3       5909.78       5762.25       338.18 o                         
  21   7   3        552.26        514.12        84.58 o                         
  22   7   3       1268.57       1183.57       104.73 o                         
  23   7   3       1993.53       1946.32       135.43 o                         
  24   7   3       4047.79       3958.70       281.70 o                         
  25   7   3        345.92        310.92        86.63 o                         
  26   7   3       1635.65       1579.88       131.18 o                         
  27   7   3         82.08         52.27       113.33 o                         
  28   7   3        416.54        416.64       107.40 o                         
  29   7   3         98.51        195.85        98.80 o                         
  30   7   3       2203.77       2206.38       180.23 o                         
  31   7   3          9.94        -13.14       102.51 o                         
   0   8   3       9340.56       9465.56       275.15 o                         
   1   8   3      71867.02      73233.61      1101.00 o                         
   2   8   3        313.57        209.93        28.47 o                         
   3   8   3        413.20        419.75        33.24 o                         
   4   8   3       5149.49       5710.20       117.05 o                         
   5   8   3      65638.12      66473.49      1004.64 o                         
   6   8   3       2386.81       2343.68        77.53 o                         
   7   8   3      17468.55      17385.94       308.83 o                         
   8   8   3       1426.34       1644.49        84.82 o                         
   9   8   3      21356.59      22287.40       435.51 o                         
  10   8   3       2860.13       3104.78       110.33 o                         
  11   8   3      62918.12      64142.52      1146.54 o                         
  12   8   3       4326.12       4566.54       213.23 o                         
  13   8   3       8754.16       8881.81       215.93 o                         
  14   8   3       1060.58       1213.03        77.31 o                         
  15   8   3      25559.46      25559.71       666.27 o                         
  16   8   3       2477.54       2817.98       185.63 o                         
  17   8   3      41025.48      41953.38       844.54 o                         
  18   8   3         13.36         33.52        71.80 o                         
  19   8   3        113.60         36.38        58.50 o                         
  20   8   3       1824.31       2036.76       117.71 o                         
  21   8   3      31965.22      31506.82       634.21 o                         
  22   8   3       1349.61       1395.42       163.54 o                         
  23   8   3      17588.36      17690.38       503.38 o                         
  24   8   3         48.83        102.40        79.69 o                         
  25   8   3       4701.08       4275.60       231.61 o                         
  26   8   3        124.46        151.73        94.39 o                         
  27   8   3      23579.67      24116.90       619.84 o                         
  28   8   3        349.57        304.28       107.58 o                         
  29   8   3        979.29        847.71       139.65 o                         
  30   8   3        133.65        -16.18       112.77 o                         
   1   9   3         98.21        131.17        28.46 o                         
   2   9   3        585.70        572.95        39.99 o                         
   3   9   3       3127.66       3208.83        90.88 o                         
   4   9   3       1680.68       1797.31        63.67 o                         
   5   9   3         24.77         -8.07        22.16 o                         
   6   9   3        570.41        511.94        34.15 o                         
   7   9   3        194.19        158.55        35.84 o                         
   8   9   3        774.94        828.19        48.57 o                         
   9   9   3       2178.15       2147.76        97.12 o                         
  10   9   3        392.38        458.64        51.78 o                         
  11   9   3       1240.84       1428.89       100.96 o                         
  12   9   3        218.15        161.50        43.94 o                         
  13   9   3        271.86        231.88        53.92 o                         
  14   9   3         17.07          0.99        45.84 o                         
  15   9   3         58.79         36.37        48.80 o                         
  16   9   3        194.90        104.66        54.23 o                         
  17   9   3        452.66        416.05        66.59 o                         
  18   9   3         76.13        -48.48        51.90 o                         
  19   9   3        235.34         84.30        61.74 o                         
  20   9   3        606.34        504.83        75.82 o                         
  21   9   3        514.45        465.46        89.16 o                         
  22   9   3        679.38        687.35        99.96 o                         
  23   9   3        409.10        419.23       107.65 o                         
  24   9   3        293.38        284.23       106.46 o                         
  25   9   3          6.09         78.02        92.48 o                         
  26   9   3        170.66        278.66       107.70 o                         
  27   9   3         15.38        135.30       102.46 o                         
  28   9   3        508.53        443.62       118.32 o                         
  29   9   3         63.62        134.99       104.79 o                         
   0  10   3      11733.92      11505.88       298.80 o                         
   1  10   3      76554.28      77480.39      1171.14 o                         
   2  10   3        603.83        618.73        52.46 o                         
   3  10   3       1219.06       1135.57        55.20 o                         
   4  10   3       4992.10       4897.01       113.65 o                         
   5  10   3      71774.52      71760.36      1090.36 o                         
   6  10   3       4676.35       5270.73       152.95 o                         
   7  10   3      28092.41      28141.44       456.23 o                         
   8  10   3       2204.67       2411.23       105.86 o                         
   9  10   3      27612.11      28074.22       513.61 o                         
  10  10   3       4182.30       4330.52       137.02 o                         
  11  10   3      60911.02      62494.29      1069.13 o                         
  12  10   3        632.62        594.53        65.99 o                         
  13  10   3       2462.99       2705.91       122.02 o                         
  14  10   3        656.09        667.52        73.60 o                         
  15  10   3      19194.22      19839.40       434.57 o                         
  16  10   3       2517.49       2685.38       128.74 o                         
  17  10   3      30415.77      31888.31       632.96 o                         
  18  10   3        222.43        258.95        65.33 o                         
  19  10   3          8.35        -27.54        57.65 o                         
  20  10   3        135.42         88.89        71.69 o                         
  21  10   3      35938.77      35836.18       830.93 o                         
  22  10   3       2755.19       2837.49       233.32 o                         
  23  10   3      12253.99      11831.20       404.36 o                         
  24  10   3         93.12        155.94       102.05 o                         
  25  10   3       7408.53       7229.24       310.13 o                         
  26  10   3        566.40        361.35       107.37 o                         
  27  10   3      17336.50      17562.29       505.52 o                         
  28  10   3        865.14        874.54       134.32 o                         
  29  10   3       1092.17       1159.14       148.08 o                         
   1  11   3       1841.11       1939.40        83.38 o                         
   2  11   3       5212.30       4954.42       121.02 o                         
   3  11   3         53.62         18.95        35.31 o                         
   4  11   3       2384.06       2322.81        80.47 o                         
   5  11   3       1510.92       1596.78        66.43 o                         
   6  11   3         64.58          5.41        31.59 o                         
   7  11   3         16.31        -16.14        34.93 o                         
   8  11   3       5539.27       5794.63       157.42 o                         
   9  11   3          5.43         25.00        41.55 o                         
  10  11   3          8.78         88.85        48.43 o                         
  11  11   3        184.05        137.18        52.86 o                         
  12  11   3        402.29        363.70        62.10 o                         
  13  11   3       1896.22       2169.66       118.45 o                         
  14  11   3       1812.88       1763.46       105.83 o                         
  15  11   3       1309.30       1434.92       109.09 o                         
  16  11   3        797.19        788.56        98.35 o                         
  17  11   3          0.91        -36.79        54.29 o                         
  18  11   3        997.70       1087.10       104.93 o                         
  19  11   3        342.81        330.65        93.40 o                         
  20  11   3       1341.63        971.31       127.98 o                         
  21  11   3          7.97         76.89       105.72 o                         
  22  11   3          4.71       -113.81        81.11 o                         
  23  11   3        380.40        399.28       108.64 o                         
  24  11   3       2956.81       3024.21       242.90 o                         
  25  11   3        201.60        371.64       115.00 o                         
  26  11   3         60.29        -86.87        96.28 o                         
  27  11   3          8.22        -64.72        97.86 o                         
  28  11   3        271.88         89.48       109.17 o                         
   0  12   3       3320.51       3127.44       141.53 o                         
   1  12   3      46191.60      45577.62       717.67 o                         
   2  12   3       1299.69       1213.42        63.68 o                         
   3  12   3       7395.39       7667.05       163.69 o                         
   4  12   3         83.75         77.68        34.58 o                         
   5  12   3      31802.90      32829.59       710.18 o                         
   6  12   3       3729.63       3867.94       120.52 o                         
   7  12   3      17486.10      17556.20       348.82 o                         
   8  12   3         53.33         73.41        45.55 o                         
   9  12   3       9021.07       9230.48       220.19 o                         
  10  12   3       1017.20        966.32        95.19 o                         
  11  12   3      50963.94      52160.92       964.70 o                         
  12  12   3       1407.71       1440.61        97.04 o                         
  13  12   3       2272.55       2298.50       120.13 o                         
  14  12   3        125.07         38.54        70.22 o                         
  15  12   3      24403.02      25825.81       564.33 o                         
  16  12   3       3280.25       3850.94       165.13 o                         
  17  12   3      24520.01      25162.81       607.92 o                         
  18  12   3         99.85         87.32        77.54 o                         
  19  12   3        162.69        110.67        90.95 o                         
  20  12   3         38.83        -29.03        92.43 o                         
  21  12   3      25777.70      25762.84       654.05 o                         
  22  12   3        986.19       1137.11       138.22 o                         
  23  12   3       7165.47       6790.27       306.09 o                         
  24  12   3         30.02        -63.39        98.14 o                         
  25  12   3       3827.52       4060.55       241.15 o                         
  26  12   3       1115.18       1185.56       150.40 o                         
  27  12   3      12389.65      12237.25       415.53 o                         
   1  13   3        753.24        787.63        57.85 o                         
   2  13   3      25846.36      25296.28       426.10 o                         
   3  13   3        425.05        425.40        48.72 o                         
   4  13   3       9729.87      10064.76       216.79 o                         
   5  13   3        163.48        143.54        43.89 o                         
   6  13   3       4722.94       4752.26       154.21 o                         
   7  13   3          8.75        -20.88        47.46 o                         
   8  13   3      17929.38      17866.78       381.84 o                         
   9  13   3        150.36         69.65        51.53 o                         
  10  13   3         96.31         66.62        53.76 o                         
  11  13   3        246.80        331.09        77.60 o                         
  12  13   3       4128.96       4400.02       163.74 o                         
  13  13   3       1075.79        992.45        88.97 o                         
  14  13   3       9831.74       9910.63       264.50 o                         
  15  13   3        828.46        864.75        92.71 o                         
  16  13   3        198.40        200.61        81.68 o                         
  17  13   3        132.44        225.23        83.06 o                         
  18  13   3       6425.17       6498.24       283.06 o                         
  19  13   3        148.44        228.71        97.46 o                         
  20  13   3       2912.04       2729.71       189.81 o                         
  21  13   3          9.40        178.01       116.95 o                         
  22  13   3         11.56        -41.42        97.40 o                         
  23  13   3        130.35        105.75       101.37 o                         
  24  13   3       6303.02       7157.62       427.63 o                         
  25  13   3         54.63         36.09       107.36 o                         
  26  13   3       1693.87       1470.79       195.52 o                         
   0  14   3       2382.04       2245.87       130.07 o                         
   1  14   3      25604.45      24704.50       422.04 o                         
   2  14   3        629.63        500.66        59.00 o                         
   3  14   3       3377.46       3265.73       120.88 o                         
   4  14   3         77.33         61.96        47.16 o                         
   5  14   3      28008.02      27884.22       522.91 o                         
   6  14   3       1885.61       2117.57       123.69 o                         
   7  14   3       8592.86       8842.53       231.16 o                         
   8  14   3         25.63        -10.95        50.19 o                         
   9  14   3       8431.53       8465.45       230.55 o                         
  10  14   3       2707.56       2664.07       144.58 o                         
  11  14   3      21321.13      22139.70       467.77 o                         
  12  14   3        285.33        484.13        77.08 o                         
  13  14   3        350.87        380.81        80.32 o                         
  14  14   3        101.19         46.65        71.70 o                         
  15  14   3      15749.17      16674.23       419.28 o                         
  16  14   3       2193.59       2385.09       157.59 o                         
  17  14   3       9078.55       9453.10       373.28 o                         
  18  14   3         41.40         89.16        96.51 o                         
  19  14   3        511.20        461.47       117.33 o                         
  20  14   3        563.38        355.42       115.53 o                         
  21  14   3       8155.48       8414.75       338.03 o                         
  22  14   3         98.27        144.29       103.60 o                         
  23  14   3       3189.82       2940.33       214.83 o                         
  24  14   3         14.16         50.08       107.19 o                         
  25  14   3       1625.20       1674.19       173.68 o                         
   1  15   3       1202.85       1204.22        79.97 o                         
   2  15   3      26724.09      26489.38       477.88 o                         
   3  15   3       1007.39       1051.67        81.41 o                         
   4  15   3      11516.66      11526.52       263.72 o                         
   5  15   3         46.80         -9.14        49.63 o                         
   6  15   3       2010.49       2078.76       114.63 o                         
   7  15   3        555.74        549.00        75.23 o                         
   8  15   3      25863.12      25866.32       527.48 o                         
   9  15   3        995.82       1042.46       109.01 o                         
  10  15   3       2723.05       2792.35       139.98 o                         
  11  15   3          2.36        -78.88        73.08 o                         
  12  15   3      10210.81      10758.52       309.98 o                         
  13  15   3        557.50        486.95        87.30 o                         
  14  15   3      17615.67      17365.75       434.45 o                         
  15  15   3        130.59         51.32        79.24 o                         
  16  15   3        149.48       -110.33        99.50 o                         
  17  15   3         45.69         73.72        92.54 o                         
  18  15   3      11665.27      11932.38       387.83 o                         
  19  15   3        780.39        837.18       159.95 o                         
  20  15   3       8432.04       8778.48       347.05 o                         
  21  15   3        581.74        511.14       127.21 o                         
  22  15   3        534.71        648.11       135.53 o                         
  23  15   3        612.33        484.16       132.05 o                         
   0  16   3       1583.83       1402.66       134.16 o                         
   1  16   3       5777.27       5772.37       185.26 o                         
   2  16   3          1.40         -8.21        58.34 o                         
   3  16   3         20.07         34.29        53.37 o                         
   4  16   3        413.11        474.97        72.98 o                         
   5  16   3       8136.24       7647.40       220.87 o                         
   6  16   3          8.26        -50.69        55.94 o                         
   7  16   3       6635.84       6566.13       209.51 o                         
   8  16   3        132.54         70.43        63.90 o                         
   9  16   3       3754.89       3677.23       168.67 o                         
  10  16   3        869.95        731.92       108.03 o                         
  11  16   3       7139.94       7462.58       263.53 o                         
  12  16   3        172.64        107.21        81.91 o                         
  13  16   3         40.02        -25.09        73.77 o                         
  14  16   3         51.05        -12.41        86.84 o                         
  15  16   3       3878.41       3915.11       221.81 o                         
  16  16   3        379.05        458.19       115.02 o                         
  17  16   3       2809.93       2564.16       190.95 o                         
  18  16   3        661.70        725.73       132.49 o                         
  19  16   3         36.96         26.11        93.87 o                         
  20  16   3        216.79         10.99       127.62 o                         
  21  16   3       3815.46       3729.56       235.58 o                         
  22  16   3        726.34        578.74       136.80 o                         
   1  17   3        198.48        248.35        70.68 o                         
   2  17   3      29570.06      28715.67       584.64 o                         
   3  17   3       2366.05       2281.30       136.65 o                         
   4  17   3      15894.95      15524.34       355.49 o                         
   5  17   3         78.60         37.64        62.92 o                         
   6  17   3       2234.47       2032.78       142.86 o                         
   7  17   3       2407.66       2489.63       148.83 o                         
   8  17   3      29749.88      29435.87       646.62 o                         
   9  17   3       1734.25       1842.56       134.76 o                         
  10  17   3       5844.16       6133.05       307.21 o                         
  11  17   3        411.75        253.53       100.34 o                         
  12  17   3      11406.03      11965.85       346.28 o                         
  13  17   3       2229.70       2259.23       164.08 o                         
  14  17   3      19367.49      20241.13       548.06 o                         
  15  17   3        162.77        236.37       110.24 o                         
  16  17   3         63.01          0.73       102.07 o                         
  17  17   3       1111.64       1171.15       151.21 o                         
  18  17   3      16585.82      16984.16       499.49 o                         
  19  17   3       1171.27       1540.78       165.77 o                         
  20  17   3       7966.82       8395.71       358.80 o                         
   0  18   3        227.06        234.59       114.09 o                         
   1  18   3        354.50        370.87        87.61 o                         
   2  18   3          6.58        -67.12        67.94 o                         
   3  18   3         69.30        -34.99        71.17 o                         
   4  18   3          0.59        -90.32        64.59 o                         
   5  18   3         16.66        -20.80        80.09 o                         
   6  18   3         82.76        -24.02        73.89 o                         
   7  18   3        347.53        228.79        85.69 o                         
   8  18   3        319.34        147.39        82.98 o                         
   9  18   3        493.35        447.23        95.73 o                         
  10  18   3        119.18         17.39        81.33 o                         
  11  18   3        314.19        253.13        95.53 o                         
  12  18   3        294.33        459.37       108.74 o                         
  13  18   3        229.62        119.60        98.15 o                         
  14  18   3          0.88        -68.68        97.54 o                         
  15  18   3        797.34        886.19       140.11 o                         
  16  18   3         23.61        -82.02        98.93 o                         
  17  18   3        443.84        608.23       132.58 o                         
  18  18   3         49.62        -20.07       100.02 o                         
   1  19   3        606.54        327.59        90.68 o                         
   2  19   3      14581.72      14337.96       394.93 o                         
   3  19   3       1571.60       1473.86       152.88 o                         
   4  19   3      11550.05      11682.48       358.16 o                         
   5  19   3          2.40        -21.91        83.75 o                         
   6  19   3       1732.44       1916.65       226.61 o                         
   7  19   3        160.42        216.74        96.38 o                         
   8  19   3      20101.10      20171.43       536.38 o                         
   9  19   3       1000.26       1227.62       129.43 o                         
  10  19   3       4180.56       4248.17       214.43 o                         
  11  19   3          2.24        -94.40        88.76 o                         
  12  19   3       7730.40       8135.16       329.80 o                         
  13  19   3        692.56        705.00       134.36 o                         
  14  19   3      14749.50      14894.65       453.81 o                         
  15  19   3        127.66        135.83       106.62 o                         
  16  19   3        334.54        343.85       122.58 o                         
   0  20   3          6.43         42.97       177.00 o                         
   1  20   3         30.79        -79.16        92.20 o                         
   2  20   3         16.97       -179.16        89.58 o                         
   3  20   3          0.92       -165.16        82.58 o                         
   4  20   3        153.20        109.46       118.35 o                         
   5  20   3        754.28        645.38       136.99 o                         
   6  20   3         17.02       -103.49        89.90 o                         
   7  20   3         59.09        -15.73        93.62 o                         
   8  20   3          5.34       -147.68        88.86 o                         
   9  20   3         68.19       -120.09        93.43 o                         
  10  20   3        266.02         10.80       112.49 o                         
  11  20   3        940.83        960.72       154.82 o                         
  12  20   3         53.22         -9.45        99.79 o                         
  13  20   3         47.03        -57.08       123.08 o                         
   1  21   3        885.92        545.09       194.24 o                         
   2  21   3      11883.49      11664.32       499.26 o                         
   3  21   3       1288.82        891.92       155.34 o                         
   4  21   3      10279.72      10133.03       395.70 o                         
   5  21   3         10.97       -114.76        97.60 o                         
   6  21   3       1545.53       1322.64       163.62 o                         
   7  21   3        651.57        762.69       151.27 o                         
   8  21   3      16310.55      16312.93       521.83 o                         
   9  21   3        454.48        284.72       126.35 o                         
   0   0   4       3955.02       3672.30       223.71 o                         
   1   0   4      98105.71      98621.98      2362.26 o                         
   2   0   4        814.12        897.13        45.88 o                         
   3   0   4       3354.75       3199.56       140.84 o                         
   4   0   4       1002.62        937.72        48.99 o                         
   5   0   4     161284.03     159806.09      3327.14 o                         
   6   0   4      16547.27      16953.80       450.83 o                         
   7   0   4      73128.30      70297.22      1633.02 o                         
   8   0   4        288.38        291.57        43.97 o                         
   9   0   4      34218.51      31955.57       778.22 o                         
  10   0   4      21983.23      22827.40       655.38 o                         
  11   0   4     136962.19     136182.23      2860.39 o                         
  12   0   4       1078.84        926.53        93.37 o                         
  13   0   4       8052.76       8106.56       232.21 o                         
  14   0   4       6619.23       7225.63       216.72 o                         
  15   0   4      77218.73      78438.02      1691.59 o                         
  16   0   4       2703.08       2724.12       148.24 o                         
  17   0   4      67679.16      65916.39      1444.49 o                         
  18   0   4       2057.83       2154.27       178.12 o                         
  19   0   4       1703.20       1663.47       119.56 o                         
  20   0   4       1338.27       1295.16       141.43 o                         
  21   0   4      57535.03      55854.68      1255.57 o                         
  22   0   4        926.16       1222.11       130.11 o                         
  23   0   4      15055.96      14800.45       416.48 o                         
  24   0   4        595.68        572.06       106.12 o                         
  25   0   4       6021.45       5906.87       267.54 o                         
  26   0   4        674.80        745.36       173.04 o                         
  27   0   4      25594.40      26809.88       960.43 o                         
  28   0   4        605.95        700.87       215.90 o                         
  29   0   4        960.45       1237.03       585.53 o                         
  30   0   4        107.88        377.12       345.36 o                         
  31   0   4      13089.30      13111.81      1175.02 o                         
  32   0   4         42.28        194.51       361.24 o                         
   1   1   4        207.11        204.66        20.85 o                         
   2   1   4      17808.27      18004.79       281.09 o                         
   3   1   4       2779.83       2980.02        70.14 o                         
   4   1   4       7056.78       7349.18       136.37 o                         
   5   1   4        624.21        649.29        36.02 o                         
   6   1   4       7111.83       7025.18       127.73 o                         
   7   1   4        562.50        599.50        33.61 o                         
   8   1   4       7883.16       8017.59       185.72 o                         
   9   1   4        522.50        600.71        37.80 o                         
  10   1   4       3086.15       3603.05        89.50 o                         
  11   1   4        515.74        522.47        40.37 o                         
  12   1   4       3438.33       3764.34       113.22 o                         
  13   1   4        272.15        281.46        37.12 o                         
  14   1   4       3021.82       2801.92        93.06 o                         
  15   1   4       1071.22       1088.68        67.72 o                         
  16   1   4        192.78        248.36        43.00 o                         
  17   1   4       2304.51       2517.64        95.85 o                         
  18   1   4       1493.36       1416.83        77.30 o                         
  19   1   4         34.09        113.23        44.66 o                         
  20   1   4       1119.48       1030.70        72.20 o                         
  21   1   4         63.29         49.40        44.92 o                         
  22   1   4        782.81        909.12        72.75 o                         
  23   1   4          4.13          7.26        51.02 o                         
  24   1   4       1241.87       1286.69       121.01 o                         
  25   1   4        204.66        152.21        61.19 o                         
  26   1   4        476.18        277.40        76.34 o                         
  27   1   4         60.73         23.64       126.93 o                         
  28   1   4         23.74        -38.76        88.25 o                         
  29   1   4         14.79       -131.41       146.68 o                         
  30   1   4        823.35       1015.43       216.99 o                         
  31   1   4          6.46       -253.46       321.54 o                         
  32   1   4         23.39          0.00       238.59 o                         
   0   2   4        106.41         52.76        26.46 o                         
   1   2   4      71034.94      72474.93      1318.48 o                         
   2   2   4       2625.67       2783.37        61.19 o                         
   3   2   4       1675.06       2152.91        76.84 o                         
   4   2   4       2580.40       2608.35        71.56 o                         
   5   2   4     153384.30     152769.48      2347.67 o                         
   6   2   4       1646.99       1444.24        52.57 o                         
   7   2   4      48329.71      47673.82       722.84 o                         
   8   2   4       4709.35       5165.52       105.53 o                         
   9   2   4      30618.70      30106.04       473.29 o                         
  10   2   4        569.94        506.94        36.80 o                         
  11   2   4      58162.15      56637.84       866.48 o                         
  12   2   4      12677.51      13392.26       237.93 o                         
  13   2   4       5305.95       5212.82       120.75 o                         
  14   2   4       1981.81       2042.45        88.37 o                         
  15   2   4      33676.12      34062.09       549.16 o                         
  16   2   4       4824.92       4861.86       125.85 o                         
  17   2   4      58513.05      57068.24       891.90 o                         
  18   2   4        961.09       1036.46        66.19 o                         
  19   2   4        170.02        209.73        46.12 o                         
  20   2   4       1112.37       1067.54        77.18 o                         
  21   2   4      37749.34      37371.28       644.86 o                         
  22   2   4        895.87       1141.42        81.24 o                         
  23   2   4      11196.50      11304.71       253.96 o                         
  24   2   4         23.67        105.55        56.67 o                         
  25   2   4       4386.96       4394.56       195.89 o                         
  26   2   4       2183.97       1994.74       149.29 o                         
  27   2   4      24979.23      25958.38       628.50 o                         
  28   2   4        875.57        986.79       146.97 o                         
  29   2   4       1170.46       1261.77       184.53 o                         
  30   2   4        130.62         24.61       132.93 o                         
  31   2   4      11499.18      12917.36       696.15 o                         
  32   2   4        271.41        469.95       211.28 o                         
   1   3   4       2926.55       2997.37        74.81 o                         
   2   3   4      56158.79      59843.43      1205.95 o                         
   3   3   4       1446.12       1596.14        46.71 o                         
   4   3   4      15121.22      14961.64       250.85 o                         
   5   3   4       3135.58       3593.22        76.39 o                         
   6   3   4       1442.23       1113.37        38.97 o                         
   7   3   4      17605.64      19174.61       305.36 o                         
   8   3   4      19091.11      17978.97       292.71 o                         
   9   3   4       2195.69       2057.71        61.81 o                         
  10   3   4       1425.89       1541.39        55.83 o                         
  11   3   4        601.59        678.45        41.40 o                         
  12   3   4      18014.75      18041.99       305.95 o                         
  13   3   4         71.75         70.30        29.01 o                         
  14   3   4      19608.74      19388.57       331.48 o                         
  15   3   4       1166.66       1219.60        67.47 o                         
  16   3   4        145.84        113.89        42.03 o                         
  17   3   4       7682.52       7456.24       174.47 o                         
  18   3   4       2707.39       2654.47       105.98 o                         
  19   3   4         10.20         -8.65        44.65 o                         
  20   3   4       4479.64       4522.36       155.51 o                         
  21   3   4        277.02        209.73        57.26 o                         
  22   3   4       1499.39       1393.64        87.03 o                         
  23   3   4         14.89       -113.31        64.69 o                         
  24   3   4       9136.55       8783.39       361.97 o                         
  25   3   4        108.30         67.61        73.61 o                         
  26   3   4       2156.59       1759.91       139.20 o                         
  27   3   4          4.09        -21.65        78.00 o                         
  28   3   4        649.02        421.49       121.40 o                         
  29   3   4          4.36        -86.40       172.19 o                         
  30   3   4       3672.12       3802.59       253.27 o                         
  31   3   4         97.76         98.35       120.85 o                         
  32   3   4         52.26         18.78       119.44 o                         
   0   4   4        497.60        554.65        44.49 o                         
   1   4   4      98248.94     101691.42      1815.22 o                         
   2   4   4       5102.99       5550.71       105.64 o                         
   3   4   4       7900.49       8598.24       150.16 o                         
   4   4   4      20045.49      21919.14       351.92 o                         
   5   4   4     105337.73     110637.76      1716.39 o                         
   6   4   4       2010.89       1981.87        67.02 o                         
   7   4   4      15860.95      14777.48       259.74 o                         
   8   4   4        292.85        305.77        25.02 o                         
   9   4   4       9806.57       9508.11       171.22 o                         
  10   4   4         77.44        163.71        25.25 o                         
  11   4   4      56257.89      55185.16       843.79 o                         
  12   4   4       2936.65       3091.33        85.82 o                         
  13   4   4       1537.08       1696.30        65.12 o                         
  14   4   4        848.04        905.17        56.26 o                         
  15   4   4      40688.19      41198.87       652.25 o                         
  16   4   4        497.04        672.73        50.05 o                         
  17   4   4      38323.27      36981.44       624.03 o                         
  18   4   4        598.45        512.41        53.98 o                         
  19   4   4        612.49        548.54        68.07 o                         
  20   4   4        509.81        400.26        57.61 o                         
  21   4   4      16076.08      15450.65       328.10 o                         
  22   4   4        304.79        228.28        68.96 o                         
  23   4   4       6911.35       7099.46       239.59 o                         
  24   4   4        294.78        290.31        78.92 o                         
  25   4   4       2957.76       3017.71       212.11 o                         
  26   4   4        595.60        593.18       104.06 o                         
  27   4   4      22517.10      22219.31       561.37 o                         
  28   4   4        723.23        731.14       112.18 o                         
  29   4   4        804.64        752.22       134.67 o                         
  30   4   4        104.28         39.92        99.91 o                         
  31   4   4       7338.33       7928.35       335.82 o                         
   1   5   4        194.21        150.62        29.30 o                         
   2   5   4      71653.00      74588.30      1112.37 o                         
   3   5   4        231.81        171.91        26.64 o                         
   4   5   4      45850.65      47249.42       753.87 o                         
   5   5   4       4487.05       5252.53       112.97 o                         
   6   5   4       5964.80       6138.18       134.12 o                         
   7   5   4       1487.37       1469.12        57.33 o                         
   8   5   4      64083.06      63124.31      1002.74 o                         
   9   5   4       4171.94       4399.05       106.34 o                         
  10   5   4      10351.84      10416.76       201.52 o                         
  11   5   4          7.20         67.69        29.82 o                         
  12   5   4      31422.68      32061.38       510.75 o                         
  13   5   4        128.77        222.51        32.63 o                         
  14   5   4      37105.49      36838.46       586.33 o                         
  15   5   4       2578.75       2367.79        87.29 o                         
  16   5   4        407.24        512.26        49.21 o                         
  17   5   4       1196.40       1127.35        69.96 o                         
  18   5   4      17720.56      17403.69       367.66 o                         
  19   5   4        870.55        909.85        74.23 o                         
  20   5   4      10687.70      10412.96       259.23 o                         
  21   5   4         17.39        -47.16        50.82 o                         
  22   5   4       3265.62       3076.66       158.40 o                         
  23   5   4        200.35         -8.92        89.95 o                         
  24   5   4      17940.47      17910.39       468.80 o                         
  25   5   4        953.47       1095.27       119.04 o                         
  26   5   4       3742.21       3823.17       205.27 o                         
  27   5   4          7.01         23.42        85.06 o                         
  28   5   4       3475.93       3238.71       194.37 o                         
  29   5   4        256.42        299.97       107.95 o                         
  30   5   4       8151.98       8655.50       371.33 o                         
  31   5   4        356.50        311.44       129.85 o                         
   0   6   4        128.74        415.94       129.55 o                         
   1   6   4      28711.15      28667.83       555.28 o                         
   2   6   4         99.54        114.64        23.09 o                         
   3   6   4       1262.04       1220.46        53.37 o                         
   4   6   4       9525.34      10550.06       196.15 o                         
   5   6   4      49883.38      52881.95       843.15 o                         
   6   6   4       1954.91       2171.80        72.17 o                         
   7   6   4       8217.23       8332.87       189.08 o                         
   8   6   4        583.92        549.11        40.38 o                         
   9   6   4       9382.64       9442.78       187.64 o                         
  10   6   4        854.41        907.62        48.92 o                         
  11   6   4      27859.87      28499.55       510.21 o                         
  12   6   4         94.02        120.45        37.82 o                         
  13   6   4         69.64         91.18        28.84 o                         
  14   6   4        396.20        413.49        51.82 o                         
  15   6   4      25385.24      25411.13       471.92 o                         
  16   6   4        140.12         87.20        65.90 o                         
  17   6   4      16966.72      15981.74       328.34 o                         
  18   6   4       2797.31       2913.60       139.05 o                         
  19   6   4        448.74        497.86        67.77 o                         
  20   6   4        679.00        733.38        85.99 o                         
  21   6   4       6588.61       6218.97       236.70 o                         
  22   6   4       1293.84       1529.43       172.31 o                         
  23   6   4       1606.69       1576.49       147.57 o                         
  24   6   4         27.51        -43.35        72.05 o                         
  25   6   4       1631.14       1491.07       138.06 o                         
  26   6   4         81.75        123.69       105.69 o                         
  27   6   4       7250.20       7199.43       291.86 o                         
  28   6   4        838.10        811.12       110.00 o                         
  29   6   4        455.87        456.66       103.91 o                         
  30   6   4        262.24        337.97       121.02 o                         
  31   6   4       1273.37       1258.63       173.47 o                         
   1   7   4         39.56         78.11        26.35 o                         
   2   7   4      91706.78      93248.99      1455.64 o                         
   3   7   4       3024.65       3043.85        82.28 o                         
   4   7   4      39355.75      40488.01       690.92 o                         
   5   7   4        322.48        384.83        42.20 o                         
   6   7   4      19841.11      21273.42       367.72 o                         
   7   7   4       3472.20       3982.51       103.55 o                         
   8   7   4      77594.23      78345.24      1239.01 o                         
   9   7   4        862.37        841.73        48.39 o                         
  10   7   4      10498.32      10405.35       220.93 o                         
  11   7   4        239.81        278.40        43.08 o                         
  12   7   4      28778.13      28926.44       523.28 o                         
  13   7   4       2035.27       2077.74        91.17 o                         
  14   7   4      49347.67      48876.62       861.15 o                         
  15   7   4       2303.26       2478.94       104.62 o                         
  16   7   4        608.99        599.98        65.85 o                         
  17   7   4        893.30       1079.64        92.63 o                         
  18   7   4      41451.43      42050.36       847.54 o                         
  19   7   4       1242.86       1482.43       106.39 o                         
  20   7   4      19852.32      19686.73       506.39 o                         
  21   7   4        355.54        365.99        90.54 o                         
  22   7   4       2244.05       1968.50       150.23 o                         
  23   7   4        977.98        930.69       113.89 o                         
  24   7   4      23631.95      23700.07       587.19 o                         
  25   7   4       1902.50       1943.79       154.48 o                         
  26   7   4       6783.07       6985.85       267.86 o                         
  27   7   4         34.71        -11.17        77.15 o                         
  28   7   4       7132.94       7100.89       306.87 o                         
  29   7   4         99.00        270.91       102.75 o                         
  30   7   4      13502.87      13750.95       459.57 o                         
   0   8   4       3861.60       3796.97       173.39 o                         
   1   8   4       3602.31       3483.87        93.28 o                         
   2   8   4          4.21        -12.83        23.20 o                         
   3   8   4       2679.99       2867.07        85.98 o                         
   4   8   4       3909.68       4305.74       117.73 o                         
   5   8   4      15342.78      15896.05       304.97 o                         
   6   8   4       2118.81       2240.31        96.46 o                         
   7   8   4       3615.55       3995.53       128.88 o                         
   8   8   4         92.41         55.98        31.13 o                         
   9   8   4       5424.22       5420.38       150.87 o                         
  10   8   4        280.95        270.66        51.90 o                         
  11   8   4        404.55        404.11        52.31 o                         
  12   8   4         32.23          7.64        39.76 o                         
  13   8   4        131.60         99.33        46.11 o                         
  14   8   4         96.66        132.98        47.43 o                         
  15   8   4        718.53        752.92        69.89 o                         
  16   8   4          2.82        -40.44        48.72 o                         
  17   8   4       2469.90       2322.71       125.92 o                         
  18   8   4          4.74         -7.87        56.26 o                         
  19   8   4        581.65        540.81       107.72 o                         
  20   8   4        405.81        336.51        88.18 o                         
  21   8   4       1603.59       1796.59       142.73 o                         
  22   8   4          2.80         -9.94        75.78 o                         
  23   8   4        289.44        190.54        80.85 o                         
  24   8   4        183.70        183.85        79.97 o                         
  25   8   4       1019.99        916.95       116.96 o                         
  26   8   4          4.33        119.57        93.48 o                         
  27   8   4       1214.37       1398.03       149.39 o                         
  28   8   4        220.52        241.71       109.14 o                         
  29   8   4          3.78        -38.87        97.60 o                         
  30   8   4        269.25        363.26       108.26 o                         
   1   9   4       4375.44       4408.08       104.91 o                         
   2   9   4      66981.84      66436.56      1007.97 o                         
   3   9   4       8384.58       8482.64       224.82 o                         
   4   9   4      43337.49      44245.97       685.91 o                         
   5   9   4         43.25          8.85        30.60 o                         
   6   9   4       5430.46       5285.44       130.07 o                         
   7   9   4       4732.22       5007.90       147.97 o                         
   8   9   4      79032.32      79975.13      1272.67 o                         
   9   9   4        459.52        493.46        56.42 o                         
  10   9   4      18284.83      18540.73       449.68 o                         
  11   9   4          3.23         38.94        47.94 o                         
  12   9   4      21208.12      21460.08       435.42 o                         
  13   9   4       1378.92       1573.03        90.44 o                         
  14   9   4      51290.97      53616.25      1048.14 o                         
  15   9   4       2637.20       2858.99       160.73 o                         
  16   9   4        334.12        268.82        63.00 o                         
  17   9   4        780.83        889.96        88.10 o                         
  18   9   4      35682.19      35362.63       739.91 o                         
  19   9   4        842.68        978.01       100.88 o                         
  20   9   4      21032.76      21085.35       492.96 o                         
  21   9   4        345.93        175.73        79.28 o                         
  22   9   4       2113.26       2159.31       230.52 o                         
  23   9   4       1766.40       1857.24       139.16 o                         
  24   9   4      26939.69      26776.53       610.36 o                         
  25   9   4       1538.42       1661.78       154.95 o                         
  26   9   4       3823.96       3890.16       225.79 o                         
  27   9   4         77.03         22.81        94.11 o                         
  28   9   4       8729.80       8528.76       345.06 o                         
  29   9   4        781.31        916.76       176.63 o                         
   0  10   4        902.95        867.96        81.75 o                         
   1  10   4         69.33         66.91        28.79 o                         
   2  10   4        265.64        288.20        36.47 o                         
   3  10   4        346.77        393.30        37.75 o                         
   4  10   4        365.02        428.06        37.03 o                         
   5  10   4       1524.63       1635.82        73.61 o                         
   6  10   4        240.91        250.66        41.13 o                         
   7  10   4       1888.01       1854.82        80.39 o                         
   8  10   4        225.18        319.84        48.87 o                         
   9  10   4       1983.72       2311.29       100.13 o                         
  10  10   4        229.99        153.62        53.96 o                         
  11  10   4         64.89         53.66        42.95 o                         
  12  10   4        371.83        261.17        52.56 o                         
  13  10   4        125.38         51.43        57.08 o                         
  14  10   4        761.45        702.03        71.70 o                         
  15  10   4        546.99        479.50        73.24 o                         
  16  10   4        121.01         50.49        55.13 o                         
  17  10   4        258.44        246.16        75.11 o                         
  18  10   4         95.23         40.36        73.58 o                         
  19  10   4         10.15        -88.77        66.17 o                         
  20  10   4          0.07       -125.23        62.61 o                         
  21  10   4        450.35        407.63        92.67 o                         
  22  10   4         62.59         -9.71        77.63 o                         
  23  10   4         20.14       -150.72        99.30 o                         
  24  10   4         83.00         13.23        96.00 o                         
  25  10   4         69.54         21.78        99.89 o                         
  26  10   4          3.11        -47.23        94.46 o                         
  27  10   4          7.32         86.58       101.66 o                         
  28  10   4         28.76         77.99       100.73 o                         
   1  11   4       8419.77       8197.12       167.20 o                         
   2  11   4      33208.58      32755.10       527.34 o                         
   3  11   4       1119.34       1068.42        57.59 o                         
   4  11   4      49945.84      49620.09       774.09 o                         
   5  11   4         18.72         62.17        38.26 o                         
   6  11   4       5473.07       5539.55       141.34 o                         
   7  11   4        699.78        642.91        62.14 o                         
   8  11   4      76980.91      78907.77      1332.34 o                         
   9  11   4       3387.41       3433.54       129.81 o                         
  10  11   4       5858.28       6005.25       170.99 o                         
  11  11   4        603.96        532.12        67.12 o                         
  12  11   4      13147.18      13554.50       309.46 o                         
  13  11   4       1675.22       1849.05       126.75 o                         
  14  11   4      46977.06      47833.90       897.06 o                         
  15  11   4        265.99        303.59        66.20 o                         
  16  11   4        932.39       1002.90       102.62 o                         
  17  11   4        175.59         40.65        65.71 o                         
  18  11   4      33992.38      34661.07       934.94 o                         
  19  11   4        812.82        802.59       103.04 o                         
  20  11   4      16176.18      16694.87       424.60 o                         
  21  11   4        650.35        551.36       123.65 o                         
  22  11   4       3435.04       3209.35       200.79 o                         
  23  11   4       1943.31       1922.69       168.82 o                         
  24  11   4      22056.53      22042.29       590.19 o                         
  25  11   4        356.40        562.23       119.53 o                         
  26  11   4       3595.02       3468.59       219.88 o                         
  27  11   4          4.52         59.50       105.46 o                         
   0  12   4       1568.20       1602.04       102.73 o                         
   1  12   4      10243.73      10286.47       202.20 o                         
   2  12   4       1331.71       1302.06        65.84 o                         
   3  12   4       4412.65       3920.05       112.36 o                         
   4  12   4       1458.86       1579.71        79.43 o                         
   5  12   4      12477.86      12715.94       255.06 o                         
   6  12   4        746.71        656.35        65.58 o                         
   7  12   4       5669.53       5703.86       161.56 o                         
   8  12   4        978.48       1060.49        77.14 o                         
   9  12   4       3545.51       3763.20       135.20 o                         
  10  12   4        157.63        100.79        53.11 o                         
  11  12   4       6428.98       6497.20       242.51 o                         
  12  12   4         62.04         15.49        52.72 o                         
  13  12   4        124.29        105.77        60.76 o                         
  14  12   4        223.34        255.64        64.67 o                         
  15  12   4       2123.30       2259.98       132.13 o                         
  16  12   4         18.97        -11.21        66.50 o                         
  17  12   4       2003.79       2044.41       141.98 o                         
  18  12   4        186.64         21.52        75.64 o                         
  19  12   4         26.39        -62.90        78.63 o                         
  20  12   4         17.58        -22.69        89.04 o                         
  21  12   4       3924.91       3832.91       224.40 o                         
  22  12   4        277.22        289.01       109.33 o                         
  23  12   4       3238.93       3002.27       207.16 o                         
  24  12   4        123.18        232.50       110.95 o                         
  25  12   4        946.57        922.27       138.86 o                         
  26  12   4        109.46        -52.37       101.15 o                         
  27  12   4       2379.51       2137.34       192.83 o                         
   1  13   4       2017.60       2103.32        86.17 o                         
   2  13   4      38315.09      37875.15       643.22 o                         
   3  13   4         93.38        101.20        45.62 o                         
   4  13   4      15531.63      15717.22       305.17 o                         
   5  13   4        574.03        553.13        70.75 o                         
   6  13   4       8504.91       8713.14       233.81 o                         
   7  13   4        411.64        395.06        61.67 o                         
   8  13   4      28935.74      29170.81       556.93 o                         
   9  13   4       2993.42       3072.85       136.23 o                         
  10  13   4       2852.38       3044.64       135.39 o                         
  11  13   4       1238.93       1233.79        93.03 o                         
  12  13   4      10109.40       9994.49       260.06 o                         
  13  13   4        748.43       1019.61        90.70 o                         
  14  13   4      30338.95      31499.10       631.03 o                         
  15  13   4        472.74        644.26        93.80 o                         
  16  13   4          1.96        -19.14        68.65 o                         
  17  13   4         26.73         11.36        84.95 o                         
  18  13   4      14754.56      14795.68       502.20 o                         
  19  13   4       1320.26       1456.81       147.78 o                         
  20  13   4       5708.35       5872.38       279.03 o                         
  21  13   4        403.13        344.93       112.57 o                         
  22  13   4        478.08        734.05       128.51 o                         
  23  13   4        920.08       1008.15       147.16 o                         
  24  13   4      14372.02      14708.49       458.32 o                         
  25  13   4        266.95        318.14       141.36 o                         
   0  14   4       2508.90       2451.93       228.78 o                         
   1  14   4      11077.61      10971.79       235.21 o                         
   2  14   4        410.66        393.73        56.35 o                         
   3  14   4       3277.83       3272.66       123.05 o                         
   4  14   4       1278.00       1230.80        85.66 o                         
   5  14   4      17369.18      17217.61       353.92 o                         
   6  14   4        453.38        352.64        60.66 o                         
   7  14   4       6424.50       6339.39       185.73 o                         
   8  14   4       1067.95        955.16        83.36 o                         
   9  14   4       4171.77       3781.61       153.74 o                         
  10  14   4        284.80        252.41        89.76 o                         
  11  14   4      14874.93      15710.90       430.99 o                         
  12  14   4        345.69        166.23        65.09 o                         
  13  14   4       2213.19       2296.92       139.78 o                         
  14  14   4         74.31         64.59        73.49 o                         
  15  14   4      10748.04      11064.09       418.00 o                         
  16  14   4        656.95        745.08       118.48 o                         
  17  14   4       7661.61       7419.93       305.30 o                         
  18  14   4        251.36        121.93       100.79 o                         
  19  14   4        557.70        530.47       120.94 o                         
  20  14   4          4.65        -46.76        94.51 o                         
  21  14   4       7680.01       6655.25       306.52 o                         
  22  14   4        589.10        427.99       128.92 o                         
  23  14   4       4323.33       4338.59       252.65 o                         
  24  14   4        155.59         74.76       109.14 o                         
   1  15   4        900.61        838.92        76.65 o                         
   2  15   4      17939.08      17866.93       346.82 o                         
   3  15   4        629.90        538.12        79.28 o                         
   4  15   4      14837.71      14241.76       308.07 o                         
   5  15   4         27.19        -34.69        52.52 o                         
   6  15   4       4735.17       4829.46       178.46 o                         
   7  15   4          8.43        -56.34        54.66 o                         
   8  15   4      21571.07      22390.48       472.72 o                         
   9  15   4        362.89        462.62        75.66 o                         
  10  15   4       1124.28       1159.34        96.55 o                         
  11  15   4          3.84        -70.18        56.84 o                         
  12  15   4       6334.95       6461.12       259.55 o                         
  13  15   4        448.38        341.19       101.08 o                         
  14  15   4      10425.85      10638.52       348.94 o                         
  15  15   4        462.99        491.50       117.57 o                         
  16  15   4          2.81        -54.42        88.87 o                         
  17  15   4        223.90        314.09       108.39 o                         
  18  15   4       8019.25       8557.72       331.78 o                         
  19  15   4          8.22          0.01        99.47 o                         
  20  15   4       1680.97       2024.17       179.04 o                         
  21  15   4         11.46        -29.66        96.58 o                         
  22  15   4       1364.88       1416.18       175.20 o                         
  23  15   4         11.68        -36.12       102.99 o                         
   0  16   4       1556.39       1790.41       151.42 o                         
   1  16   4      22292.65      21571.26       456.79 o                         
   2  16   4        164.46        128.46        63.71 o                         
   3  16   4       1134.50       1037.74        95.84 o                         
   4  16   4        204.53        269.19        68.01 o                         
   5  16   4      32189.16      31818.34       629.57 o                         
   6  16   4        589.74        643.34        83.34 o                         
   7  16   4      10926.73      10610.67       274.51 o                         
   8  16   4        282.86        222.72        95.58 o                         
   9  16   4       7327.86       7371.42       231.40 o                         
  10  16   4        921.10       1125.61       101.42 o                         
  11  16   4      27765.38      28120.44       627.89 o                         
  12  16   4        630.75        525.71       111.46 o                         
  13  16   4       1700.24       2037.26       164.23 o                         
  14  16   4          5.24        -87.61        84.54 o                         
  15  16   4      14119.11      14218.38       425.26 o                         
  16  16   4        572.69        586.47       121.60 o                         
  17  16   4      10142.38      10287.38       368.30 o                         
  18  16   4        379.25        391.37       121.22 o                         
  19  16   4        776.91        627.59       128.62 o                         
  20  16   4        728.27        595.23       136.61 o                         
  21  16   4      13186.44      13954.68       451.27 o                         
   1  17   4         21.89        -37.36        66.50 o                         
   2  17   4       1434.66       1164.99       105.80 o                         
   3  17   4        389.54        395.46        82.17 o                         
   4  17   4       1668.79       1699.46       123.78 o                         
   5  17   4         71.32        111.24        73.26 o                         
   6  17   4        516.00        564.79        83.17 o                         
   7  17   4        139.32        133.56        67.79 o                         
   8  17   4       4248.83       4307.84       230.26 o                         
   9  17   4        301.70        245.99        84.97 o                         
  10  17   4        158.70         90.15        82.96 o                         
  11  17   4        294.82         72.96        86.35 o                         
  12  17   4        421.64        401.41       109.15 o                         
  13  17   4       1024.02       1068.21       136.99 o                         
  14  17   4       1673.60       1402.49       155.77 o                         
  15  17   4         43.75          4.82       110.15 o                         
  16  17   4         48.00        -60.99        93.11 o                         
  17  17   4        323.52        239.23       114.79 o                         
  18  17   4       2235.26       2648.54       204.03 o                         
  19  17   4         40.79       -132.45       101.98 o                         
  20  17   4        426.06        132.02       113.98 o                         
   0  18   4        235.98        167.19       113.93 o                         
   1  18   4      18867.54      18600.11       477.06 o                         
   2  18   4        303.95        326.58        84.32 o                         
   3  18   4        577.33        640.06        99.69 o                         
   4  18   4        268.04        176.78        86.84 o                         
   5  18   4      23415.97      21965.24       510.63 o                         
   6  18   4       1761.35       1760.98       140.62 o                         
   7  18   4       7138.07       6808.41       276.68 o                         
   8  18   4        184.86         28.83        79.76 o                         
   9  18   4       4949.63       5107.10       226.49 o                         
  10  18   4       1929.22       1762.47       154.48 o                         
  11  18   4      23209.90      24081.97       616.51 o                         
  12  18   4        267.97        417.47       109.92 o                         
  13  18   4       1513.61       1500.80       155.93 o                         
  14  18   4         42.29         59.04       100.44 o                         
  15  18   4       8808.39       9065.81       350.97 o                         
  16  18   4        618.28        891.98       138.04 o                         
  17  18   4      11279.27      11522.53       403.86 o                         
  18  18   4        702.64        670.08       141.47 o                         
   1  19   4        342.55        115.12        87.76 o                         
   2  19   4        145.43         -6.35        80.34 o                         
   3  19   4         25.71        -68.26        76.29 o                         
   4  19   4        536.76        486.18        93.47 o                         
   5  19   4        149.89        182.62        96.59 o                         
   6  19   4          0.09        -97.30        81.63 o                         
   7  19   4         50.12       -123.53        87.89 o                         
   8  19   4         82.43       -113.90        94.28 o                         
   9  19   4         54.61         84.17       106.01 o                         
  10  19   4         52.11         -0.88       110.32 o                         
  11  19   4          7.83        -50.35        95.89 o                         
  12  19   4         10.05       -146.51        92.60 o                         
  13  19   4         12.46        -24.73        98.72 o                         
  14  19   4         28.14       -169.41        95.10 o                         
  15  19   4         42.28       -171.50        92.50 o                         
   0  20   4        595.35        679.88       170.47 o                         
   1  20   4       9932.22       8683.74       313.37 o                         
   2  20   4        176.05         80.22       110.21 o                         
   3  20   4         33.34          4.85       111.68 o                         
   4  20   4        972.69       1294.81       150.63 o                         
   5  20   4      16571.79      16543.91       500.69 o                         
   6  20   4       1056.48       1136.64       138.71 o                         
   7  20   4       5811.16       6430.14       522.34 o                         
   8  20   4          4.08       -198.33        99.17 o                         
   9  20   4       4863.39       4962.41       282.90 o                         
  10  20   4        878.22        790.01       152.63 o                         
  11  20   4      15593.61      15902.87       522.98 o                         
  12  20   4        585.20        501.43       142.04 o                         
   1  21   4         51.30        -56.51       128.68 o                         
   2  21   4       1540.65       1153.43       166.50 o                         
   3  21   4          2.57        -33.84       109.06 o                         
   4  21   4        654.26        345.64       125.78 o                         
   5  21   4         43.12         -2.14       110.84 o                         
   6  21   4        621.88        424.67       169.91 o                         
   7  21   4          5.66        -94.07       119.90 o                         
   8  21   4        397.71        290.49       129.69 o                         
   1   1   5      27523.79      28054.94       450.37 o                         
   2   1   5      68667.21      68369.73      1017.41 o                         
   3   1   5      70627.47      72964.04      1041.01 o                         
   4   1   5      43425.88      42971.93       682.46 o                         
   5   1   5         19.04         49.33        22.30 o                         
   6   1   5      17129.20      16498.52       283.03 o                         
   7   1   5      25246.77      23719.97       376.45 o                         
   8   1   5      73632.00      71637.37      1076.45 o                         
   9   1   5      50115.42      49851.27       763.09 o                         
  10   1   5      16055.00      15517.63       264.98 o                         
  11   1   5        589.60        777.86        45.40 o                         
  12   1   5      19321.89      19023.83       322.57 o                         
  13   1   5      47018.90      47993.63       747.97 o                         
  14   1   5      45158.96      44368.32       698.92 o                         
  15   1   5       2751.35       2750.22        95.19 o                         
  16   1   5       2378.86       2623.06       128.03 o                         
  17   1   5       5151.63       5227.55       148.32 o                         
  18   1   5      42780.11      43291.39       696.36 o                         
  19   1   5      29028.58      29087.17       492.32 o                         
  20   1   5      18860.02      18901.44       346.81 o                         
  21   1   5        899.75        953.70        74.11 o                         
  22   1   5       3043.42       3239.06       135.67 o                         
  23   1   5      10444.95      10855.55       304.70 o                         
  24   1   5      21570.16      21649.35       464.90 o                         
  25   1   5       4940.93       5568.28       240.76 o                         
  26   1   5       6317.15       6267.38       407.91 o                         
  27   1   5         56.50         -6.31        88.32 o                         
  28   1   5       7490.83       7493.41       400.23 o                         
  29   1   5       8123.01       7783.64       408.78 o                         
  30   1   5      10902.46      11653.36       880.08 o                         
  31   1   5       2379.24       2164.37       287.89 o                         
   0   2   5      20501.26      21230.99       546.97 o                         
   1   2   5      17498.04      17653.79       292.00 o                         
   2   2   5       2451.16       2516.21        61.65 o                         
   3   2   5      18705.68      19897.05       330.51 o                         
   4   2   5       7518.48       7569.27       144.20 o                         
   5   2   5      15071.78      15376.39       264.72 o                         
   6   2   5      10029.12      10192.43       187.87 o                         
   7   2   5       1998.47       1992.97        66.23 o                         
   8   2   5       2267.10       2561.77        78.65 o                         
   9   2   5       9654.97       9571.24       172.53 o                         
  10   2   5       8849.91       8765.81       165.20 o                         
  11   2   5       5231.96       5061.78       122.18 o                         
  12   2   5        661.79        559.67        43.01 o                         
  13   2   5       4980.48       5201.88       122.10 o                         
  14   2   5       1071.25        993.22        57.95 o                         
  15   2   5         37.44         16.57        34.24 o                         
  16   2   5       2894.00       2842.28       100.09 o                         
  17   2   5       4151.13       4137.85       122.07 o                         
  18   2   5        366.45        340.06        49.56 o                         
  19   2   5       1215.05       1119.23        72.27 o                         
  20   2   5        872.71        885.42        69.10 o                         
  21   2   5       4159.14       4251.51       152.02 o                         
  22   2   5       2114.15       2195.98       114.69 o                         
  23   2   5       2409.93       2088.47       125.09 o                         
  24   2   5         22.25        -56.64        65.19 o                         
  25   2   5        983.48       1138.83       121.65 o                         
  26   2   5       1249.40       1364.71       136.49 o                         
  27   2   5       1679.58       1818.40       160.44 o                         
  28   2   5        454.83        413.64       116.52 o                         
  29   2   5        335.38        355.76       116.82 o                         
  30   2   5        162.52        -34.19       149.08 o                         
  31   2   5        339.81        483.35       178.03 o                         
   1   3   5      11176.31      11220.90       234.13 o                         
   2   3   5      79857.68      80470.82      1196.57 o                         
   3   3   5      42634.89      42811.76       650.08 o                         
   4   3   5      34006.79      33399.05       538.19 o                         
   5   3   5        387.79        366.10        39.50 o                         
   6   3   5       5179.63       5148.33       110.95 o                         
   7   3   5      13835.11      12848.29       231.70 o                         
   8   3   5      68670.49      68541.52      1080.46 o                         
   9   3   5      19881.72      19201.83       314.68 o                         
  10   3   5       4983.98       4712.71       105.36 o                         
  11   3   5          6.04         49.70        25.73 o                         
  12   3   5      20614.87      19988.97       336.17 o                         
  13   3   5      18288.58      17031.52       295.96 o                         
  14   3   5      19997.44      19347.35       332.41 o                         
  15   3   5       4940.80       4930.00       124.31 o                         
  16   3   5       1382.02       1283.31        68.87 o                         
  17   3   5        693.68        697.11        66.03 o                         
  18   3   5       9181.79       8819.92       190.04 o                         
  19   3   5      16357.74      15987.14       312.65 o                         
  20   3   5      16963.18      16098.09       337.89 o                         
  21   3   5       2921.96       2692.12       133.46 o                         
  22   3   5       3358.70       3332.63       153.79 o                         
  23   3   5       5810.17       5497.76       202.50 o                         
  24   3   5      21424.96      21283.23       497.23 o                         
  25   3   5       8635.20       8397.52       282.60 o                         
  26   3   5       3171.48       3300.31       190.28 o                         
  27   3   5         40.94        -47.50        75.97 o                         
  28   3   5       3993.78       4088.83       230.47 o                         
  29   3   5       6931.22       6930.62       339.13 o                         
  30   3   5       8846.87       9577.56       495.62 o                         
  31   3   5       2671.47       2736.67       294.44 o                         
   0   4   5      26956.37      26607.52       616.45 o                         
   1   4   5      33367.18      34165.90       583.34 o                         
   2   4   5       1095.31       1187.61        53.89 o                         
   3   4   5      12344.25      13527.43       354.08 o                         
   4   4   5       4110.50       4002.86        92.98 o                         
   5   4   5      34114.79      33763.87       521.19 o                         
   6   4   5      11388.92      10599.37       184.79 o                         
   7   4   5      16418.36      16941.79       278.75 o                         
   8   4   5       1556.84       1565.49        76.33 o                         
   9   4   5       5855.45       5549.08       114.07 o                         
  10   4   5      14348.92      14373.42       246.68 o                         
  11   4   5      17344.36      17439.82       294.20 o                         
  12   4   5       8465.13       8518.18       166.04 o                         
  13   4   5         45.43         -3.19        26.30 o                         
  14   4   5        968.90       1037.48        55.03 o                         
  15   4   5       6967.98       6679.41       147.33 o                         
  16   4   5       8835.70       8845.21       193.60 o                         
  17   4   5       7875.25       7683.13       177.78 o                         
  18   4   5       1630.93       1742.55        93.09 o                         
  19   4   5        334.98        280.11        63.54 o                         
  20   4   5       3209.57       3082.36       142.08 o                         
  21   4   5       5462.00       5545.58       197.90 o                         
  22   4   5       4200.46       4480.98       193.32 o                         
  23   4   5       3297.38       3059.60       160.82 o                         
  24   4   5         35.54         -1.96        69.69 o                         
  25   4   5       1425.02       1215.55       113.43 o                         
  26   4   5       1642.42       1480.53       133.16 o                         
  27   4   5       4577.96       4321.63       240.50 o                         
  28   4   5       2309.03       2436.93       203.57 o                         
  29   4   5        243.91        267.06       118.45 o                         
  30   4   5         68.55         15.56       110.76 o                         
  31   4   5       1796.10       1852.74       190.45 o                         
   1   5   5       3671.30       3553.84       106.82 o                         
   2   5   5      43631.83      45686.71       695.98 o                         
   3   5   5      20827.01      21489.78       343.87 o                         
   4   5   5      14940.85      15488.68       295.49 o                         
   5   5   5        781.26        662.68        40.82 o                         
   6   5   5       7758.07       8068.09       160.26 o                         
   7   5   5       9905.93       9670.94       186.88 o                         
   8   5   5      35733.62      35478.16       582.97 o                         
   9   5   5      15133.77      15309.61       275.86 o                         
  10   5   5       6183.00       6295.09       139.20 o                         
  11   5   5        946.30        876.66        40.36 o                         
  12   5   5      17977.18      17997.96       305.80 o                         
  13   5   5      17337.68      17117.69       295.40 o                         
  14   5   5      41906.64      40817.36       646.49 o                         
  15   5   5       2354.14       2269.04       100.72 o                         
  16   5   5       1011.70        915.84        66.99 o                         
  17   5   5       1303.49       1265.15        78.53 o                         
  18   5   5      12965.08      12776.24       300.92 o                         
  19   5   5       9558.50       9282.18       241.74 o                         
  20   5   5       2347.94       2231.19       124.25 o                         
  21   5   5        452.72        427.82        79.01 o                         
  22   5   5       3246.55       3135.00       163.20 o                         
  23   5   5       4358.27       4334.71       194.12 o                         
  24   5   5       9027.89       9097.72       281.68 o                         
  25   5   5       3303.01       3333.66       192.18 o                         
  26   5   5       3785.38       3529.07       198.86 o                         
  27   5   5         70.67         48.67        89.78 o                         
  28   5   5        485.27        611.81       132.26 o                         
  29   5   5       1779.30       1866.85       223.85 o                         
  30   5   5       4585.13       4814.97       287.92 o                         
  31   5   5       1211.27       1225.82       166.30 o                         
   0   6   5      41440.21      41487.46       901.90 o                         
   1   6   5      45333.51      46225.05       705.85 o                         
   2   6   5        731.85        771.22        52.68 o                         
   3   6   5      22356.80      24312.88       409.84 o                         
   4   6   5       8911.60       8740.00       159.75 o                         
   5   6   5      40483.03      42021.45       681.99 o                         
   6   6   5      15344.17      14726.50       309.70 o                         
   7   6   5      20492.66      20663.56       358.15 o                         
   8   6   5        760.02        736.22        46.03 o                         
   9   6   5       9290.17       9508.20       189.98 o                         
  10   6   5      20753.94      20525.21       360.73 o                         
  11   6   5      39694.84      39120.21       647.67 o                         
  12   6   5       9281.70       9421.74       194.25 o                         
  13   6   5       2287.95       2115.64        89.86 o                         
  14   6   5        558.99        634.53        56.98 o                         
  15   6   5      25322.18      25127.99       470.16 o                         
  16   6   5      13332.85      13055.60       278.05 o                         
  17   6   5      14813.94      14287.28       373.50 o                         
  18   6   5       4650.14       4620.73       196.33 o                         
  19   6   5        258.66        249.15        69.13 o                         
  20   6   5       3447.48       3562.84       169.52 o                         
  21   6   5      20615.99      19729.56       462.14 o                         
  22   6   5      11160.12      11293.83       441.88 o                         
  23   6   5       9872.30       9688.94       325.34 o                         
  24   6   5        315.66        323.82        92.07 o                         
  25   6   5       2740.76       2607.10       176.37 o                         
  26   6   5       4308.28       4278.45       309.95 o                         
  27   6   5       7323.73       7507.29       308.81 o                         
  28   6   5       4242.92       4212.18       245.31 o                         
  29   6   5        777.47        884.54       141.84 o                         
  30   6   5        167.18        242.53        97.93 o                         
   1   7   5       4620.37       4810.68       112.09 o                         
   2   7   5       2411.75       2341.86        92.26 o                         
   3   7   5      10334.75      10958.26       195.90 o                         
   4   7   5       4999.36       5012.63       118.09 o                         
   5   7   5         25.34         17.00        27.98 o                         
   6   7   5        873.84        894.82        51.84 o                         
   7   7   5       3108.95       3220.57        94.99 o                         
   8   7   5       9916.39       9560.53       191.87 o                         
   9   7   5       5519.76       5688.37       133.17 o                         
  10   7   5       3706.43       3710.31       116.74 o                         
  11   7   5         99.48        114.40        33.76 o                         
  12   7   5       3552.13       3326.78       127.97 o                         
  13   7   5       8391.01       8189.33       194.52 o                         
  14   7   5       6041.89       5955.37       200.87 o                         
  15   7   5       1109.05       1066.18        72.64 o                         
  16   7   5        248.81        205.29        60.06 o                         
  17   7   5       1524.07       1351.54        95.62 o                         
  18   7   5       1044.14        980.56        96.47 o                         
  19   7   5       3063.57       3168.98       159.94 o                         
  20   7   5       1305.64       1194.82       115.02 o                         
  21   7   5         14.11        -18.54        72.32 o                         
  22   7   5        661.37        605.55       109.86 o                         
  23   7   5       1590.79       1531.79       135.77 o                         
  24   7   5       5154.76       4976.49       234.32 o                         
  25   7   5        942.09       1089.44       125.49 o                         
  26   7   5        187.48         96.81        93.62 o                         
  27   7   5         61.92         95.20        90.20 o                         
  28   7   5        145.67         44.80        88.84 o                         
  29   7   5       1160.57       1214.83       157.12 o                         
  30   7   5        354.24        282.47       120.27 o                         
   0   8   5      55124.74      56609.57      1222.14 o                         
   1   8   5      28946.25      27931.33       469.59 o                         
   2   8   5       5246.72       5544.31       126.56 o                         
   3   8   5       2170.77       2308.92       106.55 o                         
   4   8   5      18853.27      18722.84       327.49 o                         
   5   8   5      39523.19      39612.64       688.27 o                         
   6   8   5      33639.29      35403.93       589.22 o                         
   7   8   5      20499.97      22103.46       404.22 o                         
   8   8   5        391.35        483.38        44.46 o                         
   9   8   5      10417.36      10258.52       208.09 o                         
  10   8   5      30291.21      30900.58       557.09 o                         
  11   8   5      37822.97      37395.00       719.17 o                         
  12   8   5       9769.48       9904.76       223.02 o                         
  13   8   5       3003.00       2901.19       117.24 o                         
  14   8   5       2242.57       2132.89        99.67 o                         
  15   8   5      20047.05      19244.60       471.69 o                         
  16   8   5      19319.10      19020.42       502.40 o                         
  17   8   5      18292.47      17764.23       446.76 o                         
  18   8   5       1622.77       1600.14       125.64 o                         
  19   8   5         78.93         -6.12        69.04 o                         
  20   8   5       4907.51       4722.01       219.17 o                         
  21   8   5      22110.20      20928.71       533.22 o                         
  22   8   5      12567.90      11992.59       361.38 o                         
  23   8   5       8943.71       8826.58       347.16 o                         
  24   8   5         63.25         16.78        84.16 o                         
  25   8   5       1583.01       1523.23       145.79 o                         
  26   8   5       7118.31       7696.16       288.47 o                         
  27   8   5       8866.79       8790.25       307.02 o                         
  28   8   5       2278.09       2553.71       194.70 o                         
  29   8   5       1104.40        845.93       160.61 o                         
   1   9   5        345.97        314.00        34.73 o                         
   2   9   5       3520.79       3286.58        91.23 o                         
   3   9   5       1547.67       1585.11        86.60 o                         
   4   9   5        184.33        284.17        30.90 o                         
   5   9   5        150.64        159.08        39.63 o                         
   6   9   5       1660.46       1501.43        74.16 o                         
   7   9   5        812.75        829.86        59.18 o                         
   8   9   5       3803.78       3607.76       115.24 o                         
   9   9   5         71.89         45.34        44.17 o                         
  10   9   5        484.47        446.83        57.52 o                         
  11   9   5          8.42         -1.86        41.87 o                         
  12   9   5        130.43         46.98        46.03 o                         
  13   9   5         65.19         58.40        46.10 o                         
  14   9   5        474.90        548.88        65.83 o                         
  15   9   5         40.53        -28.10        62.04 o                         
  16   9   5        300.87        238.51        79.30 o                         
  17   9   5         56.29        -34.26        68.45 o                         
  18   9   5        124.16         22.22        69.86 o                         
  19   9   5          8.97        -90.50        66.25 o                         
  20   9   5         21.12         94.97        79.99 o                         
  21   9   5         37.63       -132.77        74.66 o                         
  22   9   5          2.36       -127.60        68.65 o                         
  23   9   5          3.83        116.80        80.07 o                         
  24   9   5       1146.02       1095.07       122.15 o                         
  25   9   5         46.91         65.88        80.42 o                         
  26   9   5         40.91         88.84        93.33 o                         
  27   9   5         58.83        -34.10        94.84 o                         
  28   9   5         22.44        -63.31        93.71 o                         
  29   9   5         50.32        121.23       115.12 o                         
   0  10   5      35042.04      34880.33       785.80 o                         
   1  10   5      20712.16      20831.11       350.14 o                         
   2  10   5       3901.85       3701.29       100.37 o                         
   3  10   5       3083.89       2942.41       105.83 o                         
   4  10   5       8012.79       8059.76       175.92 o                         
   5  10   5      43475.98      43823.34       725.66 o                         
   6  10   5      24300.84      24042.32       425.10 o                         
   7  10   5      29256.60      29831.27       542.88 o                         
   8  10   5        503.58        575.41        63.49 o                         
   9  10   5       8121.50       8436.86       201.83 o                         
  10  10   5      21763.60      22331.82       483.80 o                         
  11  10   5      46529.61      47921.26       889.48 o                         
  12  10   5      16391.07      16560.10       358.15 o                         
  13  10   5       3122.52       3129.89       134.88 o                         
  14  10   5       1414.45       1654.19       210.38 o                         
  15  10   5      19107.70      19351.72       482.71 o                         
  16  10   5      21787.14      21757.89       496.44 o                         
  17  10   5      24710.02      24996.16       557.33 o                         
  18  10   5       1217.22       1084.79       119.84 o                         
  19  10   5        595.26        524.04        90.65 o                         
  20  10   5       5570.63       5828.69       258.44 o                         
  21  10   5      22601.40      23285.85       541.82 o                         
  22  10   5      10663.27      11158.05       408.86 o                         
  23  10   5       4168.74       3920.27       198.60 o                         
  24  10   5          2.20        103.91        95.04 o                         
  25  10   5       5465.81       5656.77       352.60 o                         
  26  10   5       6648.24       7178.99       314.97 o                         
  27  10   5       8492.71       8037.78       364.82 o                         
  28  10   5       2274.47       2022.84       179.77 o                         
   1  11   5       4875.43       4775.56       118.93 o                         
   2  11   5       3319.01       3308.95       101.34 o                         
   3  11   5       4643.76       4619.02       170.79 o                         
   4  11   5       9669.70       9534.35       243.49 o                         
   5  11   5         34.70         55.48        39.84 o                         
   6  11   5        988.43        929.80        67.24 o                         
   7  11   5       2005.33       2132.49       100.26 o                         
   8  11   5       1100.19       1145.64        78.14 o                         
   9  11   5       1035.24       1046.82        76.27 o                         
  10  11   5        117.47         44.42        45.11 o                         
  11  11   5        583.83        496.52        63.26 o                         
  12  11   5       3057.70       3228.85       136.77 o                         
  13  11   5       1008.80        996.99       109.47 o                         
  14  11   5       1329.21       1305.59       104.37 o                         
  15  11   5        313.94        224.40        73.18 o                         
  16  11   5        119.05        -14.22        66.88 o                         
  17  11   5        349.82        373.31        87.06 o                         
  18  11   5         20.64         64.97        73.61 o                         
  19  11   5        347.35        557.15        96.23 o                         
  20  11   5        352.14        314.72        88.98 o                         
  21  11   5         94.67        103.46        79.38 o                         
  22  11   5        481.60        454.71       109.50 o                         
  23  11   5        198.14         45.09        97.50 o                         
  24  11   5        275.08        279.38       106.91 o                         
  25  11   5        384.07        308.07       113.18 o                         
  26  11   5        207.39        307.70       112.47 o                         
  27  11   5         29.24        -30.36        99.76 o                         
   0  12   5      28259.22      26321.52       619.84 o                         
   1  12   5      25040.94      24298.09       407.97 o                         
   2  12   5       1421.01       1367.69        75.39 o                         
   3  12   5        759.29        762.38        61.40 o                         
   4  12   5       8257.64       8130.25       185.23 o                         
   5  12   5      34458.54      34459.38       591.28 o                         
   6  12   5      11946.15      12264.66       267.95 o                         
   7  12   5       3920.97       4259.74       142.68 o                         
   8  12   5         10.12         32.72        56.37 o                         
   9  12   5       6075.12       6500.63       181.81 o                         
  10  12   5      15298.65      15475.90       326.30 o                         
  11  12   5      24007.28      24559.22       502.00 o                         
  12  12   5       6510.61       6724.54       204.04 o                         
  13  12   5       2048.21       1780.43       122.94 o                         
  14  12   5       1468.74       1608.09       120.35 o                         
  15  12   5      20613.57      21735.82       500.00 o                         
  16  12   5       9774.00       9738.37       446.25 o                         
  17  12   5      18098.56      19035.58       537.52 o                         
  18  12   5       1402.92       1562.47       142.01 o                         
  19  12   5       1182.39        974.80       115.29 o                         
  20  12   5       2042.86       2085.11       156.45 o                         
  21  12   5       7204.16       7024.74       303.71 o                         
  22  12   5       7726.55       7681.19       318.64 o                         
  23  12   5       3822.48       3880.04       245.81 o                         
  24  12   5         89.24         82.61       103.04 o                         
  25  12   5       1628.82       1587.95       162.77 o                         
  26  12   5       3538.71       3558.42       226.31 o                         
   1  13   5        608.51        638.66        59.78 o                         
   2  13   5       7662.22       7495.34       177.81 o                         
   3  13   5       4463.99       4400.95       138.12 o                         
   4  13   5       8564.11       8654.90       197.57 o                         
   5  13   5        855.70        650.15        75.76 o                         
   6  13   5       2121.61       2068.97       105.66 o                         
   7  13   5       4050.30       4261.97       150.84 o                         
   8  13   5       4732.36       4764.22       167.39 o                         
   9  13   5       2972.38       2939.71       135.55 o                         
  10  13   5       2107.45       2175.03       123.81 o                         
  11  13   5         50.35         84.96        57.01 o                         
  12  13   5       8435.91       8352.80       305.39 o                         
  13  13   5       3483.48       3766.87       226.22 o                         
  14  13   5       6745.82       6751.68       279.45 o                         
  15  13   5       2647.70       2277.25       170.48 o                         
  16  13   5         94.54         19.34        75.65 o                         
  17  13   5        814.43       1026.52       113.82 o                         
  18  13   5       3903.33       3808.89       197.15 o                         
  19  13   5       3140.49       3030.12       198.10 o                         
  20  13   5       2368.33       2838.13       194.72 o                         
  21  13   5        388.59        371.20       108.24 o                         
  22  13   5        845.17        703.69       123.00 o                         
  23  13   5       1315.93       1350.76       153.18 o                         
  24  13   5       1591.80       1669.50       164.56 o                         
  25  13   5       2273.97       2336.55       197.26 o                         
   0  14   5      10081.89       9120.99       318.37 o                         
   1  14   5      14596.14      14203.64       303.96 o                         
   2  14   5       1520.61       1531.11        85.14 o                         
   3  14   5        972.72       1027.43        87.05 o                         
   4  14   5       3336.17       3346.90       134.26 o                         
   5  14   5      18235.68      18242.77       390.07 o                         
   6  14   5       6493.39       6485.53       187.13 o                         
   7  14   5       2755.91       2790.22       155.08 o                         
   8  14   5         14.19        -89.46        56.70 o                         
   9  14   5       4203.59       4253.82       161.81 o                         
  10  14   5       5309.90       5202.27       191.58 o                         
  11  14   5       7277.60       7453.93       244.97 o                         
  12  14   5       4709.44       4664.69       197.36 o                         
  13  14   5        701.84        570.53        94.42 o                         
  14  14   5        372.98        435.70        90.40 o                         
  15  14   5       7049.73       7236.74       262.52 o                         
  16  14   5       5642.14       5774.29       236.13 o                         
  17  14   5       9556.82       9842.50       339.27 o                         
  18  14   5        873.45        697.65       122.75 o                         
  19  14   5         73.47        -40.90        88.84 o                         
  20  14   5       1105.50        911.55       179.40 o                         
  21  14   5       3656.81       4010.79       238.88 o                         
  22  14   5       5018.78       5088.66       273.02 o                         
  23  14   5       2281.89       2363.57       198.59 o                         
  24  14   5          9.75       -191.56        95.78 o                         
   1  15   5       1167.79       1167.92        89.10 o                         
   2  15   5      12057.42      11730.12       273.97 o                         
   3  15   5       9591.74       9517.81       250.33 o                         
   4  15   5       7840.64       7970.34       211.15 o                         
   5  15   5        947.75       1056.45        85.89 o                         
   6  15   5       1337.98       1484.43        98.99 o                         
   7  15   5       7456.45       7383.27       216.03 o                         
   8  15   5      11989.68      12635.02       307.25 o                         
   9  15   5       5823.32       6265.45       265.31 o                         
  10  15   5       5028.94       4919.55       202.57 o                         
  11  15   5         62.40         31.51        70.79 o                         
  12  15   5      10901.50      11197.12       316.52 o                         
  13  15   5       6644.89       7009.37       250.84 o                         
  14  15   5      10009.87      10111.28       306.45 o                         
  15  15   5       2233.54       2388.90       177.34 o                         
  16  15   5         66.94        124.67        96.09 o                         
  17  15   5       1845.03       1937.17       169.56 o                         
  18  15   5       6288.98       6350.85       293.30 o                         
  19  15   5       4557.35       4508.46       244.52 o                         
  20  15   5       4791.63       4839.54       260.58 o                         
  21  15   5        312.94        196.78       117.34 o                         
  22  15   5        473.33        405.35       124.08 o                         
   0  16   5       4002.25       3901.58       249.75 o                         
   1  16   5       5202.89       5136.81       191.67 o                         
   2  16   5        686.45        598.83        88.60 o                         
   3  16   5        125.83        166.13        66.85 o                         
   4  16   5       1430.91       1310.90       102.49 o                         
   5  16   5       7904.50       7833.24       255.36 o                         
   6  16   5       3394.55       3269.73       150.19 o                         
   7  16   5       3976.56       4173.07       180.15 o                         
   8  16   5          0.43       -107.27        71.57 o                         
   9  16   5       3284.61       3569.36       176.23 o                         
  10  16   5       3113.80       3126.77       165.28 o                         
  11  16   5       3911.00       3942.05       189.62 o                         
  12  16   5       1744.74       1924.93       145.71 o                         
  13  16   5        380.11        363.39       106.66 o                         
  14  16   5        609.17        406.30       125.24 o                         
  15  16   5       1381.18       1433.39       148.12 o                         
  16  16   5       2427.65       2260.04       182.52 o                         
  17  16   5       1627.32       1391.91       170.94 o                         
  18  16   5          7.92       -129.39       116.78 o                         
  19  16   5        135.49         47.16       103.60 o                         
  20  16   5        762.71        667.93       133.75 o                         
  21  16   5       3513.57       3736.31       270.92 o                         
   1  17   5       3242.65       3045.86       153.48 o                         
   2  17   5      18952.53      18081.51       423.55 o                         
   3  17   5      12154.83      12209.30       310.00 o                         
   4  17   5       9793.58       9671.32       282.20 o                         
   5  17   5        237.41        304.69        79.39 o                         
   6  17   5       2148.52       2097.74       136.98 o                         
   7  17   5       6447.99       6531.89       274.01 o                         
   8  17   5      13684.17      14014.45       365.04 o                         
   9  17   5       6214.75       6017.24       245.68 o                         
  10  17   5       3186.09       3002.52       171.08 o                         
  11  17   5          5.46        -85.50        85.34 o                         
  12  17   5       3234.71       3458.12       207.76 o                         
  13  17   5       6878.58       6622.72       294.87 o                         
  14  17   5      13576.68      13735.35       420.35 o                         
  15  17   5       2476.18       2415.90       196.91 o                         
  16  17   5         36.20        -31.58       104.40 o                         
  17  17   5       1404.79       1141.69       146.30 o                         
  18  17   5       7844.08       8019.02       330.64 o                         
  19  17   5       6340.07       7019.53       320.76 o                         
   0  18   5       1158.96       1211.28       165.78 o                         
   1  18   5        423.92        287.80        84.89 o                         
   2  18   5         55.92       -110.48        73.51 o                         
   3  18   5        250.90        150.22        78.06 o                         
   4  18   5        124.85        138.71        78.46 o                         
   5  18   5        686.27        569.64        94.55 o                         
   6  18   5         56.50         98.95        76.95 o                         
   7  18   5        398.09        268.17        92.97 o                         
   8  18   5          0.01        -23.99        97.48 o                         
   9  18   5          3.43         57.50       101.53 o                         
  10  18   5        609.49        484.43       119.01 o                         
  11  18   5        301.61        315.56       104.09 o                         
  12  18   5          3.10        -99.49       119.19 o                         
  13  18   5         14.44         97.17       101.09 o                         
  14  18   5         39.71         43.75       103.02 o                         
  15  18   5        380.27        521.31       122.10 o                         
  16  18   5         45.35        -39.88        98.52 o                         
  17  18   5        148.86        251.95       114.42 o                         
   1  19   5       2053.81       2141.69       154.90 o                         
   2  19   5      11667.55      11307.19       429.32 o                         
   3  19   5       9722.93       8932.15       305.17 o                         
   4  19   5       5107.62       5278.88       270.37 o                         
   5  19   5        291.41        131.12        84.05 o                         
   6  19   5       1261.89       1141.13       149.44 o                         
   7  19   5       6730.00       7109.88       320.03 o                         
   8  19   5      11823.79      12122.24       424.59 o                         
   9  19   5       5161.55       5202.03       284.93 o                         
  10  19   5       1470.46       1522.39       172.80 o                         
  11  19   5        112.57         74.37       107.74 o                         
  12  19   5       4316.81       4275.17       270.38 o                         
  13  19   5       7599.57       7802.52       414.31 o                         
  14  19   5       8851.17      10283.03       370.56 o                         
   0  20   5         65.20        132.21       133.99 o                         
   1  20   5          4.41        -88.86        86.97 o                         
   2  20   5        269.63        114.59        96.53 o                         
   3  20   5         23.85       -184.46        92.23 o                         
   4  20   5        112.65         34.07       119.50 o                         
   5  20   5         97.08        -19.29       118.75 o                         
   6  20   5        477.79        448.08       161.22 o                         
   7  20   5        467.97        475.31       127.63 o                         
   8  20   5         19.05        -53.20       105.10 o                         
   9  20   5        552.71        448.57       135.37 o                         
  10  20   5        101.44       -117.82       111.47 o                         
  11  20   5        145.46        137.09       141.45 o                         
   1  21   5       1384.76       1126.64       158.03 o                         
   2  21   5       8418.35       8324.98       382.47 o                         
   3  21   5       5817.09       5626.72       550.63 o                         
   4  21   5       5942.87       5642.53       354.82 o                         
   5  21   5        430.63        252.22       166.91 o                         
   6  21   5        945.44        648.48       157.77 o                         
   0   0   6     134581.41     136578.70      4034.30 o                         
   1   0   6      22660.29      22786.85       505.59 o                         
   2   0   6      13323.12      12987.43       308.10 o                         
   3   0   6        775.60        846.15        52.67 o                         
   4   0   6      83370.09      84250.41      1778.54 o                         
   5   0   6      23993.42      22976.74       518.07 o                         
   6   0   6      94465.64      91932.53      1941.17 o                         
   7   0   6       1807.50       1515.76        78.11 o                         
   8   0   6        888.80       1170.70        70.49 o                         
   9   0   6      12393.55      13158.53       559.67 o                         
  10   0   6      71332.84      72305.08      1740.25 o                         
  11   0   6      25339.02      25761.35       595.40 o                         
  12   0   6      26097.72      25446.12       593.45 o                         
  13   0   6       5454.83       5549.09       183.36 o                         
  14   0   6       3096.83       3254.94       143.80 o                         
  15   0   6      22068.67      21777.55       529.63 o                         
  16   0   6      50042.81      49574.52      1108.62 o                         
  17   0   6       6570.82       6285.71       217.36 o                         
  18   0   6       7803.18       7704.52       252.79 o                         
  19   0   6        719.19        883.46        93.51 o                         
  20   0   6      17466.93      17159.38       506.27 o                         
  21   0   6       9606.18       9470.65       334.66 o                         
  22   0   6      31294.18      32145.12       858.37 o                         
  23   0   6       6560.18       6541.48       404.52 o                         
  24   0   6       1636.06       1560.30       191.95 o                         
  25   0   6       1553.67       1732.13       217.90 o                         
  26   0   6      16645.92      18001.15       917.40 o                         
  27   0   6       2891.66       2861.33       285.73 o                         
  28   0   6       9421.41      11487.54       733.59 o                         
  29   0   6        131.38        126.68       183.49 o                         
  30   0   6       2252.06       1863.98       315.01 o                         
  31   0   6       1852.68       2608.43       368.15 o                         
   1   1   6       2113.18       2201.50        59.39 o                         
   2   1   6        478.72        502.90        30.11 o                         
   3   1   6       7059.18       7187.90       132.35 o                         
   4   1   6         65.58         84.43        23.79 o                         
   5   1   6         57.14         83.41        26.90 o                         
   6   1   6        627.60        693.63        42.17 o                         
   7   1   6        289.48        225.67        34.10 o                         
   8   1   6        981.94       1018.65        51.87 o                         
   9   1   6       1016.48        963.22        44.51 o                         
  10   1   6        109.81        120.41        27.47 o                         
  11   1   6        275.08        302.36        34.60 o                         
  12   1   6        610.29        654.16        46.04 o                         
  13   1   6       3693.75       3522.46       102.50 o                         
  14   1   6       1193.45       1260.74        64.41 o                         
  15   1   6        856.71        941.92        60.00 o                         
  16   1   6        281.02        320.07        47.34 o                         
  17   1   6          4.84         32.35        40.10 o                         
  18   1   6        938.77        983.92        68.38 o                         
  19   1   6       1577.38       1547.88        88.47 o                         
  20   1   6       1106.35       1000.64        77.82 o                         
  21   1   6          1.93        -85.51        50.29 o                         
  22   1   6        465.03        374.84        87.42 o                         
  23   1   6        758.88        618.88        90.16 o                         
  24   1   6        206.11        190.31        77.54 o                         
  25   1   6        840.97        741.15       105.57 o                         
  26   1   6        113.58         22.50        83.73 o                         
  27   1   6          0.18       -168.91        98.22 o                         
  28   1   6          8.88       -139.62       121.94 o                         
  29   1   6        503.36        562.89       176.82 o                         
  30   1   6        440.23        257.18       158.47 o                         
  31   1   6         83.57        -44.45       137.27 o                         
   0   2   6     106924.95     104015.40      2180.93 o                         
   1   2   6      14298.44      13868.69       230.68 o                         
   2   2   6      13915.24      13509.98       246.38 o                         
   3   2   6       6094.24       6978.17       129.92 o                         
   4   2   6      42982.48      41833.84       669.30 o                         
   5   2   6      12930.62      12521.98       225.86 o                         
   6   2   6      89325.05      88033.80      1376.38 o                         
   7   2   6       8622.39       8570.62       168.78 o                         
   8   2   6        545.89        485.92        39.69 o                         
   9   2   6       5982.42       6093.83       136.57 o                         
  10   2   6      56592.82      54641.52       879.26 o                         
  11   2   6      11533.74      11284.08       206.20 o                         
  12   2   6      24833.95      23990.12       396.79 o                         
  13   2   6       4410.34       4168.97       109.08 o                         
  14   2   6       1629.79       1633.10        93.85 o                         
  15   2   6       3758.12       3617.87       120.80 o                         
  16   2   6      50639.71      50904.31       842.72 o                         
  17   2   6       9751.39       9855.18       208.87 o                         
  18   2   6       6342.52       6470.11       169.93 o                         
  19   2   6          2.06         26.28        48.66 o                         
  20   2   6      14329.04      13984.83       305.43 o                         
  21   2   6       9668.87       9578.79       256.37 o                         
  22   2   6      25815.38      25739.71       572.09 o                         
  23   2   6       3193.13       3161.57       167.08 o                         
  24   2   6        667.17        690.24       100.49 o                         
  25   2   6       1869.55       1935.13       143.23 o                         
  26   2   6      13836.31      14366.52       444.77 o                         
  27   2   6       2855.42       3037.85       235.68 o                         
  28   2   6       8882.80       8521.12       670.38 o                         
  29   2   6        133.78        226.08       113.46 o                         
  30   2   6       1501.89       1338.87       227.47 o                         
  31   2   6       2605.99       2295.85       272.94 o                         
   1   3   6      13435.48      13710.31       229.43 o                         
   2   3   6      22487.73      23543.47       372.49 o                         
   3   3   6      39594.97      40269.28       615.80 o                         
   4   3   6       2531.64       2301.61        71.87 o                         
   5   3   6        394.98        550.43        38.64 o                         
   6   3   6       3389.20       3538.62        92.44 o                         
   7   3   6       4261.38       4021.82        99.64 o                         
   8   3   6       2760.12       2417.30        78.17 o                         
   9   3   6       7235.60       6918.71       190.80 o                         
  10   3   6        144.45        141.91        32.06 o                         
  11   3   6       1090.02       1119.42        89.47 o                         
  12   3   6       5793.00       5768.35       133.20 o                         
  13   3   6      19406.19      19088.60       326.51 o                         
  14   3   6       2223.33       2115.81        77.86 o                         
  15   3   6       3207.12       3311.53       112.51 o                         
  16   3   6       1007.35       1009.02        77.59 o                         
  17   3   6         48.32         49.46        46.84 o                         
  18   3   6         36.68        -33.87        42.45 o                         
  19   3   6       7878.35       7472.13       237.55 o                         
  20   3   6        466.47        445.03        92.80 o                         
  21   3   6        292.19        258.96        69.75 o                         
  22   3   6         64.74        110.28        64.71 o                         
  23   3   6       4893.07       4872.79       205.42 o                         
  24   3   6       1052.43       1125.27       138.09 o                         
  25   3   6       5629.81       5582.45       247.24 o                         
  26   3   6         43.47        -87.91        76.97 o                         
  27   3   6          2.94        -43.61       134.03 o                         
  28   3   6         12.97         36.34        93.85 o                         
  29   3   6       3679.82       3722.82       230.58 o                         
  30   3   6        553.87        810.33       165.10 o                         
  31   3   6        845.86       1003.96       203.65 o                         
   0   4   6      82371.46      77994.08      1798.43 o                         
   1   4   6      38705.27      40432.08       619.60 o                         
   2   4   6       8428.17       7887.90       168.46 o                         
   3   4   6      10394.27      10875.75       202.56 o                         
   4   4   6      13120.69      12386.91       212.63 o                         
   5   4   6       6797.31       6428.47       138.50 o                         
   6   4   6      58523.19      58210.78       924.94 o                         
   7   4   6       3091.33       3002.23        87.45 o                         
   8   4   6         10.72         39.87        24.51 o                         
   9   4   6       2867.07       3110.17        92.34 o                         
  10   4   6      42957.27      42005.82       687.25 o                         
  11   4   6      15715.14      15653.41       287.39 o                         
  12   4   6      20612.95      20139.74       339.15 o                         
  13   4   6         13.85        -10.46        24.91 o                         
  14   4   6       2335.77       2349.40        90.37 o                         
  15   4   6       7745.70       7380.92       170.65 o                         
  16   4   6      41804.87      40943.80       730.02 o                         
  17   4   6       4385.37       3817.11       151.99 o                         
  18   4   6       3192.89       3135.30       139.58 o                         
  19   4   6        265.52        206.34        63.35 o                         
  20   4   6       7737.94       7634.18       224.20 o                         
  21   4   6       2549.87       2505.59       132.07 o                         
  22   4   6      16199.00      16182.22       374.15 o                         
  23   4   6       1500.34       1454.62       120.96 o                         
  24   4   6         36.55         77.93        79.55 o                         
  25   4   6        684.72        658.86       106.66 o                         
  26   4   6       9730.12      10047.03       345.66 o                         
  27   4   6       2632.84       2883.79       184.73 o                         
  28   4   6       6170.37       6118.85       291.21 o                         
  29   4   6        294.56        384.32       126.40 o                         
  30   4   6        508.26        373.50       128.44 o                         
   1   5   6      16807.38      16532.35       329.85 o                         
   2   5   6       8747.50       8442.93       214.56 o                         
   3   5   6      58051.52      58835.09      1212.96 o                         
   4   5   6      15713.55      16363.64       290.65 o                         
   5   5   6       1440.26       1425.03        51.22 o                         
   6   5   6       1937.39       1942.96        58.81 o                         
   7   5   6      26624.33      26133.63       442.66 o                         
   8   5   6       9297.99       9034.80       208.00 o                         
   9   5   6      25676.40      24777.78       450.67 o                         
  10   5   6       2659.57       2651.80        87.07 o                         
  11   5   6       1481.72       1392.74        61.31 o                         
  12   5   6       4317.53       4097.32       123.92 o                         
  13   5   6      31513.16      30871.25       560.20 o                         
  14   5   6       8242.49       8210.67       197.31 o                         
  15   5   6       7710.77       7185.98       203.16 o                         
  16   5   6        172.54        152.87        57.51 o                         
  17   5   6       1317.33       1238.33        90.24 o                         
  18   5   6       2196.49       2062.49       130.32 o                         
  19   5   6      21289.75      20060.39       430.50 o                         
  20   5   6       2152.31       2099.32       123.13 o                         
  21   5   6       1804.75       1706.47       120.69 o                         
  22   5   6         88.72        -37.18        64.38 o                         
  23   5   6      11643.76      11107.73       313.58 o                         
  24   5   6       5244.06       4688.44       210.38 o                         
  25   5   6       9435.83       9327.77       317.25 o                         
  26   5   6        108.22        189.03        95.24 o                         
  27   5   6         27.27        -14.57       107.60 o                         
  28   5   6       1316.93       1522.75       163.00 o                         
  29   5   6       8298.76       8629.90       392.69 o                         
  30   5   6       1109.35        959.41       216.07 o                         
   0   6   6      23757.76      24688.16       559.85 o                         
   1   6   6       8092.15       8052.38       153.56 o                         
   2   6   6       3366.33       3368.20        85.73 o                         
   3   6   6       2993.19       3001.81       106.34 o                         
   4   6   6       2696.02       2611.32        75.10 o                         
   5   6   6        787.24        685.34        46.14 o                         
   6   6   6      20565.36      21219.44       368.77 o                         
   7   6   6       1885.74       1938.61        72.94 o                         
   8   6   6        348.87        408.73        39.54 o                         
   9   6   6       2613.72       2541.82        90.76 o                         
  10   6   6      18389.84      18462.17       332.00 o                         
  11   6   6       4575.14       4555.37       120.07 o                         
  12   6   6      10909.74      10150.80       209.18 o                         
  13   6   6         54.60        151.04        51.11 o                         
  14   6   6       1603.68       1417.73        91.61 o                         
  15   6   6       3878.15       3869.25       150.76 o                         
  16   6   6      19731.02      19529.26       413.82 o                         
  17   6   6       3175.09       2924.05       135.38 o                         
  18   6   6       1402.47       1349.71       100.74 o                         
  19   6   6         24.43        -74.11        53.87 o                         
  20   6   6       3006.03       3369.74       168.57 o                         
  21   6   6        658.80        603.27        91.96 o                         
  22   6   6       6320.01       6385.32       243.43 o                         
  23   6   6       1806.11       1630.44       131.67 o                         
  24   6   6         14.53         36.14        78.43 o                         
  25   6   6        385.58        460.97       129.30 o                         
  26   6   6       4954.05       4538.16       251.00 o                         
  27   6   6        760.53       1032.49       141.60 o                         
  28   6   6       2522.13       2281.20       191.06 o                         
  29   6   6        287.21        496.95       126.39 o                         
  30   6   6         76.03         49.14       115.16 o                         
   1   7   6      16372.30      16129.72       274.63 o                         
   2   7   6      12401.67      13029.59       258.77 o                         
   3   7   6      55985.77      56929.67       914.11 o                         
   4   7   6       3248.72       3388.77        88.49 o                         
   5   7   6       4325.46       4720.60       152.18 o                         
   6   7   6       2334.51       2491.38        86.16 o                         
   7   7   6      40728.00      40775.12       672.96 o                         
   8   7   6      10726.72      10578.42       211.53 o                         
   9   7   6      41757.01      41670.01       688.69 o                         
  10   7   6       3687.95       3480.95       106.11 o                         
  11   7   6        640.96        671.05        50.07 o                         
  12   7   6       4940.95       4589.06       155.39 o                         
  13   7   6      40503.00      39608.90       744.18 o                         
  14   7   6       9964.25      10448.99       254.44 o                         
  15   7   6      11510.46      11448.60       290.54 o                         
  16   7   6        137.00         91.67        57.74 o                         
  17   7   6       7439.45       7397.53       260.81 o                         
  18   7   6       9389.68       8694.66       240.66 o                         
  19   7   6      31497.66      31349.00       668.17 o                         
  20   7   6       4757.48       4471.89       196.56 o                         
  21   7   6       2228.79       2195.63       142.92 o                         
  22   7   6         90.15        106.68        79.43 o                         
  23   7   6      11672.35      11009.23       344.21 o                         
  24   7   6       4067.67       3898.20       211.19 o                         
  25   7   6      10522.35      10321.91       339.62 o                         
  26   7   6       1178.78       1377.43       184.93 o                         
  27   7   6         12.94         11.53        99.63 o                         
  28   7   6       1260.97       1132.92       150.82 o                         
  29   7   6      11537.25      12231.10       427.84 o                         
   0   8   6       2794.80       2562.13       135.51 o                         
   1   8   6       4041.15       4122.06       117.95 o                         
   2   8   6       1822.67       1790.64        65.66 o                         
   3   8   6        121.53         95.24        27.74 o                         
   4   8   6       1240.10       1237.67        68.12 o                         
   5   8   6        974.64        987.64        90.08 o                         
   6   8   6       3389.99       3552.92       106.53 o                         
   7   8   6       3575.51       3748.75       118.69 o                         
   8   8   6        295.58        264.88        43.40 o                         
   9   8   6       5425.39       5368.32       136.20 o                         
  10   8   6       3283.45       3267.70       121.75 o                         
  11   8   6        211.33        208.41        46.68 o                         
  12   8   6       3158.38       2968.75       128.66 o                         
  13   8   6       1315.31       1279.07        90.73 o                         
  14   8   6        896.22        779.85        76.09 o                         
  15   8   6         18.72        -73.94        48.01 o                         
  16   8   6       3889.26       3759.11       156.71 o                         
  17   8   6        108.27         94.65        66.89 o                         
  18   8   6         38.28         12.15        62.52 o                         
  19   8   6        301.28        297.74        84.33 o                         
  20   8   6       1124.64       1160.67       122.03 o                         
  21   8   6        584.24        490.51        97.09 o                         
  22   8   6        464.12        442.50       110.73 o                         
  23   8   6          4.68        -69.98        83.45 o                         
  24   8   6          0.13        -86.49        80.28 o                         
  25   8   6       1139.18       1418.79       144.20 o                         
  26   8   6       1012.38       1123.95       150.68 o                         
  27   8   6        140.89        243.27       110.86 o                         
  28   8   6         99.25        -51.50        88.74 o                         
  29   8   6          2.40         73.57       109.52 o                         
   1   9   6      15613.74      15919.05       277.92 o                         
   2   9   6      15231.55      15292.13       283.48 o                         
   3   9   6      64980.47      64660.52      1037.35 o                         
   4   9   6       2649.91       2698.21       103.35 o                         
   5   9   6       2293.96       2176.49        92.79 o                         
   6   9   6         59.17         15.79        38.91 o                         
   7   9   6      36402.55      37133.71       658.73 o                         
   8   9   6      12395.66      12711.22       264.19 o                         
   9   9   6      42020.57      43012.36       754.90 o                         
  10   9   6       6667.78       6542.74       170.15 o                         
  11   9   6         76.69        101.65        58.19 o                         
  12   9   6       4584.45       4526.48       177.15 o                         
  13   9   6      44658.15      44424.18       886.84 o                         
  14   9   6       5270.58       5376.10       190.80 o                         
  15   9   6      11511.72      11544.57       306.22 o                         
  16   9   6        224.29        252.41        76.01 o                         
  17   9   6      11909.24      11959.39       363.64 o                         
  18   9   6       5449.54       5332.22       246.05 o                         
  19   9   6      29187.39      30252.78       849.20 o                         
  20   9   6       5745.22       5844.89       249.02 o                         
  21   9   6        833.62        912.16       136.54 o                         
  22   9   6        373.37        409.63       105.98 o                         
  23   9   6       7722.25       7474.42       297.30 o                         
  24   9   6       4479.64       4537.75       232.99 o                         
  25   9   6      11711.76      11574.73       366.28 o                         
  26   9   6        507.74        439.79       103.24 o                         
  27   9   6         59.60         -1.26       114.69 o                         
  28   9   6       2243.45       2218.31       198.01 o                         
   0  10   6        287.14        230.24        52.44 o                         
   1  10   6       3121.60       2997.72        94.29 o                         
   2  10   6         84.30        162.26        34.00 o                         
   3  10   6       3925.77       3948.03       139.27 o                         
   4  10   6          7.14         25.35        36.15 o                         
   5  10   6       4128.37       3924.51       127.14 o                         
   6  10   6       1130.95       1200.93        74.49 o                         
   7  10   6        290.05        283.21        50.57 o                         
   8  10   6         50.76         40.14        45.74 o                         
   9  10   6        528.00        516.72        64.07 o                         
  10  10   6        190.05        117.10        52.25 o                         
  11  10   6        906.35        775.77        81.89 o                         
  12  10   6         25.61         21.94        60.57 o                         
  13  10   6         21.54         29.61        60.60 o                         
  14  10   6        154.76         96.38        67.04 o                         
  15  10   6        418.68        371.89       101.71 o                         
  16  10   6        320.34        224.35        80.12 o                         
  17  10   6        237.44        232.49        83.46 o                         
  18  10   6         70.58         21.53        77.66 o                         
  19  10   6         90.47        103.78        80.14 o                         
  20  10   6         18.05       -102.99        87.76 o                         
  21  10   6         18.94        -33.94        83.16 o                         
  22  10   6        113.38        148.84        85.80 o                         
  23  10   6          0.39         14.03        82.80 o                         
  24  10   6          1.58       -109.19        96.97 o                         
  25  10   6         12.97        -21.41        96.51 o                         
  26  10   6          8.04       -105.47       120.75 o                         
  27  10   6         64.37          6.18       111.27 o                         
   1  11   6       7118.03       6997.22       154.68 o                         
   2  11   6       6252.84       6197.56       155.20 o                         
   3  11   6      58978.00      57884.66       945.61 o                         
   4  11   6      13724.05      13668.78       270.27 o                         
   5  11   6       2285.94       2063.84        91.90 o                         
   6  11   6       2029.66       2176.95        94.33 o                         
   7  11   6      36793.25      36886.97       662.17 o                         
   8  11   6      20453.44      20642.51       403.04 o                         
   9  11   6      28867.77      29475.12       547.43 o                         
  10  11   6       1341.37       1391.91        96.06 o                         
  11  11   6        879.93        941.44        87.63 o                         
  12  11   6       3833.05       3893.14       200.50 o                         
  13  11   6      35978.10      36200.03       748.53 o                         
  14  11   6       6568.50       7276.56       234.01 o                         
  15  11   6      10408.69      10437.22       290.49 o                         
  16  11   6        123.92        159.74        95.55 o                         
  17  11   6       9027.31       8857.00       314.71 o                         
  18  11   6       8886.67       9308.71       288.00 o                         
  19  11   6      25272.41      25898.17       669.56 o                         
  20  11   6       4144.89       4222.81       205.14 o                         
  21  11   6        188.12         99.73        83.72 o                         
  22  11   6       1885.22       1995.52       153.10 o                         
  23  11   6       7454.60       7782.99       380.58 o                         
  24  11   6       3129.66       3314.33       214.43 o                         
  25  11   6      10575.82      10578.78       374.00 o                         
  26  11   6        324.53        489.23       123.18 o                         
   0  12   6       7168.66       6572.75       213.27 o                         
   1  12   6       2702.09       2663.92       106.81 o                         
   2  12   6        264.36        233.69        47.69 o                         
   3  12   6       1827.70       1741.69        85.61 o                         
   4  12   6       3676.53       3625.13       124.53 o                         
   5  12   6       7441.55       7443.99       178.65 o                         
   6  12   6       7272.35       7126.82       186.39 o                         
   7  12   6       1502.58       1684.58        94.74 o                         
   8  12   6        846.28        867.11        75.22 o                         
   9  12   6       1134.96       1195.29        84.61 o                         
  10  12   6       7026.35       7011.71       260.53 o                         
  11  12   6       1676.53       1727.80       143.57 o                         
  12  12   6       4170.96       4260.92       184.81 o                         
  13  12   6        191.90        170.86        70.79 o                         
  14  12   6       1038.11        978.48       101.47 o                         
  15  12   6        645.43        632.82        91.96 o                         
  16  12   6       6475.81       6896.84       253.36 o                         
  17  12   6        218.67        180.84        80.47 o                         
  18  12   6        232.93        315.97        88.28 o                         
  19  12   6        107.33        178.88        84.78 o                         
  20  12   6       2267.44       1938.04       146.18 o                         
  21  12   6        682.36        558.95       108.21 o                         
  22  12   6       1952.79       2422.59       185.00 o                         
  23  12   6        133.31         88.85       103.59 o                         
  24  12   6         25.03       -201.21       100.61 o                         
  25  12   6        252.20        153.58       136.52 o                         
   1  13   6       2959.83       2921.03       134.04 o                         
   2  13   6       6022.87       5983.96       159.85 o                         
   3  13   6      28317.75      27896.63       496.30 o                         
   4  13   6        932.86        939.43        71.41 o                         
   5  13   6       1946.85       1922.57       100.34 o                         
   6  13   6       2028.64       2101.31       107.08 o                         
   7  13   6      19644.50      19804.15       397.72 o                         
   8  13   6       2437.86       2348.10       114.51 o                         
   9  13   6      13705.55      13171.93       314.49 o                         
  10  13   6       2608.20       2823.45       146.07 o                         
  11  13   6        219.69        184.80        74.48 o                         
  12  13   6       2401.09       2356.75       141.10 o                         
  13  13   6      17606.03      17257.25       418.99 o                         
  14  13   6       4305.15       4816.03       306.72 o                         
  15  13   6       7832.34       7616.05       259.42 o                         
  16  13   6         14.77        -21.31        71.66 o                         
  17  13   6       3227.89       3723.26       207.00 o                         
  18  13   6       2191.26       2589.12       165.11 o                         
  19  13   6      14155.82      15158.33       404.48 o                         
  20  13   6       2488.35       2580.71       194.32 o                         
  21  13   6        583.65        489.81       161.74 o                         
  22  13   6        111.54        193.13       112.20 o                         
  23  13   6       6303.67       6882.83       313.69 o                         
  24  13   6       1721.26       1851.02       172.79 o                         
   0  14   6      11903.30      11789.07       383.34 o                         
   1  14   6       2339.59       2255.34       111.94 o                         
   2  14   6       1532.21       1381.90        92.94 o                         
   3  14   6       2693.39       2699.03       129.72 o                         
   4  14   6       8041.60       8034.17       209.09 o                         
   5  14   6       2635.25       2787.84       149.34 o                         
   6  14   6      13889.82      14050.38       308.18 o                         
   7  14   6        386.94        493.24        69.77 o                         
   8  14   6        483.28        441.31        74.98 o                         
   9  14   6        563.19        468.05        91.71 o                         
  10  14   6      11808.18      12118.11       320.56 o                         
  11  14   6       2921.47       2947.27       158.24 o                         
  12  14   6       7154.57       7415.36       267.44 o                         
  13  14   6         36.59        -50.90        66.78 o                         
  14  14   6       1223.44       1275.98       123.22 o                         
  15  14   6       1308.35       1256.88       119.56 o                         
  16  14   6      10233.44      10591.24       316.30 o                         
  17  14   6       1412.68       1501.66       141.52 o                         
  18  14   6       1450.32       1186.17       142.60 o                         
  19  14   6         24.33        110.78        95.89 o                         
  20  14   6       3495.68       3281.86       212.36 o                         
  21  14   6       1648.63       1583.21       184.01 o                         
  22  14   6       6266.34       6633.77       307.28 o                         
  23  14   6        367.77        560.55       199.98 o                         
   1  15   6       3305.64       3387.13       142.70 o                         
   2  15   6       4583.84       4216.39       171.80 o                         
   3  15   6      12002.52      11781.27       292.05 o                         
   4  15   6       2416.24       2292.61       149.32 o                         
   5  15   6        401.01        385.32        68.94 o                         
   6  15   6       1341.06       1519.09       101.64 o                         
   7  15   6       9932.35      10159.84       286.03 o                         
   8  15   6       2829.19       2953.45       154.36 o                         
   9  15   6       4803.83       5087.28       204.67 o                         
  10  15   6       1337.73       1209.57       135.15 o                         
  11  15   6         11.77         11.12        73.60 o                         
  12  15   6       2200.08       2281.51       147.58 o                         
  13  15   6       5824.99       5734.70       237.95 o                         
  14  15   6        194.88        234.96        86.09 o                         
  15  15   6       3451.18       3870.44       200.12 o                         
  16  15   6         47.98        106.15        91.65 o                         
  17  15   6       1660.40       1827.97       163.88 o                         
  18  15   6        351.98        406.31       116.65 o                         
  19  15   6       5391.06       5638.94       277.99 o                         
  20  15   6       1596.76       1697.07       208.94 o                         
  21  15   6        488.01        189.81       110.75 o                         
  22  15   6        665.73        685.88       136.86 o                         
   0  16   6      19976.65      20858.63       610.32 o                         
   1  16   6       3409.70       3291.92       174.46 o                         
   2  16   6       2641.77       2658.33       140.04 o                         
   3  16   6          8.80        -24.48        60.11 o                         
   4  16   6       8836.51       8534.52       242.87 o                         
   5  16   6       4293.76       4493.21       272.42 o                         
   6  16   6      18082.48      17938.40       464.34 o                         
   7  16   6       2114.32       1923.11       135.52 o                         
   8  16   6        127.77         85.40        72.87 o                         
   9  16   6        475.02        443.07        90.11 o                         
  10  16   6      12896.95      13080.26       352.25 o                         
  11  16   6       6502.66       6594.27       243.84 o                         
  12  16   6       9574.05      10078.55       422.92 o                         
  13  16   6        456.25        437.95        96.35 o                         
  14  16   6       1039.28       1099.97       147.45 o                         
  15  16   6       1775.71       1862.24       166.45 o                         
  16  16   6      13059.89      13290.91       411.61 o                         
  17  16   6       1585.37       1639.28       161.60 o                         
  18  16   6       2079.21       1783.95       169.66 o                         
  19  16   6          3.82         -2.94       104.43 o                         
  20  16   6       3281.73       3276.62       220.43 o                         
   1  17   6       1631.18       1408.04       119.45 o                         
   2  17   6        590.52        557.51        89.79 o                         
   3  17   6       2492.57       2468.29       140.60 o                         
   4  17   6        786.51        614.99        92.02 o                         
   5  17   6         10.13       -132.17        72.73 o                         
   6  17   6        906.23        814.50       108.68 o                         
   7  17   6       2905.94       2685.30       173.30 o                         
   8  17   6        679.73        816.26       112.98 o                         
   9  17   6       1219.32       1334.82       133.01 o                         
  10  17   6        305.48        314.55        85.37 o                         
  11  17   6         24.98         26.27        78.54 o                         
  12  17   6       1082.23       1313.32       144.17 o                         
  13  17   6       1249.73       1303.33       145.89 o                         
  14  17   6        206.66        -31.25        94.60 o                         
  15  17   6        430.52        485.26       131.44 o                         
  16  17   6         88.31        -83.53        97.01 o                         
  17  17   6        918.62        835.54       151.07 o                         
  18  17   6        531.01        589.77       133.48 o                         
   0  18   6      25469.54      24530.54       796.27 o                         
   1  18   6       3503.71       3568.87       229.73 o                         
   2  18   6       2642.28       2459.01       162.45 o                         
   3  18   6         54.08         60.01       104.85 o                         
   4  18   6       9153.96       9520.02       340.60 o                         
   5  18   6       3162.31       2777.33       174.67 o                         
   6  18   6      15866.68      15941.39       438.40 o                         
   7  18   6       1083.97       1101.10       128.18 o                         
   8  18   6         38.33        166.85        89.60 o                         
   9  18   6        511.91        587.91       113.08 o                         
  10  18   6      13499.13      14278.54       468.64 o                         
  11  18   6       5440.01       5824.73       304.16 o                         
  12  18   6       8542.79       8174.87       494.02 o                         
  13  18   6        278.39        119.73       108.60 o                         
  14  18   6       1464.47       1804.80       184.37 o                         
  15  18   6       1124.07       1249.06       149.25 o                         
  16  18   6      13044.40      12877.63       420.26 o                         
   1  19   6         33.03        -39.95        84.00 o                         
   2  19   6          1.60       -155.95        77.97 o                         
   3  19   6          0.13         14.97        94.56 o                         
   4  19   6         30.44          9.88        94.33 o                         
   5  19   6         31.71         93.85        93.74 o                         
   6  19   6         59.07         77.47        89.89 o                         
   7  19   6          1.84         45.44       104.63 o                         
   8  19   6         46.28         20.74       105.31 o                         
   9  19   6        123.56        244.23       118.93 o                         
  10  19   6        181.13         18.90       139.80 o                         
  11  19   6         23.64        104.45       117.64 o                         
  12  19   6        110.30        -59.49       110.75 o                         
  13  19   6          2.57       -180.86       107.01 o                         
   0  20   6      20858.98      20832.57       807.86 o                         
   1  20   6       2580.44       2462.84       202.17 o                         
   2  20   6       2694.41       2487.41       228.72 o                         
   3  20   6        146.82         61.64       100.65 o                         
   4  20   6       8782.46       9123.55       347.75 o                         
   5  20   6       3418.61       3358.30       250.47 o                         
   6  20   6      12281.60      12086.74       511.60 o                         
   7  20   6       1296.74       1488.90       179.59 o                         
   8  20   6        157.00          2.70       114.61 o                         
   9  20   6       2131.77       2511.33       232.27 o                         
  10  20   6      11288.28      11847.16       445.43 o                         
   1  21   6        545.00        325.41       162.72 o                         
   2  21   6        365.61        429.34       153.98 o                         
   3  21   6       1688.44       1464.29       199.72 o                         
   1   1   7      47573.19      45814.22       699.06 o                         
   2   1   7       2489.70       2767.67        74.71 o                         
   3   1   7     103354.19      97510.79      1452.73 o                         
   4   1   7         58.87        135.64        20.61 o                         
   5   1   7      10195.13      10024.71       191.48 o                         
   6   1   7        332.84        378.96        36.56 o                         
   7   1   7      99968.61      99086.05      1551.06 o                         
   8   1   7       1827.34       1765.24        69.60 o                         
   9   1   7      50828.41      49332.90       799.74 o                         
  10   1   7        630.47        567.37        47.38 o                         
  11   1   7       2521.21       2483.64       132.11 o                         
  12   1   7        300.95        281.99        35.80 o                         
  13   1   7      49608.79      49602.73       815.60 o                         
  14   1   7       3899.64       3873.33       122.17 o                         
  15   1   7      40140.67      39845.40       673.85 o                         
  16   1   7        635.88        557.61        58.82 o                         
  17   1   7      26560.11      26439.10       476.87 o                         
  18   1   7       2818.48       2803.87       154.42 o                         
  19   1   7      32104.92      32096.95       599.77 o                         
  20   1   7        742.96        759.32        78.04 o                         
  21   1   7       2386.92       2281.14       150.49 o                         
  22   1   7         61.12         70.38        69.77 o                         
  23   1   7      14701.80      14671.72       379.82 o                         
  24   1   7          7.28         46.94        81.63 o                         
  25   1   7      25889.50      26647.65       711.52 o                         
  26   1   7          3.87       -110.26        88.60 o                         
  27   1   7        219.47        169.39       125.42 o                         
  28   1   7          8.12         39.93       113.31 o                         
  29   1   7      16739.83      17800.44       674.62 o                         
  30   1   7         36.15         68.65       146.75 o                         
   0   2   7      18295.42      18230.04       422.15 o                         
   1   2   7         73.20         99.61        32.60 o                         
   2   2   7        141.77        102.95        23.07 o                         
   3   2   7       1100.47       1095.68        43.58 o                         
   4   2   7       3581.16       3519.94        92.75 o                         
   5   2   7       3720.52       3682.41       103.50 o                         
   6   2   7       8569.07       8267.99       166.69 o                         
   7   2   7        270.21        245.65        33.24 o                         
   8   2   7       2108.55       1905.40        71.87 o                         
   9   2   7       3339.88       3435.15        99.03 o                         
  10   2   7       7777.53       7475.70       163.95 o                         
  11   2   7         19.31         31.85        33.21 o                         
  12   2   7       5971.02       5816.69       144.01 o                         
  13   2   7       2283.63       2251.02        92.40 o                         
  14   2   7       1263.32       1236.62        74.69 o                         
  15   2   7        295.68        331.46        51.20 o                         
  16   2   7       8390.30       8695.20       201.46 o                         
  17   2   7          7.47         32.01        46.08 o                         
  18   2   7       1105.65       1127.81        77.81 o                         
  19   2   7         19.68        102.78        65.98 o                         
  20   2   7       1613.20       1670.22       123.16 o                         
  21   2   7        167.00         51.62        73.33 o                         
  22   2   7       3886.33       3887.67       185.56 o                         
  23   2   7         31.87         96.74        74.05 o                         
  24   2   7          9.37       -117.33        68.72 o                         
  25   2   7         13.10       -123.02        71.54 o                         
  26   2   7       2126.64       2422.68       184.60 o                         
  27   2   7         48.80         20.21       101.92 o                         
  28   2   7       1149.60       1380.29       166.24 o                         
  29   2   7          5.74        -35.62       109.42 o                         
  30   2   7         97.58        202.69       138.27 o                         
   1   3   7      23058.50      22350.70       358.94 o                         
   2   3   7        718.31        804.02        44.69 o                         
   3   3   7      76021.82      72199.90      1135.80 o                         
   4   3   7         72.74        133.56        27.88 o                         
   5   3   7       9275.46       9397.57       183.38 o                         
   6   3   7         33.73         50.75        27.83 o                         
   7   3   7      58435.52      57302.16       917.24 o                         
   8   3   7        374.91        345.33        39.94 o                         
   9   3   7      52616.88      52276.33       843.75 o                         
  10   3   7          0.33        -44.26        31.24 o                         
  11   3   7       4086.40       3819.77       112.82 o                         
  12   3   7       1502.18       1507.01        73.58 o                         
  13   3   7      45101.95      44215.59       731.13 o                         
  14   3   7       3075.64       2950.67       105.63 o                         
  15   3   7      22539.36      21092.86       385.83 o                         
  16   3   7        864.89        831.59        66.60 o                         
  17   3   7       9729.25       9957.01       237.70 o                         
  18   3   7        939.79        837.44        81.41 o                         
  19   3   7      30753.79      30611.12       609.75 o                         
  20   3   7        433.76        426.32        84.18 o                         
  21   3   7       1279.84       1153.27       107.19 o                         
  22   3   7        274.75        293.49        82.12 o                         
  23   3   7      18258.54      18084.06       442.63 o                         
  24   3   7        392.87        267.08        88.23 o                         
  25   3   7      16121.34      16637.95       452.94 o                         
  26   3   7         44.01         30.52        78.81 o                         
  27   3   7        126.94        -15.31        89.54 o                         
  28   3   7         29.83         -8.16       109.58 o                         
  29   3   7       8999.84       8895.09       394.22 o                         
  30   3   7         15.23         22.10       109.98 o                         
   0   4   7      26233.18      26170.31       589.33 o                         
   1   4   7        950.54       1130.18        60.13 o                         
   2   4   7       3251.53       2987.86        79.26 o                         
   3   4   7       2898.84       3127.66        83.38 o                         
   4   4   7      24130.14      23769.65       402.73 o                         
   5   4   7        103.45         51.39        32.87 o                         
   6   4   7      35554.47      34721.69       573.34 o                         
   7   4   7       1350.76       1450.52        65.21 o                         
   8   4   7        488.06        579.46        44.49 o                         
   9   4   7        421.94        443.50        42.10 o                         
  10   4   7      16456.38      16158.84       297.14 o                         
  11   4   7          2.21        -17.68        33.27 o                         
  12   4   7      15794.42      15297.43       289.14 o                         
  13   4   7        163.56        162.07        40.65 o                         
  14   4   7       2804.49       2632.98       112.49 o                         
  15   4   7        646.99        484.95        63.25 o                         
  16   4   7      21749.39      21402.16       421.50 o                         
  17   4   7         43.53         58.53        55.42 o                         
  18   4   7       3350.91       3299.78       148.54 o                         
  19   4   7        825.32        721.90        83.02 o                         
  20   4   7       4718.94       4759.57       190.40 o                         
  21   4   7        869.42        768.93        93.02 o                         
  22   4   7      12656.79      12876.45       345.05 o                         
  23   4   7        686.97        477.38       118.71 o                         
  24   4   7        539.63        401.56       100.97 o                         
  25   4   7        145.77         52.31        84.82 o                         
  26   4   7       8353.11       9058.18       320.43 o                         
  27   4   7         18.28         80.13        90.32 o                         
  28   4   7       3456.73       3604.56       225.65 o                         
  29   4   7          1.53       -163.99       110.66 o                         
  30   4   7        517.82        331.96       168.45 o                         
   1   5   7      11064.57      11221.39       203.99 o                         
   2   5   7        440.77        538.87        37.68 o                         
   3   5   7      47010.39      45949.01       708.01 o                         
   4   5   7         39.65         62.87        30.42 o                         
   5   5   7       2316.05       2272.26        77.51 o                         
   6   5   7       3610.95       3623.34       100.11 o                         
   7   5   7      25662.69      24844.80       424.93 o                         
   8   5   7         65.85         96.37        26.83 o                         
   9   5   7      26409.34      25826.98       442.70 o                         
  10   5   7          4.48         42.12        39.78 o                         
  11   5   7        843.00        891.48        66.97 o                         
  12   5   7         69.65         34.26        43.58 o                         
  13   5   7      30352.52      30192.15       553.78 o                         
  14   5   7         98.47        109.27        49.34 o                         
  15   5   7      13631.38      12978.32       301.62 o                         
  16   5   7        159.55        113.83        64.14 o                         
  17   5   7       3908.26       3770.79       155.54 o                         
  18   5   7       1071.95       1034.58        90.87 o                         
  19   5   7      17461.32      16825.04       379.72 o                         
  20   5   7        246.73        132.25       102.66 o                         
  21   5   7        639.12        481.91        81.19 o                         
  22   5   7         30.52         83.71        79.27 o                         
  23   5   7      12158.83      12493.69       368.79 o                         
  24   5   7         86.37         55.50        88.91 o                         
  25   5   7      12187.73      12148.83       370.89 o                         
  26   5   7        710.02        656.49       108.87 o                         
  27   5   7          4.49        -30.16        88.08 o                         
  28   5   7          0.13       -117.50        93.26 o                         
  29   5   7       6271.28       6269.09       432.00 o                         
  30   5   7          5.50        -80.83       110.50 o                         
   0   6   7      41698.77      40412.37       892.19 o                         
   1   6   7          2.57        -22.14        25.15 o                         
   2   6   7      13669.85      13384.47       236.22 o                         
   3   6   7        246.12        217.59        31.71 o                         
   4   6   7      47734.15      48258.35       744.99 o                         
   5   6   7          8.96         43.07        26.30 o                         
   6   6   7      61166.28      61887.17       944.90 o                         
   7   6   7       1605.96       1652.34        80.63 o                         
   8   6   7        428.52        442.88        75.18 o                         
   9   6   7        662.94        807.71        63.02 o                         
  10   6   7      40105.82      39160.41       691.39 o                         
  11   6   7        156.19        152.66        46.63 o                         
  12   6   7      28887.70      27363.85       507.17 o                         
  13   6   7        434.63        443.73        61.03 o                         
  14   6   7       8716.01       8233.36       219.34 o                         
  15   6   7        109.96        158.32        56.18 o                         
  16   6   7      29952.94      28492.38       568.91 o                         
  17   6   7        178.27        152.30        61.58 o                         
  18   6   7       6925.56       6727.25       243.06 o                         
  19   6   7         13.77         45.07        60.58 o                         
  20   6   7      13109.53      12565.38       334.27 o                         
  21   6   7         10.32          6.69        73.33 o                         
  22   6   7      22995.32      22867.30       529.93 o                         
  23   6   7         84.50        158.12        86.12 o                         
  24   6   7        284.80        219.68       102.02 o                         
  25   6   7         64.94          1.33        86.17 o                         
  26   6   7      11786.56      11114.75       359.17 o                         
  27   6   7        301.32        354.87       121.69 o                         
  28   6   7       4488.67       4907.74       331.87 o                         
  29   6   7         31.40       -166.24       112.51 o                         
   1   7   7       6428.41       6421.46       135.88 o                         
   2   7   7        495.98        476.13        40.73 o                         
   3   7   7       9734.58      10227.41       192.18 o                         
   4   7   7        305.19        361.63        35.60 o                         
   5   7   7         90.19         85.42        33.99 o                         
   6   7   7       2028.17       1938.47        77.93 o                         
   7   7   7       6355.95       6537.55       151.69 o                         
   8   7   7        310.34        294.67        48.53 o                         
   9   7   7       8986.54       8625.31       199.82 o                         
  10   7   7        270.59        222.61        47.26 o                         
  11   7   7          3.34          7.69        47.37 o                         
  12   7   7          0.08        -30.24        47.96 o                         
  13   7   7       9234.20       9376.26       267.91 o                         
  14   7   7        221.00        290.28        62.45 o                         
  15   7   7       2542.31       2633.39       129.31 o                         
  16   7   7         10.55          8.63        54.28 o                         
  17   7   7       1612.41       1507.39       106.80 o                         
  18   7   7         12.37         36.43        59.18 o                         
  19   7   7       3255.36       3187.74       165.47 o                         
  20   7   7          0.10        -85.29        78.59 o                         
  21   7   7        481.42        505.69        92.21 o                         
  22   7   7         81.67         -7.52        75.20 o                         
  23   7   7       4637.94       4619.63       236.90 o                         
  24   7   7         10.76         56.59        86.67 o                         
  25   7   7       3451.38       3213.98       216.36 o                         
  26   7   7          1.60         31.83        97.24 o                         
  27   7   7         15.71         -1.73        98.79 o                         
  28   7   7          2.51        150.65       121.87 o                         
  29   7   7       1180.62       1187.96       158.68 o                         
   0   8   7      52780.38      52581.85      1149.75 o                         
   1   8   7        788.80        781.46        50.24 o                         
   2   8   7      14875.52      14741.52       278.19 o                         
   3   8   7         72.26        -16.02        34.67 o                         
   4   8   7      43041.97      44209.38       764.78 o                         
   5   8   7        290.15        465.15        48.27 o                         
   6   8   7      51348.62      51569.41      1002.30 o                         
   7   8   7       2373.47       2494.21       104.27 o                         
   8   8   7        463.86        440.28        55.36 o                         
   9   8   7        351.30        314.14        52.80 o                         
  10   8   7      39027.03      38476.92       686.75 o                         
  11   8   7          0.81         77.47        52.42 o                         
  12   8   7      34689.36      32744.44       635.02 o                         
  13   8   7         42.79         52.13        53.82 o                         
  14   8   7       6628.11       6314.68       194.55 o                         
  15   8   7        329.08        232.91        65.86 o                         
  16   8   7      32109.42      32255.78       640.66 o                         
  17   8   7         14.70        155.57        67.31 o                         
  18   8   7       9516.23       9035.41       302.52 o                         
  19   8   7        137.35         86.89        72.41 o                         
  20   8   7      15222.97      14734.45       379.79 o                         
  21   8   7         65.62         79.86        76.10 o                         
  22   8   7      22468.47      22129.98       558.87 o                         
  23   8   7          5.82          7.76        89.08 o                         
  24   8   7        618.12        503.98       123.13 o                         
  25   8   7         28.53        -71.27        87.69 o                         
  26   8   7      10443.92       9957.90       378.10 o                         
  27   8   7        320.27        501.08       131.60 o                         
  28   8   7      10208.08      10831.00       395.39 o                         
   1   9   7       2780.03       2827.91        98.19 o                         
   2   9   7       1819.81       1804.49        77.69 o                         
   3   9   7        105.15        132.62        40.66 o                         
   4   9   7        368.79        312.22        55.08 o                         
   5   9   7         24.97         91.18        40.18 o                         
   6   9   7       1268.82       1251.90        70.31 o                         
   7   9   7        271.79        299.84        46.08 o                         
   8   9   7        438.55        418.41        57.74 o                         
   9   9   7       3131.77       3042.02       131.12 o                         
  10   9   7        683.39        590.90        70.19 o                         
  11   9   7         15.43        -40.61        47.55 o                         
  12   9   7          2.95        -22.96        51.55 o                         
  13   9   7        273.07        310.76        64.83 o                         
  14   9   7        635.16        419.31        70.76 o                         
  15   9   7          2.13        -48.96        52.60 o                         
  16   9   7         71.28         64.77        68.01 o                         
  17   9   7        589.42        626.23        93.04 o                         
  18   9   7        394.89        271.16        83.90 o                         
  19   9   7        496.60        478.65        98.51 o                         
  20   9   7          0.02         79.71        79.36 o                         
  21   9   7         32.32        -78.22        81.12 o                         
  22   9   7        101.38        121.14        92.74 o                         
  23   9   7        841.26        910.06       127.07 o                         
  24   9   7         28.71        -80.64        95.81 o                         
  25   9   7         34.91        113.66       104.80 o                         
  26   9   7        147.85        279.46       119.88 o                         
  27   9   7          6.82        -29.89        96.04 o                         
   0  10   7      74115.04      73576.48      1593.46 o                         
   1  10   7          7.03         47.15        36.06 o                         
   2  10   7      14503.88      14796.82       286.67 o                         
   3  10   7       2298.85       2375.78       104.29 o                         
   4  10   7      42489.46      42139.14       745.99 o                         
   5  10   7          6.26         83.66        45.96 o                         
   6  10   7      55882.21      56699.11      1084.96 o                         
   7  10   7        978.97        950.31        71.60 o                         
   8  10   7        498.51        514.07        73.16 o                         
   9  10   7         69.44         -4.60        54.65 o                         
  10  10   7      43303.92      43607.97       876.39 o                         
  11  10   7        247.86        275.91        69.02 o                         
  12  10   7      24291.31      23707.52       521.58 o                         
  13  10   7        108.86        187.88        66.84 o                         
  14  10   7       7776.83       7791.72       260.13 o                         
  15  10   7         88.97        177.04        75.94 o                         
  16  10   7      34105.22      33758.63       770.32 o                         
  17  10   7        205.62        304.83        89.79 o                         
  18  10   7       6760.53       6723.97       285.58 o                         
  19  10   7         33.06         -4.36        79.38 o                         
  20  10   7      12820.55      13278.74       412.34 o                         
  21  10   7       1058.54       1432.94       186.35 o                         
  22  10   7      18250.18      18320.64       596.12 o                         
  23  10   7         60.13       -103.65        90.29 o                         
  24  10   7        132.76         -1.06        90.26 o                         
  25  10   7        481.68        249.08       105.55 o                         
  26  10   7      10615.26      10283.86       407.29 o                         
  27  10   7          6.38        164.01       118.99 o                         
   1  11   7         81.03        130.46        43.25 o                         
   2  11   7       3741.57       3851.33       125.78 o                         
   3  11   7       5119.64       5135.62       141.68 o                         
   4  11   7        590.58        548.45        58.62 o                         
   5  11   7        573.74        669.03        63.87 o                         
   6  11   7       1335.82       1412.42        91.84 o                         
   7  11   7        776.50        729.74        82.13 o                         
   8  11   7        446.12        319.03        68.86 o                         
   9  11   7        549.38        604.26        80.02 o                         
  10  11   7       1164.99       1147.81        98.73 o                         
  11  11   7         71.71        -30.92        56.57 o                         
  12  11   7         15.81        -67.35        59.47 o                         
  13  11   7       6261.05       5560.62       227.90 o                         
  14  11   7        544.34        516.61        94.13 o                         
  15  11   7       2694.62       2495.28       158.48 o                         
  16  11   7        192.40        165.67        84.06 o                         
  17  11   7        572.84        432.02        96.88 o                         
  18  11   7        166.16         40.35        83.49 o                         
  19  11   7       1015.37        895.05       121.39 o                         
  20  11   7          4.02        -67.00        72.21 o                         
  21  11   7         48.38        -60.87        79.45 o                         
  22  11   7         77.16        -65.87        83.10 o                         
  23  11   7        842.49        927.09       120.48 o                         
  24  11   7         58.73         64.62       104.65 o                         
  25  11   7       1243.75       1168.46       202.97 o                         
  26  11   7        354.47        344.42       142.61 o                         
   0  12   7      38677.19      39117.13       996.62 o                         
   1  12   7         62.73         88.42        52.04 o                         
   2  12   7       8590.49       8426.15       195.27 o                         
   3  12   7        882.30        841.98        74.33 o                         
   4  12   7      17458.04      17309.16       338.72 o                         
   5  12   7          5.85         93.67        47.69 o                         
   6  12   7      38327.89      37920.19       685.01 o                         
   7  12   7        634.90        467.21        70.38 o                         
   8  12   7          5.81        -24.60        51.21 o                         
   9  12   7         22.09        -69.16        53.50 o                         
  10  12   7      25552.72      25397.79       522.50 o                         
  11  12   7        250.72        251.61        67.28 o                         
  12  12   7      16344.14      16265.65       440.36 o                         
  13  12   7         99.76         52.86        68.18 o                         
  14  12   7       3004.83       2946.89       164.29 o                         
  15  12   7        166.14        260.25        81.34 o                         
  16  12   7      30096.82      29997.07       658.08 o                         
  17  12   7          6.90         82.51        75.12 o                         
  18  12   7       6723.00       6986.88       357.68 o                         
  19  12   7          0.06       -130.30        72.17 o                         
  20  12   7       8553.81       8861.35       380.54 o                         
  21  12   7         88.19        205.38       110.93 o                         
  22  12   7      12577.28      13059.17       376.93 o                         
  23  12   7        112.88        -29.07       104.26 o                         
  24  12   7         31.73        127.18       107.98 o                         
  25  12   7        290.14        317.34       128.17 o                         
   1  13   7       6964.83       6873.61       189.59 o                         
   2  13   7        545.23        523.39        67.28 o                         
   3  13   7      13034.26      12514.00       263.63 o                         
   4  13   7        325.79        276.02        56.93 o                         
   5  13   7        765.99        675.13        72.39 o                         
   6  13   7          1.90        -54.19        52.92 o                         
   7  13   7       6736.72       6901.96       209.34 o                         
   8  13   7          1.12          5.26        56.13 o                         
   9  13   7       7786.10       8104.68       230.90 o                         
  10  13   7        776.31        769.05        90.04 o                         
  11  13   7        508.47        467.13        85.46 o                         
  12  13   7         60.73        114.25        73.68 o                         
  13  13   7      12091.23      11769.68       337.59 o                         
  14  13   7         14.23        120.72        77.36 o                         
  15  13   7       3607.01       3183.84       173.28 o                         
  16  13   7         74.01         92.62        80.14 o                         
  17  13   7       1447.77       1383.75       128.21 o                         
  18  13   7         16.50        -84.31        75.35 o                         
  19  13   7       5935.12       6537.96       269.19 o                         
  20  13   7         72.86         61.00        83.45 o                         
  21  13   7        578.05        403.18       117.71 o                         
  22  13   7        103.41        276.92       114.75 o                         
  23  13   7       4064.33       3793.63       234.38 o                         
  24  13   7          6.16        -32.54       101.82 o                         
   0  14   7      18435.24      18153.80       532.54 o                         
   1  14   7          7.30        -60.73        51.00 o                         
   2  14   7       3992.81       3863.00       151.33 o                         
   3  14   7        114.64         16.54        59.14 o                         
   4  14   7       9866.29       9920.74       314.83 o                         
   5  14   7         12.81       -103.39        51.70 o                         
   6  14   7      19843.96      19895.80       429.61 o                         
   7  14   7         19.18         40.69        60.65 o                         
   8  14   7         81.52        112.40        63.25 o                         
   9  14   7         28.50          0.33        64.51 o                         
  10  14   7      14442.49      14752.54       373.20 o                         
  11  14   7        190.48        195.98        78.43 o                         
  12  14   7       5705.17       5648.70       227.54 o                         
  13  14   7          1.93        -16.23        73.40 o                         
  14  14   7       1515.87       1392.97       151.73 o                         
  15  14   7          0.20        -32.86        75.34 o                         
  16  14   7      14157.12      14691.44       391.18 o                         
  17  14   7         88.43         35.57        85.01 o                         
  18  14   7       4701.33       4641.35       223.26 o                         
  19  14   7          0.11         13.88        93.42 o                         
  20  14   7       5553.84       5773.44       281.85 o                         
  21  14   7        116.13         40.68       102.73 o                         
  22  14   7       4780.46       4959.40       268.55 o                         
   1  15   7       9363.99       9303.56       244.71 o                         
   2  15   7          0.85        -68.39        57.35 o                         
   3  15   7      15822.97      15848.82       366.35 o                         
   4  15   7        159.19        146.78        76.61 o                         
   5  15   7       1650.08       1765.17       126.97 o                         
   6  15   7        526.97        493.27        90.01 o                         
   7  15   7       9417.59       9600.06       269.13 o                         
   8  15   7         30.30        162.60        72.73 o                         
   9  15   7      16779.22      16623.36       407.83 o                         
  10  15   7         95.73        124.76        76.18 o                         
  11  15   7        716.68        743.74       128.04 o                         
  12  15   7        170.88         96.21        88.62 o                         
  13  15   7      12662.19      13059.38       358.03 o                         
  14  15   7          2.79         -4.77        77.11 o                         
  15  15   7       4669.20       4869.96       238.75 o                         
  16  15   7          0.15        124.66        86.89 o                         
  17  15   7       1143.93       1242.08       140.15 o                         
  18  15   7         79.31        -32.64        99.04 o                         
  19  15   7      11951.33      12470.56       412.26 o                         
  20  15   7          0.07        158.92       109.07 o                         
  21  15   7       2179.72       2271.13       194.08 o                         
   0  16   7       5973.96       5291.12       349.07 o                         
   1  16   7          7.17        -45.87        71.21 o                         
   2  16   7       1206.59       1039.38        97.99 o                         
   3  16   7        363.11        390.01        88.04 o                         
   4  16   7       4462.74       4372.25       197.10 o                         
   5  16   7        257.81         74.95        79.05 o                         
   6  16   7       5355.75       5269.81       233.56 o                         
   7  16   7       1810.65       1713.65       139.51 o                         
   8  16   7        222.69        125.44        89.66 o                         
   9  16   7        566.10        750.16       102.23 o                         
  10  16   7       5604.64       5609.38       235.75 o                         
  11  16   7        346.17        366.81        90.10 o                         
  12  16   7       2334.29       2393.61       226.37 o                         
  13  16   7        496.99        406.72        97.71 o                         
  14  16   7       1197.93       1399.48       130.28 o                         
  15  16   7         59.46        141.16       110.79 o                         
  16  16   7       4714.79       4665.83       323.28 o                         
  17  16   7          5.83         57.84       104.61 o                         
  18  16   7       2142.37       2277.60       196.96 o                         
  19  16   7        119.97        377.75       121.26 o                         
   1  17   7      10694.71      10024.60       297.77 o                         
   2  17   7        177.48        231.06        96.51 o                         
   3  17   7      23702.61      24574.87       562.78 o                         
   4  17   7         84.90        113.60        85.79 o                         
   5  17   7        729.11        867.79       116.54 o                         
   6  17   7         17.49        -46.13        77.72 o                         
   7  17   7      13662.77      13776.74       395.89 o                         
   8  17   7          3.59         19.66        85.37 o                         
   9  17   7      18415.60      18690.65       498.25 o                         
  10  17   7          4.51        -46.46        86.16 o                         
  11  17   7        969.38        981.26       128.83 o                         
  12  17   7        107.39        169.50        86.11 o                         
  13  17   7      17762.12      18549.80       511.54 o                         
  14  17   7        100.11        106.20       102.23 o                         
  15  17   7       5339.18       5657.20       430.36 o                         
  16  17   7         63.61         74.25        98.82 o                         
  17  17   7       4101.20       4010.12       239.01 o                         
   0  18   7        294.38        131.70       114.74 o                         
   1  18   7          0.18         -1.58        83.33 o                         
   2  18   7        347.18        180.00        97.81 o                         
   3  18   7          1.95       -155.38       119.83 o                         
   4  18   7        576.44        449.16       103.07 o                         
   5  18   7          2.38       -138.53        83.74 o                         
   6  18   7        328.13        396.79        98.04 o                         
   7  18   7        226.58        303.73       117.72 o                         
   8  18   7          0.48       -141.12        83.91 o                         
   9  18   7         62.51        -26.88        84.51 o                         
  10  18   7        114.41        -53.05        91.08 o                         
  11  18   7        152.53        211.63       116.25 o                         
  12  18   7        735.06        617.82       209.48 o                         
  13  18   7        252.87        381.61       129.43 o                         
  14  18   7        352.51        352.41       131.82 o                         
  15  18   7        210.72        359.00       123.39 o                         
   1  19   7       9243.58       9028.89       361.27 o                         
   2  19   7         87.01         24.58       124.86 o                         
   3  19   7      19486.68      19498.83       552.95 o                         
   4  19   7         54.19         21.04        97.40 o                         
   5  19   7        330.37        323.83       112.00 o                         
   6  19   7        101.90         79.68       107.67 o                         
   7  19   7      10172.56       9838.01       337.52 o                         
   8  19   7          2.98         72.74        95.35 o                         
   9  19   7      14872.74      15088.52       490.02 o                         
  10  19   7         31.40         34.12       125.45 o                         
  11  19   7        701.00        567.14       144.85 o                         
  12  19   7         46.08        180.82       120.85 o                         
   0  20   7        495.93        572.34       213.60 o                         
   1  20   7        108.31         52.17       118.75 o                         
   2  20   7          7.86         51.95       111.47 o                         
   3  20   7          5.71        -19.47        97.68 o                         
   4  20   7        256.62         -4.64       100.53 o                         
   5  20   7         22.68         92.34       103.13 o                         
   6  20   7        275.25         20.94       124.16 o                         
   7  20   7          0.69       -142.81       116.27 o                         
   8  20   7         68.29         49.25       119.12 o                         
   0   0   8     101707.86      96355.83      2882.13 o                         
   1   0   8       6840.64       6136.10       174.52 o                         
   2   0   8      29017.67      28863.89       646.42 o                         
   3   0   8         48.29         -8.68        31.18 o                         
   4   0   8      42836.62      41282.55       990.55 o                         
   5   0   8      29870.89      28539.95       644.22 o                         
   6   0   8      52034.70      48421.70      1055.79 o                         
   7   0   8       6201.68       6189.41       182.97 o                         
   8   0   8        174.62        159.42        56.03 o                         
   9   0   8       6472.44       5758.38       213.57 o                         
  10   0   8      49752.70      49632.58      1207.05 o                         
  11   0   8       2961.59       2885.50       159.61 o                         
  12   0   8      63407.11      61646.74      1490.45 o                         
  13   0   8       4954.76       5042.36       214.06 o                         
  14   0   8      12357.26      12367.91       383.61 o                         
  15   0   8       3234.93       3477.48       192.48 o                         
  16   0   8      51113.03      49470.69      1233.97 o                         
  17   0   8       2440.96       2442.69       165.73 o                         
  18   0   8       3829.05       3670.56       269.28 o                         
  19   0   8        377.78        351.85        91.91 o                         
  20   0   8      15339.31      15164.74       479.20 o                         
  21   0   8       5074.70       5076.40       256.90 o                         
  22   0   8      22204.92      22250.79       778.71 o                         
  23   0   8       3928.65       4137.16       333.56 o                         
  24   0   8        230.99         51.95       137.96 o                         
  25   0   8        386.23        405.27       283.42 o                         
  26   0   8      13876.76      14157.15       654.44 o                         
  27   0   8       2457.33       2441.80       292.97 o                         
  28   0   8       9311.11       8549.29      1311.97 o                         
  29   0   8        215.34        227.95       235.44 o                         
  30   0   8       1646.80       1255.96       304.72 o                         
   1   1   8       1769.15       1826.81        60.04 o                         
   2   1   8          3.85         -5.02        21.09 o                         
   3   1   8       4911.94       4734.56       104.42 o                         
   4   1   8        214.89        185.65        27.97 o                         
   5   1   8        116.84         97.39        33.04 o                         
   6   1   8       1939.05       1987.52        98.90 o                         
   7   1   8       2228.06       2293.77       129.01 o                         
   8   1   8         49.02         19.17        33.38 o                         
   9   1   8       2686.97       2569.00        89.77 o                         
  10   1   8        527.16        514.68        47.78 o                         
  11   1   8        364.51        302.95        44.62 o                         
  12   1   8         44.37         29.99        37.54 o                         
  13   1   8       3081.63       2971.68       113.46 o                         
  14   1   8        542.32        567.38        64.25 o                         
  15   1   8        202.27        111.12        56.11 o                         
  16   1   8         14.43         44.16        50.45 o                         
  17   1   8        602.47        616.96        79.00 o                         
  18   1   8        446.57        395.44        69.57 o                         
  19   1   8       1057.12       1085.91        89.61 o                         
  20   1   8        128.62        -11.86        87.77 o                         
  21   1   8        129.33         62.89        72.51 o                         
  22   1   8          1.58          6.69        70.52 o                         
  23   1   8        617.11        573.69       105.96 o                         
  24   1   8        397.70        222.74       110.05 o                         
  25   1   8         62.42         81.17       105.07 o                         
  26   1   8         44.98        -11.61        97.35 o                         
  27   1   8         27.10        -59.03       109.94 o                         
  28   1   8         32.41         35.57       123.24 o                         
  29   1   8        406.84        469.98       183.79 o                         
  30   1   8         40.60       -235.25       117.63 o                         
   0   2   8      66099.88      65327.03      1400.74 o                         
   1   2   8      10714.04      10694.70       194.30 o                         
   2   2   8      20813.42      21057.73       343.85 o                         
   3   2   8       2024.50       2046.98        64.55 o                         
   4   2   8      32464.30      30858.85       513.35 o                         
   5   2   8      19113.76      19144.97       336.55 o                         
   6   2   8      57968.44      55160.96       886.92 o                         
   7   2   8       2692.33       2533.95        86.33 o                         
   8   2   8        221.93        294.50        40.72 o                         
   9   2   8       5948.63       5906.26       140.50 o                         
  10   2   8      52124.73      51215.69       835.00 o                         
  11   2   8      11856.32      11438.87       230.67 o                         
  12   2   8      24549.13      24212.09       430.98 o                         
  13   2   8       2279.52       2304.03        95.98 o                         
  14   2   8       7569.77       7461.42       181.06 o                         
  15   2   8       9630.62       9323.52       223.88 o                         
  16   2   8      29140.27      29141.34       546.43 o                         
  17   2   8       2931.67       2951.58       141.69 o                         
  18   2   8       8014.14       7669.13       227.07 o                         
  19   2   8       1580.20       1541.59       112.67 o                         
  20   2   8      11784.05      11869.36       324.46 o                         
  21   2   8       4838.92       4776.75       273.45 o                         
  22   2   8      18771.59      18843.38       459.33 o                         
  23   2   8       3563.08       3783.47       192.01 o                         
  24   2   8         85.91         82.55        86.36 o                         
  25   2   8        364.36        148.62        99.36 o                         
  26   2   8       8070.01       9088.32       393.85 o                         
  27   2   8       2304.15       2145.71       190.38 o                         
  28   2   8       8253.95       9086.83       608.58 o                         
  29   2   8        217.21        302.34       123.63 o                         
  30   2   8        449.72        312.79       155.92 o                         
   1   3   8       2916.65       2989.23        82.83 o                         
   2   3   8        643.66        588.73        45.68 o                         
   3   3   8       6921.15       6663.25       133.76 o                         
   4   3   8       2898.30       2943.17       108.25 o                         
   5   3   8       1942.40       1958.89        74.54 o                         
   6   3   8         45.60         80.28        30.06 o                         
   7   3   8        942.27        870.14        53.67 o                         
   8   3   8       1800.25       1875.26        76.82 o                         
   9   3   8      16791.96      16581.54       311.21 o                         
  10   3   8        238.50        174.39        38.55 o                         
  11   3   8        817.61        802.20        58.21 o                         
  12   3   8        812.40        787.68        59.17 o                         
  13   3   8      20336.28      19928.78       366.79 o                         
  14   3   8       6682.04       6578.32       164.04 o                         
  15   3   8       5338.47       5416.00       183.00 o                         
  16   3   8         53.01         20.62        48.26 o                         
  17   3   8       2482.82       2438.89       127.02 o                         
  18   3   8        603.24        450.10        80.38 o                         
  19   3   8       6469.58       6492.94       276.26 o                         
  20   3   8       1895.84       1819.93       137.59 o                         
  21   3   8        820.63        743.04        96.41 o                         
  22   3   8        147.11         74.46        72.29 o                         
  23   3   8       4562.20       4465.64       206.20 o                         
  24   3   8       2479.83       2521.67       159.83 o                         
  25   3   8       3560.82       3472.43       200.86 o                         
  26   3   8         24.30         25.42       118.06 o                         
  27   3   8          9.30        101.88       115.92 o                         
  28   3   8        273.49        283.16       126.78 o                         
  29   3   8       2214.70       2417.55       248.50 o                         
   0   4   8      53392.61      51916.16      1126.96 o                         
   1   4   8       6310.25       6039.04       127.52 o                         
   2   4   8       4548.45       4483.83       105.31 o                         
   3   4   8        415.25        438.13        36.14 o                         
   4   4   8      19542.20      18282.41       325.00 o                         
   5   4   8       6786.63       6468.61       144.98 o                         
   6   4   8      31636.88      29245.02       493.78 o                         
   7   4   8       3806.46       3841.17       126.52 o                         
   8   4   8       1433.04       1441.78        85.73 o                         
   9   4   8       5902.49       5827.00       141.53 o                         
  10   4   8      32255.87      31854.07       541.80 o                         
  11   4   8      10300.98       9796.86       206.05 o                         
  12   4   8      15691.45      15175.71       313.45 o                         
  13   4   8        361.64        302.91        57.62 o                         
  14   4   8       4621.36       4401.67       150.20 o                         
  15   4   8       1379.89       1433.28        90.68 o                         
  16   4   8      22718.49      22688.50       447.69 o                         
  17   4   8       3992.83       4075.73       164.46 o                         
  18   4   8      10695.06      10077.68       283.72 o                         
  19   4   8        611.87        470.10        84.02 o                         
  20   4   8       7287.54       6881.97       245.11 o                         
  21   4   8       4618.01       4750.40       208.03 o                         
  22   4   8      18258.77      18182.40       448.33 o                         
  23   4   8       1522.84       1668.60       137.31 o                         
  24   4   8          4.17        -33.23        79.45 o                         
  25   4   8        974.14       1206.66       137.83 o                         
  26   4   8       9346.84       9299.51       377.52 o                         
  27   4   8       1270.42       1248.33       147.10 o                         
  28   4   8       5209.05       5742.59       486.44 o                         
  29   4   8         63.00         98.72       124.38 o                         
   1   5   8       7826.42       7397.11       149.27 o                         
   2   5   8      10484.98      10274.68       191.74 o                         
   3   5   8      32332.75      31647.83       504.12 o                         
   4   5   8       3174.66       3031.09        86.01 o                         
   5   5   8       4702.76       4398.60       115.71 o                         
   6   5   8       2432.99       2360.66        83.35 o                         
   7   5   8      23755.59      22980.22       402.12 o                         
   8   5   8       3227.63       3197.02       101.06 o                         
   9   5   8      23645.59      22723.93       427.67 o                         
  10   5   8       1678.44       1488.75        91.57 o                         
  11   5   8        837.12        926.80        70.93 o                         
  12   5   8       3511.90       3256.50       125.46 o                         
  13   5   8      27763.44      27440.85       514.48 o                         
  14   5   8       8236.78       8473.19       212.01 o                         
  15   5   8       9648.38       8894.73       264.27 o                         
  16   5   8         41.33         -0.81        54.77 o                         
  17   5   8       6276.08       6083.82       229.95 o                         
  18   5   8       3603.71       3543.51       181.00 o                         
  19   5   8      13467.33      13440.42       351.98 o                         
  20   5   8       1604.76       1457.01       123.08 o                         
  21   5   8       1781.14       1558.15       127.18 o                         
  22   5   8         66.43         46.53        78.39 o                         
  23   5   8       9247.89       9363.82       315.97 o                         
  24   5   8       2845.81       2777.88       182.57 o                         
  25   5   8       7553.71       7182.71       351.95 o                         
  26   5   8        234.69        301.08       108.98 o                         
  27   5   8        286.48        269.39       103.12 o                         
  28   5   8        838.31        745.39       135.92 o                         
  29   5   8       3291.72       3448.94       259.69 o                         
   0   6   8      36722.88      35947.30       805.53 o                         
   1   6   8       5921.29       5769.35       128.55 o                         
   2   6   8       1487.91       1618.59        81.09 o                         
   3   6   8        141.72        192.94        33.26 o                         
   4   6   8      15837.76      15390.43       269.28 o                         
   5   6   8        242.50        157.98        35.97 o                         
   6   6   8      14541.21      14461.87       271.53 o                         
   7   6   8       1903.14       1889.90        89.22 o                         
   8   6   8        349.96        241.56        47.97 o                         
   9   6   8       1169.67       1066.31        73.06 o                         
  10   6   8       9907.29       9860.06       225.00 o                         
  11   6   8       4458.48       4310.09       142.74 o                         
  12   6   8       6085.77       5952.57       168.35 o                         
  13   6   8        425.88        340.89        63.48 o                         
  14   6   8       2936.04       3034.50       138.57 o                         
  15   6   8         26.10         70.41        55.08 o                         
  16   6   8      13774.30      13413.32       319.26 o                         
  17   6   8       1227.31       1267.02        97.93 o                         
  18   6   8       2689.93       2584.27       138.74 o                         
  19   6   8         45.34        -96.97        55.15 o                         
  20   6   8       2107.49       2132.70       142.96 o                         
  21   6   8       1902.83       1856.79       149.61 o                         
  22   6   8       6381.33       7169.57       287.39 o                         
  23   6   8        903.62       1111.32       129.66 o                         
  24   6   8          4.60         93.72        85.63 o                         
  25   6   8        842.97        921.64       127.11 o                         
  26   6   8       5803.02       5546.58       380.44 o                         
  27   6   8        908.20        997.97       135.34 o                         
  28   6   8       1428.91       1707.97       216.88 o                         
   1   7   8      25260.17      25385.99       418.22 o                         
   2   7   8       9648.95       9370.78       184.54 o                         
   3   7   8      50299.30      50567.10       785.18 o                         
   4   7   8       7805.72       7815.14       161.14 o                         
   5   7   8       2771.18       2795.76        99.43 o                         
   6   7   8       1102.00       1140.92        75.18 o                         
   7   7   8      34484.02      33797.01       607.30 o                         
   8   7   8       9861.35       9635.06       220.94 o                         
   9   7   8      33261.07      31838.13       578.89 o                         
  10   7   8       3659.02       3283.56       138.94 o                         
  11   7   8       2437.00       2218.17       105.40 o                         
  12   7   8       4965.09       4865.95       195.76 o                         
  13   7   8      26485.96      25612.84       519.31 o                         
  14   7   8       3477.09       3336.43       146.89 o                         
  15   7   8      12085.13      12114.42       296.96 o                         
  16   7   8          3.47        -62.02        54.30 o                         
  17   7   8       6251.90       6530.46       218.82 o                         
  18   7   8       4035.63       4086.66       176.37 o                         
  19   7   8      21703.22      21194.24       494.15 o                         
  20   7   8       1970.46       1990.12       144.12 o                         
  21   7   8       2042.11       1963.11       155.34 o                         
  22   7   8        168.75        100.52        92.30 o                         
  23   7   8      11431.32      10651.43       351.22 o                         
  24   7   8       2959.52       3124.26       197.64 o                         
  25   7   8      10630.83      11735.66       420.97 o                         
  26   7   8         98.75        149.01       109.98 o                         
  27   7   8        288.62        210.07       114.58 o                         
  28   7   8       1531.91       1641.77       177.98 o                         
   0   8   8       5450.98       5394.53       229.86 o                         
   1   8   8       1154.85       1237.08        62.99 o                         
   2   8   8        132.10         68.74        50.57 o                         
   3   8   8       3922.67       3973.28       110.61 o                         
   4   8   8       1568.02       1739.35        80.93 o                         
   5   8   8       2289.24       2178.59       115.70 o                         
   6   8   8       1167.10       1153.60        76.47 o                         
   7   8   8        202.23        199.37        50.87 o                         
   8   8   8         72.82         35.34        46.73 o                         
   9   8   8          5.00        -18.49        44.31 o                         
  10   8   8       1226.84        896.23        74.90 o                         
  11   8   8       1799.65       1737.40       104.39 o                         
  12   8   8        527.14        548.97        73.15 o                         
  13   8   8        758.08        742.52        80.78 o                         
  14   8   8        275.33        139.83        59.76 o                         
  15   8   8        977.51        906.58        90.96 o                         
  16   8   8       1992.48       1856.94       117.39 o                         
  17   8   8         63.87         40.44        64.85 o                         
  18   8   8       1601.25       1461.00       207.07 o                         
  19   8   8         18.76         63.15        72.93 o                         
  20   8   8        115.59         87.28        86.09 o                         
  21   8   8        377.70        319.33        96.12 o                         
  22   8   8       2001.63       2161.86       167.64 o                         
  23   8   8        594.63        360.50       105.63 o                         
  24   8   8         12.84        -75.59        95.45 o                         
  25   8   8         12.71        210.28       104.84 o                         
  26   8   8       1338.98       1310.75       161.09 o                         
  27   8   8         72.52        108.39       110.38 o                         
   1   9   8      36403.03      36453.32       617.67 o                         
   2   9   8       7922.45       7763.37       194.54 o                         
   3   9   8      45843.57      46075.17       766.36 o                         
   4   9   8       5856.52       5435.33       174.06 o                         
   5   9   8        331.68        403.82        56.64 o                         
   6   9   8       2335.72       2113.16       100.30 o                         
   7   9   8      27115.75      27051.95       507.23 o                         
   8   9   8      11966.51      11856.14       320.14 o                         
   9   9   8      36827.77      36249.80       694.96 o                         
  10   9   8        497.48        474.01        71.24 o                         
  11   9   8       1936.12       1887.91       111.44 o                         
  12   9   8       3985.63       3879.31       160.85 o                         
  13   9   8      30406.64      30645.76       613.47 o                         
  14   9   8       4102.42       4107.56       169.29 o                         
  15   9   8       9136.84       9126.64       251.06 o                         
  16   9   8        120.05          8.90        64.07 o                         
  17   9   8       7315.17       7397.43       317.90 o                         
  18   9   8       6078.62       6273.91       241.77 o                         
  19   9   8      20568.12      20722.66       491.72 o                         
  20   9   8       3324.68       3413.42       195.18 o                         
  21   9   8       2345.49       2135.73       165.59 o                         
  22   9   8        177.39         91.01       101.06 o                         
  23   9   8       9519.29       9761.80       395.95 o                         
  24   9   8       2037.09       2040.24       182.94 o                         
  25   9   8      12206.34      11801.86       420.96 o                         
  26   9   8        914.15        824.93       144.06 o                         
  27   9   8        174.04        -63.50       108.38 o                         
   0  10   8       1175.40       1212.29       124.63 o                         
   1  10   8        184.30        216.21        52.75 o                         
   2  10   8        212.67        285.02        54.02 o                         
   3  10   8         20.44        -30.68        44.07 o                         
   4  10   8        453.84        424.62        58.31 o                         
   5  10   8        349.19        276.90        63.12 o                         
   6  10   8       2445.29       2517.67       139.13 o                         
   7  10   8        835.19        730.86        69.10 o                         
   8  10   8        509.94        451.41        69.47 o                         
   9  10   8        716.54        544.08        71.85 o                         
  10  10   8         71.70         38.69        54.97 o                         
  11  10   8        241.22        203.95        62.16 o                         
  12  10   8          2.31        -65.08        54.27 o                         
  13  10   8        159.33        216.30        65.71 o                         
  14  10   8        458.13        421.79        74.29 o                         
  15  10   8        409.15        310.30        87.04 o                         
  16  10   8        548.76        388.92        90.51 o                         
  17  10   8        360.99        272.51        90.71 o                         
  18  10   8          1.11        -40.00        75.62 o                         
  19  10   8        121.41         25.23        83.45 o                         
  20  10   8        156.36        144.59        92.42 o                         
  21  10   8         63.23         24.94        90.90 o                         
  22  10   8          7.16        -80.41        92.29 o                         
  23  10   8         36.82        -73.88        99.41 o                         
  24  10   8        171.37         89.13       111.12 o                         
  25  10   8        130.08         70.30       111.60 o                         
  26  10   8        172.13        233.76       113.54 o                         
   1  11   8      13774.29      13932.10       280.70 o                         
   2  11   8      11179.41      11229.32       241.06 o                         
   3  11   8      40240.62      41120.16       697.59 o                         
   4  11   8       1922.78       1850.20       108.10 o                         
   5  11   8       1277.19       1175.62        89.32 o                         
   6  11   8       1140.58       1142.01       100.49 o                         
   7  11   8      32283.31      31875.84       670.30 o                         
   8  11   8       5253.73       5625.68       202.99 o                         
   9  11   8      21852.58      21146.85       479.64 o                         
  10  11   8        807.23        780.69        91.76 o                         
  11  11   8       1223.89        940.26        98.10 o                         
  12  11   8       2450.29       2613.73       148.51 o                         
  13  11   8      19192.30      19016.35       451.16 o                         
  14  11   8       4489.30       4296.78       259.85 o                         
  15  11   8      10653.08      10828.63       330.80 o                         
  16  11   8          0.24         68.23        75.87 o                         
  17  11   8       5274.28       5164.07       241.12 o                         
  18  11   8       2519.96       2647.10       189.11 o                         
  19  11   8      20458.99      20428.69       539.01 o                         
  20  11   8       2283.73       2548.57       178.56 o                         
  21  11   8       1822.48       2092.58       284.80 o                         
  22  11   8        126.61        184.56       103.66 o                         
  23  11   8       8270.62       8752.62       333.19 o                         
  24  11   8       1706.29       2060.73       175.21 o                         
  25  11   8      11474.01      12261.77       405.44 o                         
   0  12   8       5739.84       5763.52       243.09 o                         
   1  12   8         54.75         61.55        51.00 o                         
   2  12   8         36.03         20.86        49.08 o                         
   3  12   8        148.28        155.76        52.86 o                         
   4  12   8       5560.21       5313.43       167.01 o                         
   5  12   8        474.36        428.52        67.59 o                         
   6  12   8       3826.26       3740.63       154.21 o                         
   7  12   8        398.29        258.78        64.95 o                         
   8  12   8        342.06        392.11        71.00 o                         
   9  12   8         50.30          4.16        58.09 o                         
  10  12   8       2312.09       2150.76       125.19 o                         
  11  12   8        739.91        974.01       130.43 o                         
  12  12   8       3379.99       3340.26       164.91 o                         
  13  12   8        357.09        399.34       147.15 o                         
  14  12   8        238.46        237.12        79.01 o                         
  15  12   8        549.62        560.45        94.60 o                         
  16  12   8       4344.89       4279.35       234.25 o                         
  17  12   8       1442.71       1467.12       127.46 o                         
  18  12   8       1134.35       1129.60       119.62 o                         
  19  12   8         11.03         10.28        82.15 o                         
  20  12   8       1103.21       1035.40       127.39 o                         
  21  12   8        701.49        516.95       116.84 o                         
  22  12   8       2842.59       2657.04       181.74 o                         
  23  12   8        123.28         24.75        96.30 o                         
  24  12   8        437.47        168.19       120.09 o                         
   1  13   8       6782.59       6653.74       190.06 o                         
   2  13   8       3725.19       3607.86       145.64 o                         
   3  13   8      22399.24      22401.31       473.01 o                         
   4  13   8       6148.11       6211.42       218.94 o                         
   5  13   8        721.38        688.43        79.12 o                         
   6  13   8        926.62       1069.90        93.03 o                         
   7  13   8      14086.92      14144.81       335.01 o                         
   8  13   8       6072.01       5699.70       198.09 o                         
   9  13   8      15346.86      14868.47       352.03 o                         
  10  13   8        720.48        748.06        89.38 o                         
  11  13   8        167.29        166.42        76.33 o                         
  12  13   8       1903.27       1587.60       161.64 o                         
  13  13   8      14819.09      15280.22       389.84 o                         
  14  13   8       2216.88       2277.78       146.67 o                         
  15  13   8       4257.20       4352.62       204.93 o                         
  16  13   8         74.35         -9.33        77.54 o                         
  17  13   8       2633.06       2519.58       164.63 o                         
  18  13   8       2682.69       2788.50       172.27 o                         
  19  13   8      10345.23      10922.76       337.16 o                         
  20  13   8       1640.00       1944.67       240.02 o                         
  21  13   8        817.06        750.87       136.09 o                         
  22  13   8       1296.79       1608.61       196.61 o                         
  23  13   8       5895.59       5741.22       314.75 o                         
   0  14   8      10092.99       9439.91       339.45 o                         
   1  14   8       2453.26       2422.17       123.60 o                         
   2  14   8       1535.33       1457.85       108.12 o                         
   3  14   8         70.15         88.70        68.22 o                         
   4  14   8       5738.41       5901.56       272.95 o                         
   5  14   8       3038.56       2824.82       153.00 o                         
   6  14   8       9776.55       9653.47       284.11 o                         
   7  14   8       3014.98       2850.31       147.21 o                         
   8  14   8        331.55        218.96        73.89 o                         
   9  14   8        535.52        477.18        84.99 o                         
  10  14   8       8188.93       8626.14       266.73 o                         
  11  14   8       2844.73       2879.07       160.44 o                         
  12  14   8       5044.17       4894.96       213.50 o                         
  13  14   8         11.94        -66.05        71.63 o                         
  14  14   8        398.92        383.49        90.97 o                         
  15  14   8        746.90        966.81       118.83 o                         
  16  14   8       5028.05       4919.47       231.54 o                         
  17  14   8       1041.14        904.69       119.59 o                         
  18  14   8       3377.36       3484.06       197.28 o                         
  19  14   8        188.76        372.30       101.58 o                         
  20  14   8       3263.02       3296.41       215.78 o                         
  21  14   8       2782.11       3175.90       214.98 o                         
   1  15   8       2475.19       2576.88       154.22 o                         
   2  15   8        522.37        466.64        87.93 o                         
   3  15   8       9298.43       9305.02       278.35 o                         
   4  15   8        746.59        677.77        96.58 o                         
   5  15   8        932.11        973.32       107.69 o                         
   6  15   8        903.73        926.36       105.51 o                         
   7  15   8       6625.70       6678.99       272.32 o                         
   8  15   8        550.51        620.45       103.89 o                         
   9  15   8      11766.03      12250.60       334.38 o                         
  10  15   8       1343.94       1692.76       131.80 o                         
  11  15   8        439.95        470.66        93.98 o                         
  12  15   8       1244.50       1243.44       184.82 o                         
  13  15   8      11514.15      12129.19       346.11 o                         
  14  15   8        768.74        637.87       130.72 o                         
  15  15   8       1715.55       1619.11       138.24 o                         
  16  15   8          5.65        -61.68        81.13 o                         
  17  15   8       1829.27       2251.50       230.31 o                         
  18  15   8       1655.48       1821.15       160.98 o                         
  19  15   8       7298.29       7258.30       323.05 o                         
  20  15   8       1131.96       1400.82       162.06 o                         
   0  16   8      19220.85      18530.06       832.66 o                         
   1  16   8       3427.81       3432.11       212.34 o                         
   2  16   8       4819.33       4745.13       208.19 o                         
   3  16   8       1032.17       1098.00       117.64 o                         
   4  16   8      10983.62      11176.70       319.73 o                         
   5  16   8       3407.97       3421.93       182.29 o                         
   6  16   8      16341.15      15599.97       428.24 o                         
   7  16   8        460.65        331.86        99.01 o                         
   8  16   8        122.89         28.16        86.95 o                         
   9  16   8        513.96        467.31       103.93 o                         
  10  16   8      15060.62      14677.18       420.40 o                         
  11  16   8       3643.68       3989.80       250.75 o                         
  12  16   8       8335.48       8731.16       291.16 o                         
  13  16   8         21.50         81.55        86.63 o                         
  14  16   8       1927.03       1818.60       144.54 o                         
  15  16   8       1962.98       2246.96       162.65 o                         
  16  16   8       8520.87       8655.25       337.59 o                         
  17  16   8       1640.29       1859.37       171.31 o                         
  18  16   8       2172.21       2329.46       186.69 o                         
   1  17   8        402.14        412.74       109.55 o                         
   2  17   8         95.13         -6.63        81.58 o                         
   3  17   8       1041.48       1003.65       114.62 o                         
   4  17   8        359.97        467.47        97.17 o                         
   5  17   8         38.86       -124.02        76.47 o                         
   6  17   8        224.12        202.93        93.37 o                         
   7  17   8        353.09        184.07        91.61 o                         
   8  17   8         84.27        205.57        93.38 o                         
   9  17   8       1449.48       1061.14       164.45 o                         
  10  17   8        881.26        986.63       153.14 o                         
  11  17   8         87.68         25.21        93.79 o                         
  12  17   8        230.06         60.92        98.34 o                         
  13  17   8       2220.68       2351.84       183.02 o                         
  14  17   8          5.32       -142.54       104.20 o                         
  15  17   8        836.15        808.78       135.33 o                         
  16  17   8          0.01          2.04        98.99 o                         
   0  18   8      19780.70      21794.22      1880.85 o                         
   1  18   8       3568.48       3742.70       230.63 o                         
   2  18   8       3001.03       2828.83       204.95 o                         
   3  18   8        175.99        291.86       108.88 o                         
   4  18   8       9014.69       9451.20       349.18 o                         
   5  18   8       3299.44       2856.95       184.34 o                         
   6  18   8      11492.38      11899.16       373.10 o                         
   7  18   8        741.98        539.66       114.83 o                         
   8  18   8          6.44        -41.04        88.41 o                         
   9  18   8        585.75        851.66       126.82 o                         
  10  18   8      13157.10      13312.35       407.78 o                         
  11  18   8       4311.26       4527.88       242.78 o                         
  12  18   8      10814.58      11365.00       461.60 o                         
  13  18   8          4.71        -50.44       111.42 o                         
   1  19   8         83.09        161.10       155.45 o                         
   2  19   8         70.04       -134.30       103.79 o                         
   3  19   8         21.37        -97.67       108.18 o                         
   4  19   8         31.97        108.53       160.51 o                         
   5  19   8         74.57         67.21       101.54 o                         
   6  19   8          0.46         35.47       110.07 o                         
   7  19   8         22.30       -178.18        89.09 o                         
   8  19   8         48.29       -142.67        90.39 o                         
   9  19   8          5.26       -124.92        96.65 o                         
  10  19   8         84.26        115.39       115.59 o                         
   0  20   8      11479.25      10959.18       658.42 o                         
   1  20   8       2983.35       3611.82       276.99 o                         
   2  20   8       1732.86       1399.43       179.77 o                         
   3  20   8         78.70        103.15       122.67 o                         
   4  20   8       4422.91       4202.98       272.24 o                         
   1   1   9      11552.52      11207.50       202.50 o                         
   2   1   9      30164.33      28663.77       458.53 o                         
   3   1   9      45748.80      44951.96       727.77 o                         
   4   1   9      43386.31      41777.28       652.45 o                         
   5   1   9        206.16        245.93        36.30 o                         
   6   1   9       4599.83       4344.61       118.85 o                         
   7   1   9      21262.47      21014.38       372.23 o                         
   8   1   9      56279.80      54322.59       879.59 o                         
   9   1   9      22898.27      22413.37       417.34 o                         
  10   1   9       1664.96       1701.52        88.19 o                         
  11   1   9         14.93         15.70        43.46 o                         
  12   1   9      13185.35      12996.66       281.68 o                         
  13   1   9      18903.50      18627.69       374.12 o                         
  14   1   9      28583.42      29276.57       546.97 o                         
  15   1   9       2482.39       2374.56       115.35 o                         
  16   1   9        422.25        516.41        69.55 o                         
  17   1   9       2442.76       2234.23       117.16 o                         
  18   1   9      24714.13      25227.48       598.66 o                         
  19   1   9      17081.64      16957.50       410.87 o                         
  20   1   9       5651.11       5736.07       224.57 o                         
  21   1   9        709.69        617.15        99.98 o                         
  22   1   9        719.18        755.60       123.53 o                         
  23   1   9       3530.41       3895.98       239.86 o                         
  24   1   9      12465.52      13239.71       444.99 o                         
  25   1   9       8267.67       8112.26       487.32 o                         
  26   1   9       2170.33       2188.62       195.18 o                         
  27   1   9         13.88        -86.67       148.97 o                         
  28   1   9       4834.64       4751.93       302.35 o                         
  29   1   9       7979.77       8726.49       465.88 o                         
   0   2   9       2538.16       2537.39       107.90 o                         
   1   2   9       2858.71       2701.06        97.28 o                         
   2   2   9         21.85         27.80        26.13 o                         
   3   2   9        215.79        210.46        28.68 o                         
   4   2   9        768.39        828.26        51.98 o                         
   5   2   9       1651.64       1602.77        70.72 o                         
   6   2   9       1244.04       1152.96        61.17 o                         
   7   2   9       5291.58       5219.66       131.86 o                         
   8   2   9       4750.50       4773.41       128.14 o                         
   9   2   9         16.97         30.65        35.52 o                         
  10   2   9       1471.31       1566.04        75.63 o                         
  11   2   9       9700.52       9624.59       217.82 o                         
  12   2   9       2741.50       2906.07       118.02 o                         
  13   2   9        103.66         83.14        48.94 o                         
  14   2   9        179.71        143.59        51.09 o                         
  15   2   9       2093.22       2139.28       108.68 o                         
  16   2   9       3604.88       3686.24       158.31 o                         
  17   2   9       2406.58       2517.74       135.27 o                         
  18   2   9        928.10        964.35       100.90 o                         
  19   2   9        544.79        516.32        87.76 o                         
  20   2   9       1297.00       1275.53       116.10 o                         
  21   2   9       1676.60       1529.82       125.80 o                         
  22   2   9        546.96        523.84        98.19 o                         
  23   2   9        142.08        120.40        83.00 o                         
  24   2   9          1.36        -68.48        85.11 o                         
  25   2   9        226.95        296.27       113.81 o                         
  26   2   9        552.79        626.97       139.42 o                         
  27   2   9        975.18       1142.24       167.63 o                         
  28   2   9        577.10        692.92       208.98 o                         
  29   2   9         32.46       -151.98       109.36 o                         
   1   3   9       3374.49       3091.39        94.19 o                         
   2   3   9      30164.14      29400.57       472.18 o                         
   3   3   9      20499.60      19235.40       323.91 o                         
   4   3   9      13688.13      13621.18       256.82 o                         
   5   3   9        842.07        805.25        54.27 o                         
   6   3   9       2790.58       2646.55        91.44 o                         
   7   3   9      19364.10      18035.10       328.35 o                         
   8   3   9      28323.60      28261.93       486.07 o                         
   9   3   9      27961.96      27043.09       469.41 o                         
  10   3   9       3377.93       3290.06       109.61 o                         
  11   3   9        430.94        485.08        57.20 o                         
  12   3   9       9666.72       9457.60       206.80 o                         
  13   3   9      18287.89      18516.90       397.87 o                         
  14   3   9      33069.88      33030.81       647.89 o                         
  15   3   9       1160.85       1334.74        97.88 o                         
  16   3   9        149.62        172.16        62.59 o                         
  17   3   9       2392.75       2474.23       133.69 o                         
  18   3   9      21011.62      20765.56       482.41 o                         
  19   3   9      18204.18      18000.22       437.75 o                         
  20   3   9       5484.29       5394.75       219.76 o                         
  21   3   9        387.58        518.57        94.54 o                         
  22   3   9        810.85        820.76       105.25 o                         
  23   3   9       7064.84       6975.34       264.62 o                         
  24   3   9       7490.89       7789.00       279.52 o                         
  25   3   9       2546.28       2451.78       200.02 o                         
  26   3   9       3538.63       3413.73       312.43 o                         
  27   3   9          1.11         17.92       157.39 o                         
  28   3   9       2400.82       2364.22       224.76 o                         
  29   3   9       2806.31       3363.09       364.89 o                         
   0   4   9       9239.15       8905.20       247.06 o                         
   1   4   9       6562.88       6668.88       140.52 o                         
   2   4   9        486.59        520.59        41.95 o                         
   3   4   9        925.69        948.98        47.36 o                         
   4   4   9       3872.85       3857.81       110.18 o                         
   5   4   9      12100.69      11596.47       228.24 o                         
   6   4   9       9513.30       9388.40       196.15 o                         
   7   4   9       6202.29       6228.54       149.37 o                         
   8   4   9          2.01         23.52        36.02 o                         
   9   4   9       1799.33       1769.55        79.37 o                         
  10   4   9       5806.97       5667.06       149.80 o                         
  11   4   9      17799.94      17318.36       349.07 o                         
  12   4   9       1693.41       1736.29        98.98 o                         
  13   4   9        592.85        716.28        71.83 o                         
  14   4   9         23.07         43.80        52.01 o                         
  15   4   9       8121.38       7983.86       226.65 o                         
  16   4   9       8283.20       8133.71       246.74 o                         
  17   4   9       7942.28       8154.73       256.45 o                         
  18   4   9       2705.90       2547.26       151.67 o                         
  19   4   9        170.10         71.19        73.16 o                         
  20   4   9       1077.63       1006.49       114.78 o                         
  21   4   9       7253.47       7741.15       266.68 o                         
  22   4   9       4176.01       4167.34       204.81 o                         
  23   4   9       3255.98       3227.18       202.00 o                         
  24   4   9        352.88        357.27        99.90 o                         
  25   4   9        816.10        673.41       119.33 o                         
  26   4   9       3217.12       3143.18       281.38 o                         
  27   4   9       3470.78       3420.35       253.79 o                         
  28   4   9       2384.42       2032.89       207.83 o                         
   1   5   9       3444.33       3362.07        95.59 o                         
   2   5   9      20982.77      19991.86       338.60 o                         
   3   5   9      17734.31      17661.13       304.50 o                         
   4   5   9      12683.92      11547.58       228.86 o                         
   5   5   9        248.16        255.33        40.96 o                         
   6   5   9       2408.05       2277.34        97.12 o                         
   7   5   9      14455.35      14334.05       310.39 o                         
   8   5   9      17463.17      16814.03       336.23 o                         
   9   5   9       8695.42       8872.21       210.58 o                         
  10   5   9        867.92       1067.46        76.74 o                         
  11   5   9        255.63        227.77        54.86 o                         
  12   5   9       4912.18       4660.07       182.58 o                         
  13   5   9       8167.41       8214.72       207.96 o                         
  14   5   9       9737.70       9838.31       238.88 o                         
  15   5   9       3230.66       3244.27       189.04 o                         
  16   5   9        121.97         83.24        64.40 o                         
  17   5   9       2847.48       2707.71       150.25 o                         
  18   5   9       4461.39       4418.10       195.76 o                         
  19   5   9       8689.41       8044.28       276.10 o                         
  20   5   9       6041.00       6185.83       278.99 o                         
  21   5   9        157.14         29.47        77.03 o                         
  22   5   9        986.86        999.05       122.10 o                         
  23   5   9       3229.91       3373.04       199.69 o                         
  24   5   9       7259.83       7464.69       305.24 o                         
  25   5   9       4015.49       3582.97       210.64 o                         
  26   5   9        415.65        364.83       112.26 o                         
  27   5   9          1.58         38.05        98.42 o                         
  28   5   9       1956.59       2240.86       218.49 o                         
   0   6   9      37747.99      37170.46       839.45 o                         
   1   6   9      15505.59      15221.14       271.79 o                         
   2   6   9       4067.05       3949.56       107.20 o                         
   3   6   9        422.45        434.20        41.60 o                         
   4   6   9       5776.56       5633.17       139.95 o                         
   5   6   9      31136.71      30683.68       524.28 o                         
   6   6   9      23902.04      22797.34       432.32 o                         
   7   6   9      10324.38       9713.66       223.84 o                         
   8   6   9        345.35        331.95        55.11 o                         
   9   6   9       4734.69       4944.50       154.74 o                         
  10   6   9      24673.63      23940.54       457.59 o                         
  11   6   9      20405.63      19515.78       389.54 o                         
  12   6   9       5707.07       5964.87       177.87 o                         
  13   6   9       1491.20       1350.32        95.68 o                         
  14   6   9       1392.52       1344.87        99.16 o                         
  15   6   9      10516.94      10330.43       268.08 o                         
  16   6   9      13792.49      13439.78       322.81 o                         
  17   6   9       8658.76       8959.81       271.29 o                         
  18   6   9       1501.20       1310.03       118.12 o                         
  19   6   9         79.01        -79.23        70.29 o                         
  20   6   9       3780.27       3953.65       197.79 o                         
  21   6   9      11377.26      11400.85       358.85 o                         
  22   6   9       8035.82       7954.61       300.30 o                         
  23   6   9       4102.86       4206.39       272.35 o                         
  24   6   9        378.86        357.59       103.62 o                         
  25   6   9       1521.32       1575.65       157.93 o                         
  26   6   9       4278.32       4452.48       265.00 o                         
  27   6   9       6457.46       7059.30       341.09 o                         
   1   7   9         75.11        106.65        36.36 o                         
   2   7   9       5486.89       5249.18       128.62 o                         
   3   7   9       3286.08       3195.39       105.77 o                         
   4   7   9       4501.18       4464.43       137.55 o                         
   5   7   9        128.86        141.00        48.14 o                         
   6   7   9       2532.05       2404.66       106.58 o                         
   7   7   9       2056.35       1910.33        96.81 o                         
   8   7   9       3868.39       3591.45       150.60 o                         
   9   7   9       1335.48       1395.98        86.35 o                         
  10   7   9        530.34        427.79        59.45 o                         
  11   7   9        618.31        640.94        69.80 o                         
  12   7   9       1117.89       1111.37        89.03 o                         
  13   7   9       2163.34       2129.02       118.60 o                         
  14   7   9       3575.44       3501.11       192.75 o                         
  15   7   9       1053.83       1020.32        92.56 o                         
  16   7   9         29.81         18.04        61.88 o                         
  17   7   9        244.40        148.30        66.25 o                         
  18   7   9       1825.77       1715.68       132.47 o                         
  19   7   9       1237.23       1338.85       122.27 o                         
  20   7   9       2877.67       2920.70       188.86 o                         
  21   7   9        191.09        137.73        88.36 o                         
  22   7   9         74.66         89.70        92.38 o                         
  23   7   9        714.86        630.55       137.25 o                         
  24   7   9       3785.80       3854.25       222.90 o                         
  25   7   9       2141.60       2150.91       173.70 o                         
  26   7   9        398.83        297.29       110.02 o                         
  27   7   9         11.80         47.25       107.29 o                         
   0   8   9      38418.84      37000.62       841.09 o                         
   1   8   9      28100.68      27250.52       453.63 o                         
   2   8   9       3627.90       3786.63       114.72 o                         
   3   8   9       1918.49       1770.39        92.39 o                         
   4   8   9       3219.87       3114.15       122.20 o                         
   5   8   9      42543.87      41486.86       736.39 o                         
   6   8   9      11621.67      11749.23       259.26 o                         
   7   8   9       8189.31       8026.44       202.08 o                         
   8   8   9          0.61        -15.91        45.79 o                         
   9   8   9       7934.70       7641.01       198.73 o                         
  10   8   9      16564.57      16197.10       359.94 o                         
  11   8   9      27505.21      26447.94       536.03 o                         
  12   8   9      11782.04      11925.03       292.50 o                         
  13   8   9        673.67        585.65        77.75 o                         
  14   8   9        213.26        276.91        67.86 o                         
  15   8   9      13899.41      13572.58       329.63 o                         
  16   8   9      14970.89      14761.00       352.26 o                         
  17   8   9      10341.97      10537.98       439.27 o                         
  18   8   9        932.98        764.84       104.90 o                         
  19   8   9        157.26         72.37        84.19 o                         
  20   8   9       3331.87       2979.09       186.07 o                         
  21   8   9      15731.24      15689.62       441.70 o                         
  22   8   9       6158.38       5957.46       271.79 o                         
  23   8   9       2717.23       2785.69       194.17 o                         
  24   8   9        111.67         62.08       100.32 o                         
  25   8   9       1638.41       1794.33       176.61 o                         
  26   8   9       3525.37       3227.80       232.82 o                         
   1   9   9       1059.77       1075.77        72.69 o                         
   2   9   9         73.03         52.61        42.13 o                         
   3   9   9         80.99         86.13        46.43 o                         
   4   9   9        130.93        139.92        49.35 o                         
   5   9   9         48.15         41.14        47.95 o                         
   6   9   9         47.79         -9.65        46.15 o                         
   7   9   9          1.86         -3.88        48.01 o                         
   8   9   9          9.09         27.56        50.35 o                         
   9   9   9        264.27        228.89        61.41 o                         
  10   9   9        491.57        414.88        70.18 o                         
  11   9   9        342.10        278.40        66.64 o                         
  12   9   9        350.97        309.77        68.31 o                         
  13   9   9       1388.27       1225.68       116.76 o                         
  14   9   9          4.00         34.95        61.27 o                         
  15   9   9        755.33        734.39        90.23 o                         
  16   9   9         11.73       -102.81        61.37 o                         
  17   9   9        294.26        217.66        95.90 o                         
  18   9   9        162.90        127.80        78.84 o                         
  19   9   9        229.25        209.19        91.74 o                         
  20   9   9        148.59         67.87        85.62 o                         
  21   9   9        221.82         89.10        92.12 o                         
  22   9   9          0.41       -180.16        91.12 o                         
  23   9   9         68.59         41.60       103.75 o                         
  24   9   9          5.14        -28.81       103.43 o                         
  25   9   9        430.59        327.75       145.57 o                         
  26   9   9         32.41        -50.85       109.16 o                         
   0  10   9      36321.13      35979.66       927.99 o                         
   1  10   9      20777.16      20670.12       408.91 o                         
   2  10   9       4226.01       4237.48       159.89 o                         
   3  10   9       1132.55       1120.70        81.08 o                         
   4  10   9      11672.25      11918.10       266.11 o                         
   5  10   9      32721.76      32338.46       597.02 o                         
   6  10   9      13741.26      13727.04       297.76 o                         
   7  10   9       2211.40       2117.56       109.32 o                         
   8  10   9       1264.06       1149.79        92.69 o                         
   9  10   9       5519.67       5097.70       181.03 o                         
  10  10   9      17814.32      17772.14       394.19 o                         
  11  10   9      17506.02      17027.71       384.27 o                         
  12  10   9       5913.31       6240.93       209.17 o                         
  13  10   9       1726.75       1688.72       116.18 o                         
  14  10   9       1043.01       1177.73       101.50 o                         
  15  10   9      10399.85      10342.43       284.48 o                         
  16  10   9      10692.96      10982.07       316.83 o                         
  17  10   9      14474.26      14500.94       382.36 o                         
  18  10   9       1016.69       1161.49       128.49 o                         
  19  10   9         28.44        -18.24        84.61 o                         
  20  10   9       2179.76       2167.13       209.19 o                         
  21  10   9      11095.92      11679.01       402.75 o                         
  22  10   9       7853.78       7990.80       348.73 o                         
  23  10   9       4713.35       4773.38       279.16 o                         
  24  10   9        642.56        569.13       134.47 o                         
  25  10   9        831.33        899.43       153.86 o                         
   1  11   9          3.98        -36.15        48.94 o                         
   2  11   9        932.94        887.03        82.30 o                         
   3  11   9         13.58         12.62        55.90 o                         
   4  11   9        984.40       1143.55        92.18 o                         
   5  11   9        308.20        393.87        69.27 o                         
   6  11   9        657.06        590.12        82.58 o                         
   7  11   9         83.14          3.59        60.17 o                         
   8  11   9       1063.63       1047.16       116.01 o                         
   9  11   9       1274.26        881.26       105.03 o                         
  10  11   9          4.25        -57.07        69.35 o
[truncated: 209,224 more chars]
